# Supplementary material for: A synthetic consortium of 100 gut commensals modulates the composition and function in a colon model of the microbiome of elderly subjects
Source: Gut Microbes. 2021 May 16;13(1):1919464. doi: 10.1080/19490976.2021.1919464 (PMC8128205; doi:10.1080/19490976.2021.1919464)
Supplement: Supplemental Material [file KGMI_A_1919464_SM3620.zip]

Archive with 16 entries (15 files):
- Supplementary information/
- Supplementary information/Supplementary Figures_REVISED.pdf
- Supplementary information/Supplementary file 1_REVISED.docx
- Supplementary information/Supplementary material_REVISED.docx
- Supplementary information/Supplementary Table S10_REVISED.xlsx
- Supplementary information/Supplementary Table S11_REVISED.xlsx
- Supplementary information/Supplementary Table S12_REVISED.xlsx
- Supplementary information/Supplementary Table S1_REVISED.xlsx
- Supplementary information/Supplementary Table S2_REVISED.xlsx
- Supplementary information/Supplementary Table S3_REVISED.xlsx
- Supplementary information/Supplementary Table S4_REVISED.xlsx
- Supplementary information/Supplementary Table S5_REVISED.xlsx
- Supplementary information/Supplementary Table S6_REVISED.xlsx
- Supplementary information/Supplementary Table S7_REVISED.xlsx
- Supplementary information/Supplementary Table S8_REVISED.xlsx
- Supplementary information/Supplementary Table S9_REVISED.xlsx
