# Supplementary material for: A synthetic consortium of 100 gut commensals modulates the composition and function in a colon model of the microbiome of elderly subjects
Source: Gut Microbes. 2021 May 16;13(1):1919464. doi: 10.1080/19490976.2021.1919464 (PMC8128205; doi:10.1080/19490976.2021.1919464)
Supplement: Supplemental Material [file KGMI_A_1919464_SM3620.zip › Supplementary information/Supplementary Table S10_REVISED.xlsx]

## Sheet: Supplementary Table S10
	Supplementary Table S10: Culture media used in this study. Media 1 to 31 were used for the isolation and routinely growth of gut microorganisms. Agar (20 g) was added when necessary. Supplementation with antibiotics was based on Rettedal et al (2014) unless other reference stated. Medium 32 was used for fermentation experiments. References are indicated below the table.
	Medium	Composition (amoun per L)	Reference
	Medium 1	Asaccharolytic medium (AS): casein enzymatic hydrolysate (5 g), yeast extract (3 g), sodium thioglycolate (0.75g), Tween 80 (1g), sodium lactate (7.5 g), mucin type II (2 g), and amino acids mix solution (5% v/v).	Modified from Veillonella basal medium DSMZ 136
	Medium 2	AS medium supplemented with vancomycin-HCl (0.0075 g) (ASV).	Modified from Veillonella basal medium DSMZ 136
	Medium 3	Bile esculin agar (BEA): Bile esculin agar, cysteine-HCl (1 g), haemin (0.005 g), gentamicin (0.1 g) and kanamycin sulfate (1 g)	Ramamurhty et al (2013)
	Medium 4	Brain heart infusion (BHI) supplemented with haemin (0.005 g) and vitamin K (0.0001 g).	Commercial medium
	Medium 5	Brucella blood agar (modified) (BBAm): Brucella agar, defibrinated sheep blood ((50 mL), haemin (0.005 g), vitamin K1 (0.01 g) and supplemented with tetracycline (0.0010 g).	Commercial medium
	Medium 6	Brucella blood agar supplemented with formate, fumarate and blood (BBAFF): Brucella agar, sodium formate (3 g), sodium fumarate (3 g), defibrinated sheep blood (50 mL), haemin (0.005 g) and vitamin K1 (0.01 g)	Wexler et al (1996)
	Medium 7	Brucella laked blood, kanamycin, vancomycin medium (LKV): Brucella agar, cysteine-HCl (1 g), haemin (0.005 g), vitamin K1 (0.01 g), laked defibrinated sheep blood (50 mL), kanamycin sulfate (0.1 g) and vancomycin-HCl (0.0075 g)	Zitomersky et al (2011)
	Medium 8	Eggerth-Gagnon medium (EG): peptone (10 g), yeast extract (5 g), sodium phosphate dibasic (4 g), meat extract (2.4 g), glucose (1.5 g), cysteine-HCl (0.5 g), soluble starch (0.5 g), Tween 80 (0.5 g), L-cystine (0.2 g), defibrinated sheep blood (50 mL)	Atarashi et al (2013)
	Medium 9	EG medium supplemented with neomycin sulphate (0.01 g) (EGN)	Modified from Atarashi et al (2013)
	Medium 10	EG medium with salicin (1.5 g) replacing glucose (EGSAL).	Modified from Atarashi et al (2013)
	Medium 11	EG medium supplemented with vancomycin-HCl (0.0075 g)	Modified from Atarashi et al (2013)
	Medium 12	Fastidious Anaerobe agar with defibrinated sheep blood (50 mL) (FAA)	Commercial medium
	Medium 13	M17	Commercial medium
	Medium 14	M2GSC: casitone (10 g), yeast extract (2.5 g), NaHCO3 (4 g), glucose (2 g), soluble starch (2 g), cellobiose (2 g), clarified rumen fluid (Moorepark, Ireland) (300 mL), mineral solution I (150 mL), mineral solution II (150 mL), resazurin (0.001 g) and cysteine-HCl (1 g). Mineral solution I (per L): K2HPO4 (3 g). Mineral Solution II (per L): KH2PO4 (3 g), (NH4)2SO4 (6 g), NaCl (6 g), MgSO4 (0.6 g)…	Duncan et al (2002)
	Medium 15	M2GSC with esculin (1.5g) and salicin (1.5g) replacing glucose, soluble starch and cellobiose (M2GSCES).	Duncan et al (2002) with modification based on Eeckhaut et al (2008)
	Medium 16	M2GSC with pectin (3 g) replacing glucose, soluble starch and cellobiose (M2GSCPEC).	Modified from Ducan et al (2002)
	Medium 17	Methanobrevibacter smithii medium (MS): FeSO4·7H2O (0.002 g), Na-acetate (1 g), yeast extract (1 g), Na-formate (2 g), rumen fluid (50 mL), valeric acid (0.53 mL), isovaleric acid (0.53 mL), 2-methylbutyric acid (0.53 mL), isobutyric acid (0.53 mL), resazurin (0.001 g), mineral solution I (40 mL), mineral solution II (40 mL), trace element solution (10 mL), vitamin solution 1 (20 mL), NaHCO3 (4 g…	Based on DSMZ 119 medium, Millet et al (1982) and Dermoumi and Ansorg (2001)
	Medium 18	MRS supplemented with cysteine-HCl (0.5 g).	Commercial medium
	Medium 19	Mucin medium (MUC): KH2PO4 (0.4 g), Na2HPO4 (0.53 g), NH4Cl (0.3 g), NaCl (0.3 g), MgCl2·6H2O (0.1 g), CaCl2 (0.11 g), 1 ml alkaline trace element solution (1 mL), acid trace element solution (1 mL), vitamin solution (1mL); 0?5 mg resazurin (0.001 g), NaHCO3 (4 g), Na2S·9H2O (0.25 g), clarified rumen fluid (7 mL) and mucin type II (2.5 g)	Derrien et al (2004)
	Medium 20	Oxalate maintenance medium (OX): K2HPO4 (0.25 g), KH2PO4 (0.25 g), (NH4)2SO4 (0.5 g), MgSO4·7H2O (0.025 g), sodium acetate (0.82 g), yeast extract (1 g), trypticase (BD) (1 g), sodium oxalate (5 g), resazurin (0.001 g), Na2CO3 (4.0 g) and cysteine- HCl (0.5 g).	ATCC 1352
	Medium 21	Reinforced Clostridial agar supplemented with p-cresol (2 mL) (RCA)	George et al (1979)
	Medium 22	Selenomonas ruminatum medium (SR): glucose (1 g), trypticase (5 g), KH2PO4 (1 g), Na-acetate (4 g), yeast extract (2 g), valeric acid (0.1 mL), resazurin (0.001 g), Na2CO3 (4 g), cysteine-HCl (0.5 g).	DMS 181
	Medium 23	Sporobacter medium (SPO): NH4Cl (1 g), K2HPO4 (0.3 g), KH2PO4 (0.3 g), MgCl2·6H2O (0.2 g), CaCl2·2H2O (0.1 g), KCl (0.1 g), CH3COONa·3H2O (0.5 g), NaCl (0.6 g), yeast extract (0.5 g), resazurin (0.001 g), cysteine-HCl (0.5 g), 1.5 ml of trace element solution, Na2S·9H2O (0.3 g), NaHCO3 (0.5 g) 3,4,5-trimethoxycinnamate (1.19 g), syringate (0.5 g), vanillate (0.5 g). Trace element solution (per L)…	Grech-Mora et al (1996)
	Medium 24	Veillonella agar medium (modified) (VAm): casein enzymic hydrolysate (5 g), yeast extract (3 g), Tween 80 (1 g), sodium thioglycolate (0.75 g), 30% (w/v) sodium lactate solution (25 mL), sodium DL-lactate (7.5 g), soluble starch (5 g), putrecine (0.003 g), succinic acid (4 mL) and vancomycin-HCl (0.0075 g)	Kraatz and Taras (2008), Marriott et al (2007)
	Medium 25	VM medium I (VM): KH2PO4 (0.5 g), NH4Cl (1 g), Na2SO4 (4.5 g), NaCl (9 g), CaCl2·2H2O (0.04 g), MgSO4·7H2O (0.06 g), sodium lactate (6 g), sodium citrate (0.3 g), casamino acids (BD) (2 g), tryptone (2 g), thioglycolic acid (0.1 g), FeSO4·7H2O (0.05 g), modified Wolfe's mineral elixir (1 mL) and vitamin solution (10 mL). Modified Wolfe's mineral elixir (per L): C6H9NO6 (1.5 g), MgSO4·7H2O (3 g), …	Zinkevich and Beech (2000)
	Medium 26	YCFA: bactocasitone (10 g), yeast extract (02.5 g), NaHCO3 (4 g), glucose (2 g), maltose (2 g) and cellobiose (2 g), haemin (0.01 g), mineral solution I (150 mL), mineral solution II (150 mL), vitamin solution I (1 mL), vitamin solution II (1 mL), resazurin (0.001 g), cysteine-HCl (1 g) and volatile fatty acid mixture (3 mL). Mineral solutions I and II as in M2GSC medium. Vitamin solution I (per …	Duncan et al (2002) with modifications based on Browne et al (2016)
	Medium 27	YCFA with cellobiose (3 g) as unique carbon source (YCFAC)	Medium 26 with modifications based on Duncan et al (2002)
	Medium 28	YCFA with cellulose (1.5 g) and xylose (1.5 g) as unique carbon source (YCFACX)	Medium 26 with modifications based on Duncan et al (2002)
	Medium 29	YCFA with DL-lactate as unique energy source (YCFAL)	Medium 26 with modifications based on Duncan et al (2004)
	Medium 30	AMM: YCFA modified with acetic acid (0.7 mL) replacing volatile acid solution (YCFAm).	Sheridan et al (2020)
	Medium 31	Yeast extract sodium lactate medium (YESL): casein (10 g), yeast extract (10 g), KH2PO4 (2.5 g), sodium lactate (10 g), MgSO4 (0.005 g)	Atlas (2010)
	Medium 32	Fermentation medium: Arabinogalactan, pectin and xylan (2 g each), inulin (1 g), starch (5 g), mucin type II (4 g), casein (3 g), peptone water (2 g), yeast extract (2 g), cysteine-HCl (1.5 g), bile salts (0.5 g), Tween 80 (2 mL), vitamin K (0.001 g), haemin (0.01 g), NaHCO3 (2 g), K2HPO4 (0.04 g), KH2PO4 (0.04 g), NaCl (0.1 g), CaCl2 (0.01 g), MgSO4.7H2O (0.01 g), resazurin (0.001 g) and antifoa…	McDonald et al (2013)
	References
	Atarashi K, Tanoue T, Oshima K, Suda W, Nagano Y, Nishikawa H et al (2013). Treg induction by a rationally selected mixture of Clostridia strains from the human microbiota. Nature 500: 232-236.
	Atlas RM (2010). Handbook of Microbiological Media, 17 March 2010 edn. CRC Press: Boca Raton.
	Browne HP, Forster SC, Anonye BO, Kumar N, Neville BA, Stares MD et al (2016). Culturing of 'unculturable' human microbiota reveals novel taxa and extensive sporulation. Nature 533: 543-546.
	Dermoumi HL, Ansorg RA (2001). Isolation and antimicrobial susceptibility testing of fecal strains of the archaeon Methanobrevibacter smithii. Chemotherapy 47: 177-183.
	Derrien M, Vaughan EE, Plugge CM, de Vos WM (2004). Akkermansia muciniphila gen. nov., sp. nov., a human intestinal mucin-degrading bacterium. International journal of systematic and evolutionary microbiology 54: 1469-1476.
	Duncan SH, Hold GL, Barcenilla A, Stewart CS, Flint HJ (2002). Roseburia intestinalis sp. nov., a novel saccharolytic, butyrate-producing bacterium from human faeces. International journal of systematic and evolutionary microbiology 52: 1615-1620.
	Duncan SH, Louis P, Flint HJ (2004). Lactate-utilizing bacteria, isolated from human feces, that produce butyrate as a major fermentation product. Appl Environ Microbiol 70: 5810-5817.
	Eeckhaut V, Van Immerseel F, Teirlynck E, Pasmans F, Fievez V, Snauwaert C et al (2008). Butyricicoccus pullicaecorum gen. nov., sp. nov., an anaerobic, butyrate-producing bacterium isolated from the caecal content of a broiler chicken. International journal of systematic and evolutionary microbiology 58: 2799-2802.
	George WL, Sutter VL, Citron D, Finegold SM (1979). Selective and differential medium for isolation of Clostridium difficile. J Clin Microbiol 9: 214-219.
	Grech-Mora I, Fardeau ML, Patel BKC, Ollivier B, Rimbault A, Prensier G et al (1996). Isolation and characterization of Sporobacter termitidis gen. nov., sp. nov., from the digestive tract of the wood-feeding termite Nasutitermes lujae. International journal of systematic and evolutionary microbiology 46: 512-518.
	Marriott D, Stark D, Harkness J (2007). Veillonella parvula discitis and secondary bacteremia: a rare infection complicating endoscopy and colonoscopy? J Clin Microbiol 45: 672-674.
	McDonald JA, Schroeter K, Fuentes S, Heikamp-Dejong I, Khursigara CM, de Vos WM et al (2013). Evaluation of microbial community reproducibility, stability and composition in a human distal gut chemostat model. J Microbiol Methods 95: 167-174.
	Miller TL, Wolin MJ, Conway de Macario E, Macario AJ (1982). Isolation of Methanobrevibacter smithii from human feces. Appl Environ Microbiol 43: 227-232.
	Kraatz M, Taras D (2008). Veillonella magna sp. nov., isolated from the jejunal mucosa of a healthy pig, and emended description of Veillonella ratti. International journal of systematic and evolutionary microbiology 58: 2755-2761.
	Ramamurthy D, Pazhani GP, Sarkar A, Nandy RK, Rajendran K, Sur D et al (2013). Case-control study on the role of enterotoxigenic Bacteroides fragilis as a cause of diarrhea among children in Kolkata, India. PLoS One 8: 5.
	Sheridan PO, Martin JC, Scott KP (2020) Conjugation Protocol Optimised for Roseburia inulinivorans and Eubacterium rectale. Bio-protocol 10(07): e3575.
	Wexler HM, Reeves D, Summanen PH, Molitoris E, McTeague M, Duncan J et al (1996). Sutterella wadsworthensis gen. nov., sp. nov., bile-resistant microaerophilic Campylobacter gracilis-like clinical isolates. Int J Syst Bacteriol 46: 252-258.
	Zinkevich VV, Beech IB (2000). Screening of sulfate-reducing bacteria in colonoscopy samples from healthy and colitic human gut mucosa. FEMS microbiology ecology 34: 147-155.
	Zitomersky NL, Coyne MJ, Comstock LE (2011). Longitudinal analysis of the prevalence, maintenance, and IgA response to species of the order Bacteroidales in the human gut. Infect Immun 79: 2012-2020.
