# Supplementary material for: A synthetic consortium of 100 gut commensals modulates the composition and function in a colon model of the microbiome of elderly subjects
Source: Gut Microbes. 2021 May 16;13(1):1919464. doi: 10.1080/19490976.2021.1919464 (PMC8128205; doi:10.1080/19490976.2021.1919464)
Supplement: Supplemental Material [file KGMI_A_1919464_SM3620.zip › Supplementary information/Supplementary Table S11_REVISED.xlsx]

## Sheet: Supplementary Table S11
	Supplementary Table S11. SRA accession number of 16S rRNA gene sequence data.
	Sample	SRA accession
	F_CM007_MCC_R1_T0	SRR10840058
	F_CM007_MCC_R1_T1	SRR10840057
	F_CM007_MCC_R1_T2	SRR10839948
	F_CM007_MCC_R1_T3	SRR10839937
	F_CM007_MCC_R2_T0	SRR10839926
	F_CM007_MCC_R2_T1	SRR10839987
	F_CM007_MCC_R2_T2	SRR10839976
	F_CM007_MCC_R2_T3	SRR10839965
	F_CM007_R1_T0	SRR10840017
	F_CM007_R1_T1	SRR10840006
	F_CM007_R1_T2	SRR10840056
	F_CM007_R1_T3	SRR10840045
	F_CM007_R2_T0	SRR10840034
	F_CM007_R2_T1	SRR10840023
	F_CM007_R2_T2	SRR10839954
	F_CM007_R2_T3	SRR10839953
	F_CM008_MCC_R1_T0	SRR10839952
	F_CM008_MCC_R1_T1	SRR10839951
	F_CM008_MCC_R1_T2	SRR10839950
	F_CM008_MCC_R1_T3	SRR10839949
	F_CM008_MCC_R2_T0	SRR10839947
	F_CM008_MCC_R2_T1	SRR10839946
	F_CM008_MCC_R2_T2	SRR10839945
	F_CM008_MCC_R2_T3	SRR10839944
	F_CM008_R1_T0	SRR10839943
	F_CM008_R1_T1	SRR10839942
	F_CM008_R1_T2	SRR10839941
	F_CM008_R1_T3	SRR10839940
	F_CM008_R2_T0	SRR10839939
	F_CM008_R2_T1	SRR10839938
	F_CM008_R2_T2	SRR10839936
	F_CM008_R2_T3	SRR10839935
	F_CM009_MCC_R1_T0	SRR10839934
	F_CM009_MCC_R1_T1	SRR10839933
	F_CM009_MCC_R1_T2	SRR10839932
	F_CM009_MCC_R1_T3	SRR10839931
	F_CM009_MCC_R2_T0	SRR10839930
	F_CM009_MCC_R2_T1	SRR10839929
	F_CM009_MCC_R2_T2	SRR10839928
	F_CM009_MCC_R2_T3	SRR10839927
	F_CM009_R1_T0	SRR10839925
	F_CM009_R1_T1	SRR10839924
	F_CM009_R1_T2	SRR10839995
	F_CM009_R1_T3	SRR10839994
	F_CM009_R2_T0	SRR10839993
	F_CM009_R2_T1	SRR10839992
	F_CM009_R2_T2	SRR10839991
	F_CM009_R2_T3	SRR10839990
	F_LS010_MCC_R1_T0	SRR10839989
	F_LS010_MCC_R1_T1	SRR10839988
	F_LS010_MCC_R1_T2	SRR10839986
	F_LS010_MCC_R1_T3	SRR10839985
	F_LS010_MCC_R2_T0	SRR10839984
	F_LS010_MCC_R2_T1	SRR10839983
	F_LS010_MCC_R2_T2	SRR10839982
	F_LS010_MCC_R2_T3	SRR10839981
	F_LS010_R1_T0	SRR10839980
	F_LS010_R1_T1	SRR10839979
	F_LS010_R1_T2	SRR10839978
	F_LS010_R1_T3	SRR10839977
	F_LS010_R2_T0	SRR10839975
	F_LS010_R2_T1	SRR10839974
	F_LS010_R2_T2	SRR10839973
	F_LS010_R2_T3	SRR10839972
	F_LS011_MCC_R1_T0	SRR10839971
	F_LS011_MCC_R1_T1	SRR10839970
	F_LS011_MCC_R1_T2	SRR10839969
	F_LS011_MCC_R1_T3	SRR10839968
	F_LS011_MCC_R2_T0	SRR10839967
	F_LS011_MCC_R2_T1	SRR10839966
	F_LS011_MCC_R2_T2	SRR10839964
	F_LS011_MCC_R2_T3	SRR10839963
	F_LS011_R1_T0	SRR10839962
	F_LS011_R1_T1	SRR10839961
	F_LS011_R1_T2	SRR10839960
	F_LS011_R1_T3	SRR10840022
	F_LS011_R2_T0	SRR10840021
	F_LS011_R2_T1	SRR10840020
	F_LS011_R2_T2	SRR10840019
	F_LS011_R2_T3	SRR10840018
	F_LS012_MCC_R1_T0	SRR10840016
	F_LS012_MCC_R1_T1	SRR10840015
	F_LS012_MCC_R1_T2	SRR10840014
	F_LS012_MCC_R1_T3	SRR10840013
	F_LS012_MCC_R2_T0	SRR10840012
	F_LS012_MCC_R2_T1	SRR10840011
	F_LS012_MCC_R2_T2	SRR10840010
	F_LS012_MCC_R2_T3	SRR10840009
	F_LS012_R1_T0	SRR10840008
	F_LS012_R1_T1	SRR10840007
	F_LS012_R1_T2	SRR10840005
	F_LS012_R1_T3	SRR10840004
	F_LS012_R2_T0	SRR10840003
	F_LS012_R2_T1	SRR10840002
	F_LS012_R2_T2	SRR10840001
	F_LS012_R2_T3	SRR10840000
	F_MCC_R1_T0	SRR10839999
	F_MCC_R1_T1	SRR10839998
	F_MCC_R1_T2	SRR10839997
	F_MCC_R1_T3	SRR10839996
	F_MCC_R2_T0	SRR10840055
	F_MCC_R2_T1	SRR10840054
	F_MCC_R2_T2	SRR10840053
	F_MCC_R2_T3	SRR10840052
	F_MCC_R3_T0	SRR10840051
	F_MCC_R3_T1	SRR10840050
	F_MCC_R3_T2	SRR10840049
	F_MCC_R3_T3	SRR10840048
	FS_CM007	SRR10840047
	FS_CM008	SRR10840046
	FS_CM009	SRR10840044
	FS_LS010	SRR10840043
	FS_LS011	SRR10840042
	FS_LS012	SRR10840041
	IN_FS_CM007	SRR10840040
	IN_FS_CM008	SRR10840039
	IN_FS_CM009	SRR10840038
	IN_FS_LS010	SRR10840037
	IN_FS_LS011	SRR10840036
	IN_FS_LS012	SRR10840035
	IN_MCC_CM007_R1	SRR10840033
	IN_MCC_CM007_R2	SRR10840032
	IN_MCC_CM008_R1	SRR10840031
	IN_MCC_CM008_R2	SRR10840030
	IN_MCC_CM009_R1	SRR10840029
	IN_MCC_CM009_R2	SRR10840028
	IN_MCC_LS010_R1	SRR10840027
	IN_MCC_LS010_R2	SRR10840026
	IN_MCC_LS011_R1	SRR10840025
	IN_MCC_LS011_R2	SRR10840024
	IN_MCC_LS012_R1	SRR10839959
	IN_MCC_LS012_R2	SRR10839958
	IN_MCC_R1	SRR10839957
	IN_MCC_R2	SRR10839956
	IN_MCC_R3	SRR10839955
