# Supplementary material for: A synthetic consortium of 100 gut commensals modulates the composition and function in a colon model of the microbiome of elderly subjects
Source: Gut Microbes. 2021 May 16;13(1):1919464. doi: 10.1080/19490976.2021.1919464 (PMC8128205; doi:10.1080/19490976.2021.1919464)
Supplement: Supplemental Material [file KGMI_A_1919464_SM3620.zip › Supplementary information/Supplementary Table S12_REVISED.xlsx]

## Sheet: Supplementary Table S12
	Supplementary Table S12. OTUs classification. Classification of representative sequences for each OTU was carried out using mothur against the RDP database (release 11) and the species classifier SPINGO version 1.2 with default parameters. avg. abun. =average abundance; min abun.=minimum abundance; max abun.=maximum abundance; nb.=number of samples in which the OTU is detected
									Community																Long-stay																All (Community + Long-stay)
									Control								+ MCC100								Control								+ MCC100								Control								+ MCC100
		Taxonomic classification							Time 0 (n=3)				Time 3 (n=3)				Time 0 (n=3)				Time 3 (n=3)				Time 0 (n=3)				Time 3 (n=3)				Time 0 (n=3)				Time 3 (n=3)				Time 0 (n=6)				Time 3 (n=6)				Time 0 (n=6)
		Kingdom	Phylum	Class	Order	Family	Genus	Species	avg. abun.	min abun.	max abun.	nb.	avg. abun.	min abun.	max abun.	nb.	avg. abun.	min abun.	max abun.	nb.	avg. abun.	min abun.	max abun.	nb.	avg. abun.	min abun.	max abun.	nb.	avg. abun.	min abun.	max abun.	nb.	avg. abun.	min abun.	max abun.	nb.	avg. abun.	min abun.	max abun.	nb.	avg. abun.	min abun.	max abun.	nb.	avg. abun.	min abun.	max abun.	nb.	avg. abun.
	OTU_1	Bacteria	Proteobacteria	Gammaproteobacteria	Enterobacteriales	Enterobacteriaceae	Escherichia/Shigella	unclassified	0.00062525	0	0.00187575	1	0	0	0	0	0.0015335	0	0.0046005	1	0.00184152	0	0.00552455	1	0.0276254	0.0129847	0.0376966	3	0.00104209	0	0.00192189	2	0.0276296	0.0149607	0.0511882	3	0.00176087	0	0.00528262	1	0.0141253	0	0.0376966	4	0.000521046	0	0.00192189	2	0.0145815
	OTU_10	Bacteria	Firmicutes	Clostridia	Clostridiales	Ruminococcaceae	Faecalibacterium	Faecalibacterium_prausnitzii	8.64036	4.85555	12.9525	3	0.915705	0.617777	1.33708	3	9.79408	5.53185	12.2869	3	3.00729	1.59572	5.14653	3	0.281537	0.0189725	0.779538	3	0.023468	0.000902853	0.0644652	3	2.06372	0.176739	4.98531	3	0.326226	0.00541638	0.96706	3	4.46095	0.0189725	12.9525	6	0.469587	0.000902853	1.33708	6	5.9289
	OTU_100	Bacteria	Bacteroidetes	Bacteroidia	Bacteroidales	Porphyromonadaceae	Barnesiella	Barnesiella_intestinihominis	0.645699	0	1.91459	2	0.00765446	0	0.0229634	1	0.488535	0	1.40146	2	0.22615	0	0.676966	2	0.0874028	0.00150123	0.256115	3	0	0	0	0	0.0198167	0.00880488	0.0377652	3	0.000566335	0	0.001699	1	0.366551	0	1.91459	5	0.00382723	0	0.0229634	1	0.254176
	OTU_1000	unclassified	unclassified	unclassified	unclassified	unclassified	unclassified	unclassified	0	0	0	0	0	0	0	0	0	0	0	0	0	0	0	0	0	0	0	0	0	0	0	0	0	0	0	0	0	0	0	0	0	0	0	0	0	0	0	0	0
	OTU_1001	Bacteria	Proteobacteria	Deltaproteobacteria	Desulfovibrionales	Desulfovibrionaceae	Bilophila	Bilophila_wadsworthia	0	0	0	0	0	0	0	0	0	0	0	0	0	0	0	0	0.000866048	0	0.00259815	1	0	0	0	0	0	0	0	0	0	0	0	0	0.000433024	0	0.00259815	1	0	0	0	0	0
	OTU_1002	Bacteria	Firmicutes	Clostridia	Clostridiales	unclassified	unclassified	unclassified	0	0	0	0	0.000257906	0	0.000773718	1	0	0	0	0	0.000373499	0	0.0011205	1	0	0	0	0	0	0	0	0	0	0	0	0	0	0	0	0	0	0	0	0	0.000128953	0	0.000773718	1	0
	OTU_1003	Bacteria	unclassified	unclassified	unclassified	unclassified	unclassified	unclassified	0	0	0	0	0	0	0	0	0	0	0	0	0	0	0	0	0	0	0	0	0	0	0	0	0	0	0	0	0	0	0	0	0	0	0	0	0	0	0	0	0
	OTU_1004	Bacteria	unclassified	unclassified	unclassified	unclassified	unclassified	unclassified	0	0	0	0	0	0	0	0	0	0	0	0	0	0	0	0	0	0	0	0	0.00128126	0	0.00384379	1	0.000504439	0	0.00151332	1	0	0	0	0	0	0	0	0	0.000640631	0	0.00384379	1	0.00025222
	OTU_1005	Bacteria	Firmicutes	Clostridia	Clostridiales	Ruminococcaceae	Faecalibacterium	Faecalibacterium_prausnitzii	0	0	0	0	0	0	0	0	0	0	0	0	0.000746999	0	0.002241	1	0	0	0	0	0	0	0	0	0	0	0	0	0	0	0	0	0	0	0	0	0	0	0	0	0
	OTU_1006	Bacteria	Firmicutes	Clostridia	Clostridiales	Lachnospiraceae	unclassified	unclassified	0.00062525	0	0.00187575	1	0	0	0	0	0.0015335	0	0.0046005	1	0	0	0	0	0.00151105	0	0.00300246	2	0.00208667	0	0.00481754	2	0.00135705	0	0.00256792	2	0.00160346	0	0.00311139	2	0.00106815	0	0.00300246	3	0.00104333	0	0.00481754	2	0.00144527
	OTU_1007	Bacteria	Firmicutes	Clostridia	Clostridiales	Lachnospiraceae	unclassified	unclassified	0.00607968	0	0.0114929	2	0.00450531	0.00186026	0.00714752	3	0.0108598	0.00189473	0.0274771	3	0.0116545	0.00256016	0.0227872	3	0.00102898	0	0.00308695	1	0.00128126	0	0.00384379	1	0.00179653	0	0.00410564	2	0	0	0	0	0.00355433	0	0.0114929	3	0.00289329	0	0.00714752	4	0.00632819
	OTU_1008	Bacteria	Firmicutes	Clostridia	Clostridiales	unclassified	unclassified	unclassified	0.0012505	0	0.0037515	1	0	0	0	0	0.000649773	0	0.00194932	1	0	0	0	0	0.000433024	0	0.00129907	1	0	0	0	0	0.000861349	0	0.00258405	1	0	0	0	0	0.000841762	0	0.0037515	2	0	0	0	0	0.000755561
	OTU_1009	Bacteria	Firmicutes	Clostridia	Clostridiales	Ruminococcaceae	unclassified	unclassified	0	0	0	0	0	0	0	0	0.00487085	0	0.0146126	1	0	0	0	0	0	0	0	0	0	0	0	0	0	0	0	0	0	0	0	0	0	0	0	0	0	0	0	0	0.00243543
	OTU_101	Bacteria	Bacteroidetes	Bacteroidia	Bacteroidales	Porphyromonadaceae	Parabacteroides	Parabacteroides_goldsteinii	0.0423962	0	0.127189	1	0.0259785	0	0.0392372	2	0.0518097	0	0.148307	2	0.0122676	0	0.0368029	1	0.315248	0.00450369	0.873571	3	0.0233261	0	0.0411198	2	0.223088	0.0117398	0.579782	3	0.00170565	0	0.00356125	2	0.178822	0	0.873571	4	0.0246523	0	0.0411198	4	0.137449
	OTU_1010	Bacteria	Firmicutes	Clostridia	Clostridiales	unclassified	unclassified	unclassified	0.0012505	0	0.0037515	1	0	0	0	0	0	0	0	0	0	0	0	0	0	0	0	0	0	0	0	0	0	0	0	0	0	0	0	0	0.00062525	0	0.0037515	1	0	0	0	0	0
	OTU_1011	Bacteria	unclassified	unclassified	unclassified	unclassified	unclassified	unclassified	0	0	0	0	0	0	0	0	0	0	0	0	0	0	0	0	0	0	0	0	0	0	0	0	0	0	0	0	0	0	0	0	0	0	0	0	0	0	0	0	0
	OTU_1012	Bacteria	Firmicutes	Clostridia	Clostridiales	Ruminococcaceae	unclassified	unclassified	0.000553452	0	0.00166036	1	0	0	0	0	0	0	0	0	0	0	0	0	0	0	0	0	0	0	0	0	0	0	0	0	0	0	0	0	0.000276726	0	0.00166036	1	0	0	0	0	0
	OTU_1013	Bacteria	Firmicutes	Clostridia	Clostridiales	unclassified	unclassified	unclassified	0	0	0	0	0	0	0	0	0.000649773	0	0.00194932	1	0	0	0	0	0	0	0	0	0	0	0	0	0	0	0	0	0	0	0	0	0	0	0	0	0	0	0	0	0.000324886
	OTU_1014	Bacteria	Firmicutes	Clostridia	Clostridiales	Ruminococcaceae	unclassified	unclassified	0.000553452	0	0.00166036	1	0.000622404	0	0.00186721	1	0	0	0	0	0.000964339	0	0.00289302	1	0	0	0	0	0	0	0	0	0	0	0	0	0	0	0	0	0.000276726	0	0.00166036	1	0.000311202	0	0.00186721	1	0
	OTU_1015	Bacteria	Firmicutes	Clostridia	Clostridiales	unclassified	unclassified	unclassified	0.000957744	0	0.00287323	1	0	0	0	0	0	0	0	0	0	0	0	0	0	0	0	0	0	0	0	0	0	0	0	0	0	0	0	0	0.000478872	0	0.00287323	1	0	0	0	0	0
	OTU_1016	Bacteria	Firmicutes	Clostridia	Clostridiales	unclassified	unclassified	unclassified	0.00422041	0	0.0126612	1	0	0	0	0	0.00248661	0	0.00745982	1	0	0	0	0	0	0	0	0	0	0	0	0	0	0	0	0	0	0	0	0	0.0021102	0	0.0126612	1	0	0	0	0	0.0012433
	OTU_1017	Bacteria	Firmicutes	Clostridia	Clostridiales	Lachnospiraceae	Dorea	Dorea_longicatena	0.025005	0	0.0694028	2	0.000622404	0	0.00186721	1	0.015501	0.00161186	0.0384261	3	0.0034611	0	0.0103833	1	0.0196372	0.00595616	0.0315259	3	0	0	0	0	0.0253323	0.00755303	0.0440244	3	0.00264131	0	0.00792393	1	0.0223211	0	0.0694028	5	0.000311202	0	0.00186721	1	0.0204166
	OTU_1018	Bacteria	Firmicutes	Clostridia	Clostridiales	Clostridiaceae_1	Clostridium_sensu_stricto	unclassified	0	0	0	0	0.000364498	0	0.00109349	1	0	0	0	0	0	0	0	0	0	0	0	0	0	0	0	0	0.000504439	0	0.00151332	1	0.00101757	0	0.0030527	1	0	0	0	0	0.000182249	0	0.00109349	1	0.00025222
	OTU_1019	Bacteria	Firmicutes	Clostridia	Clostridiales	Lachnospiraceae	unclassified	unclassified	0	0	0	0	0	0	0	0	0	0	0	0	0	0	0	0	0	0	0	0	0	0	0	0	0	0	0	0	0	0	0	0	0	0	0	0	0	0	0	0	0
	OTU_102	Bacteria	Bacteroidetes	Bacteroidia	Bacteroidales	Bacteroidaceae	Bacteroides	Bacteroides_eggerthii	0.0178133	0.00187575	0.0345932	3	0.00064871	0	0.00194613	1	0.0553543	0.0165073	0.104549	3	0.000494442	0	0.00148333	1	0.0658734	0	0.19762	1	0.00489725	0	0.0146917	1	0.0937322	0	0.27819	2	0.00514652	0	0.0154396	1	0.0418434	0	0.19762	4	0.00277298	0	0.0146917	2	0.0745432
	OTU_1020	Bacteria	Firmicutes	Clostridia	Clostridiales	Lachnospiraceae	unclassified	unclassified	0.00330738	0	0.00992215	1	0.000364498	0	0.00109349	1	0.00107458	0	0.00322373	1	0	0	0	0	0	0	0	0	0	0	0	0	0	0	0	0	0	0	0	0	0.00165369	0	0.00992215	1	0.000182249	0	0.00109349	1	0.000537288
	OTU_1021	Bacteria	Firmicutes	Clostridia	Clostridiales	unclassified	unclassified	unclassified	0	0	0	0	0	0	0	0	0	0	0	0	0	0	0	0	0	0	0	0	0.00192189	0	0.00576568	1	0	0	0	0	0	0	0	0	0	0	0	0	0.000960947	0	0.00576568	1	0
	OTU_1022	Bacteria	Firmicutes	Clostridia	Clostridiales	Ruminococcaceae	unclassified	unclassified	0	0	0	0	0	0	0	0	0	0	0	0	0	0	0	0	0	0	0	0	0	0	0	0	0	0	0	0	0	0	0	0	0	0	0	0	0	0	0	0	0
	OTU_1023	Bacteria	Actinobacteria	Actinobacteria	Coriobacteriales	Coriobacteriaceae	Gordonibacter	Gordonibacter_pamelaeae	0	0	0	0	0	0	0	0	0	0	0	0	0	0	0	0	0.00051023	0	0.00153069	1	0	0	0	0	0.00226497	0	0.00385995	2	0	0	0	0	0.000255115	0	0.00153069	1	0	0	0	0	0.00113248
	OTU_1024	Bacteria	Firmicutes	Clostridia	Clostridiales	Ruminococcaceae	unclassified	unclassified	0.0012505	0	0.0037515	1	0	0	0	0	0	0	0	0	0	0	0	0	0.00357161	0	0.0107148	1	0	0	0	0	0.000430674	0	0.00129202	1	0	0	0	0	0.00241106	0	0.0107148	2	0	0	0	0	0.000215337
	OTU_1025	Bacteria	Firmicutes	Clostridia	Clostridiales	Lachnospiraceae	unclassified	unclassified	0	0	0	0	0.000668968	0	0.0020069	1	0	0	0	0	0.000494442	0	0.00148333	1	0.000942338	0	0.00282701	1	0.00138069	0	0.00323921	2	0	0	0	0	0.00101757	0	0.0030527	1	0.000471169	0	0.00282701	1	0.00102483	0	0.00323921	3	0
	OTU_1026	Bacteria	Firmicutes	Clostridia	Clostridiales	unclassified	unclassified	unclassified	0.00231627	0	0.0069488	1	0	0	0	0	0	0	0	0	0	0	0	0	0	0	0	0	0	0	0	0	0	0	0	0	0	0	0	0	0.00115813	0	0.0069488	1	0	0	0	0	0
	OTU_1027	Bacteria	Firmicutes	Clostridia	Clostridiales	Lachnospiraceae	unclassified	unclassified	0	0	0	0	0	0	0	0	0.00126315	0	0.00378946	1	0.000373499	0	0.0011205	1	0	0	0	0	0	0	0	0	0	0	0	0	0	0	0	0	0	0	0	0	0	0	0	0	0.000631576
	OTU_1028	Bacteria	Firmicutes	Clostridia	Clostridiales	Ruminococcaceae	Oscillibacter	Oscillibacter_valericigenes	0.00782552	0.00143662	0.0175425	3	0.00186721	0	0.00560164	1	0.00550243	0	0.0165073	1	0	0	0	0	0.0228093	0	0.0684279	1	0.000802923	0	0.00240877	1	0.0185715	0	0.0527794	2	0.000499002	0	0.00149701	1	0.0153174	0	0.0684279	4	0.00133507	0	0.00560164	2	0.0120369
	OTU_1029	Bacteria	Firmicutes	Clostridia	Clostridiales	Ruminococcaceae	unclassified	unclassified	0.00272126	0	0.00816378	1	0	0	0	0	0.00279665	0	0.00838996	1	0.00148333	0	0.00444998	1	0	0	0	0	0	0	0	0	0	0	0	0	0	0	0	0	0.00136063	0	0.00816378	1	0	0	0	0	0.00139833
	OTU_103	Bacteria	Firmicutes	Clostridia	Clostridiales	Ruminococcaceae	unclassified	unclassified	0.00228283	0.00143662	0.0037515	3	0	0	0	0	0.00207079	0	0.0046005	2	0	0	0	0	0.434484	0	1.27369	2	0	0	0	0	0.330644	0	0.973786	2	0	0	0	0	0.218384	0	1.27369	5	0	0	0	0	0.166357
	OTU_1030	Bacteria	Firmicutes	Clostridia	Clostridiales	unclassified	unclassified	unclassified	0	0	0	0	0	0	0	0	0	0	0	0	0	0	0	0	0	0	0	0	0	0	0	0	0.00100215	0	0.00300643	1	0	0	0	0	0	0	0	0	0	0	0	0	0.000501072
	OTU_1031	Bacteria	Firmicutes	Clostridia	Clostridiales	unclassified	unclassified	unclassified	0	0	0	0	0	0	0	0	0	0	0	0	0	0	0	0	0	0	0	0	0	0	0	0	0	0	0	0	0	0	0	0	0	0	0	0	0	0	0	0	0
	OTU_1032	Bacteria	Firmicutes	Clostridia	Clostridiales	unclassified	unclassified	unclassified	0.00226077	0	0.00390906	2	0.0112258	0.00426053	0.0207205	3	0.00404729	0	0.00730628	2	0.0185951	0.0144245	0.0232494	3	0	0	0	0	0	0	0	0	0	0	0	0	0	0	0	0	0.00113038	0	0.00390906	2	0.00561291	0	0.0207205	3	0.00202365
	OTU_1033	Bacteria	Firmicutes	Clostridia	Clostridiales	Lachnospiraceae	unclassified	unclassified	0	0	0	0	0	0	0	0	0	0	0	0	0	0	0	0	0	0	0	0	0	0	0	0	0	0	0	0	0	0	0	0	0	0	0	0	0	0	0	0	0
	OTU_1034	Bacteria	Firmicutes	Clostridia	Clostridiales	Lachnospiraceae	unclassified	unclassified	0.0183301	0.0127954	0.0220614	3	0.0049404	0.00328048	0.0075269	3	0.0257688	0.0122954	0.035993	3	0.00611005	0.00444998	0.00874614	3	0.00051023	0	0.00153069	1	0.00285397	0	0.00856192	1	0.00134513	0	0.00256792	2	0.00309182	0	0.00927548	1	0.00942019	0	0.0220614	4	0.00389719	0	0.00856192	4	0.013557
	OTU_1035	Bacteria	Firmicutes	Clostridia	Clostridiales	Lachnospiraceae	unclassified	unclassified	0	0	0	0	0	0	0	0	0	0	0	0	0	0	0	0	0	0	0	0	0	0	0	0	0	0	0	0	0	0	0	0	0	0	0	0	0	0	0	0	0
	OTU_1036	Bacteria	Firmicutes	Clostridia	Clostridiales	unclassified	unclassified	unclassified	0.00282851	0	0.00848554	1	0	0	0	0	0.000649773	0	0.00194932	1	0	0	0	0	0	0	0	0	0	0	0	0	0	0	0	0	0	0	0	0	0.00141426	0	0.00848554	1	0	0	0	0	0.000324886
	OTU_1037	Bacteria	Firmicutes	Clostridia	Clostridiales	Ruminococcaceae	unclassified	unclassified	0	0	0	0	0	0	0	0	0	0	0	0	0	0	0	0	0	0	0	0	0.00144246	0	0.00432738	1	0	0	0	0	0	0	0	0	0	0	0	0	0.00072123	0	0.00432738	1	0
	OTU_1038	Bacteria	Firmicutes	Clostridia	Clostridiales	Lachnospiraceae	unclassified	unclassified	0	0	0	0	0	0	0	0	0	0	0	0	0	0	0	0	0	0	0	0	0.000601902	0	0.00180571	1	0	0	0	0	0	0	0	0	0	0	0	0	0.000300951	0	0.00180571	1	0
	OTU_1039	Bacteria	Firmicutes	Clostridia	Clostridiales	Lachnospiraceae	unclassified	unclassified	0.00214853	0	0.00390906	2	0.000364498	0	0.00109349	1	0.00116619	0	0.00189473	2	0	0	0	0	0.000471169	0	0.00141351	1	0	0	0	0	0.000919835	0	0.00146748	2	0	0	0	0	0.00130985	0	0.00390906	3	0.000182249	0	0.00109349	1	0.00104301
	OTU_104	Bacteria	Firmicutes	Clostridia	Clostridiales	Lachnospiraceae	Clostridium_XlVb	unclassified	0.0170158	0	0.0510474	1	0.179158	0	0.537473	1	0.0215611	0	0.056566	2	0.0559554	0	0.167866	1	0.0637485	0.00153069	0.109697	3	0.140477	0.0439179	0.228839	3	0.0434526	0.00772795	0.0744819	3	0.0216057	0	0.0559139	2	0.0403821	0	0.109697	4	0.159817	0	0.537473	4	0.0325069
	OTU_1040	Bacteria	Firmicutes	Clostridia	Clostridiales	Lachnospiraceae	unclassified	unclassified	0.00147076	0	0.00441228	1	0.00124249	0	0.00186721	2	0.00580917	0	0.0135289	2	0	0	0	0	0.00051023	0	0.00153069	1	0	0	0	0	0.000861349	0	0.00258405	1	0	0	0	0	0.000990494	0	0.00441228	2	0.000621245	0	0.00186721	2	0.00333526
	OTU_1041	Bacteria	Firmicutes	Clostridia	Clostridiales	Lachnospiraceae	unclassified	unclassified	0.000845509	0	0.00253653	1	0	0	0	0	0.00243543	0	0.00730628	1	0	0	0	0	0	0	0	0	0	0	0	0	0	0	0	0	0	0	0	0	0.000422754	0	0.00253653	1	0	0	0	0	0.00121771
	OTU_1042	Bacteria	Firmicutes	Clostridia	Clostridiales	Lachnospiraceae	unclassified	unclassified	0.116327	0	0.34898	1	0.00103347	0	0.0020069	2	0.10648	0.00646496	0.302962	3	0.00240942	0	0.00498727	2	0.00254431	0	0.00432825	2	0.00118323	0.000902853	0.00144246	3	0.00221401	0	0.00367133	2	0	0	0	0	0.0594355	0	0.34898	3	0.00110835	0	0.0020069	5	0.0543469
	OTU_1043	Bacteria	Firmicutes	Clostridia	Clostridiales	unclassified	unclassified	unclassified	0.0012505	0	0.0037515	1	0	0	0	0	0	0	0	0	0	0	0	0	0	0	0	0	0	0	0	0	0	0	0	0	0	0	0	0	0.00062525	0	0.0037515	1	0	0	0	0	0
	OTU_1044	Bacteria	Firmicutes	Clostridia	Clostridiales	unclassified	unclassified	unclassified	0.000957744	0	0.00287323	1	0	0	0	0	0.000649773	0	0.00194932	1	0	0	0	0	0	0	0	0	0	0	0	0	0	0	0	0	0	0	0	0	0.000478872	0	0.00287323	1	0	0	0	0	0.000324886
	OTU_1045	Bacteria	Firmicutes	Clostridia	Clostridiales	Ruminococcaceae	unclassified	unclassified	0	0	0	0	0	0	0	0	0	0	0	0	0	0	0	0	0.000866048	0	0.00259815	1	0	0	0	0	0	0	0	0	0	0	0	0	0.000433024	0	0.00259815	1	0	0	0	0	0
	OTU_1046	Bacteria	Firmicutes	Clostridia	Clostridiales	Lachnospiraceae	unclassified	unclassified	0	0	0	0	0	0	0	0	0.00106923	0	0.0032077	1	0	0	0	0	0	0	0	0	0	0	0	0	0	0	0	0	0	0	0	0	0	0	0	0	0	0	0	0	0.000534616
	OTU_1047	Bacteria	Synergistetes	Synergistia	Synergistales	Synergistaceae	Cloacibacillus	Cloacibacillus_porcorum	0	0	0	0	0	0	0	0	0.00180385	0	0.00541155	1	0	0	0	0	0	0	0	0	0	0	0	0	0	0	0	0	0	0	0	0	0	0	0	0	0	0	0	0	0.000901925
	OTU_1048	Bacteria	Firmicutes	Clostridia	Clostridiales	Lachnospiraceae	unclassified	unclassified	0	0	0	0	0	0	0	0	0	0	0	0	0	0	0	0	0.0598576	0.00129907	0.164824	3	0.0165251	0	0.0447579	2	0.0583202	0.00128396	0.153583	3	0.0128177	0.00149701	0.035257	3	0.0299288	0	0.164824	3	0.00826256	0	0.0447579	2	0.0291601
	OTU_1049	Bacteria	Firmicutes	Clostridia	Clostridiales	Lachnospiraceae	unclassified	unclassified	0	0	0	0	0	0	0	0	0	0	0	0	0	0	0	0	0	0	0	0	0	0	0	0	0	0	0	0	0	0	0	0	0	0	0	0	0	0	0	0	0
	OTU_105	Bacteria	Proteobacteria	Deltaproteobacteria	Desulfovibrionales	Desulfovibrionaceae	Desulfovibrio	Desulfovibrio_piger	0.488383	0.357071	0.645109	3	0.0637331	0.0188602	0.0862306	3	0.452295	0.284331	0.734458	3	0.115466	0.0108774	0.214774	3	0.010959	0.00397078	0.019899	3	0	0	0	0	0.0285579	0.0161423	0.039964	3	0	0	0	0	0.249671	0.00397078	0.645109	6	0.0318666	0	0.0862306	3	0.240427
	OTU_1050	Bacteria	Firmicutes	Clostridia	Clostridiales	Lachnospiraceae	Dorea	Dorea_longicatena	0	0	0	0	0	0	0	0	0.00180385	0	0.00541155	1	0	0	0	0	0	0	0	0	0	0	0	0	0	0	0	0	0	0	0	0	0	0	0	0	0	0	0	0	0.000901925
	OTU_1051	Bacteria	Proteobacteria	Alphaproteobacteria	Rhizobiales	unclassified	unclassified	unclassified	0	0	0	0	0	0	0	0	0	0	0	0	0	0	0	0	0	0	0	0	0	0	0	0	0.00048916	0	0.00146748	1	0	0	0	0	0	0	0	0	0	0	0	0	0.00024458
	OTU_1052	Bacteria	Proteobacteria	Epsilonproteobacteria	Campylobacterales	Campylobacteraceae	Campylobacter	Campylobacter_concisus	0	0	0	0	0	0	0	0	0.00291141	0	0.00873422	1	0	0	0	0	0	0	0	0	0	0	0	0	0	0	0	0	0	0	0	0	0	0	0	0	0	0	0	0	0.0014557
	OTU_1053	Bacteria	Firmicutes	Clostridia	Clostridiales	Ruminococcaceae	Ruminococcus	Ruminococcus_bromii	0	0	0	0	0	0	0	0	0	0	0	0	0	0	0	0	0	0	0	0	0	0	0	0	0	0	0	0	0	0	0	0	0	0	0	0	0	0	0	0	0
	OTU_1054	Bacteria	Firmicutes	unclassified	unclassified	unclassified	unclassified	unclassified	0	0	0	0	0	0	0	0	0	0	0	0	0	0	0	0	0	0	0	0	0	0	0	0	0	0	0	0	0	0	0	0	0	0	0	0	0	0	0	0	0
	OTU_1055	Bacteria	Firmicutes	Clostridia	Clostridiales	unclassified	unclassified	unclassified	0.00801373	0.00166036	0.0198443	3	0.00248034	0	0.00744103	1	0.00602959	0	0.016194	2	0.000494442	0	0.00148333	1	0	0	0	0	0	0	0	0	0	0	0	0	0	0	0	0	0.00400686	0	0.0198443	3	0.00124017	0	0.00744103	1	0.00301479
	OTU_1056	Bacteria	Proteobacteria	Epsilonproteobacteria	Campylobacterales	Campylobacteraceae	Campylobacter	Campylobacter_ureolyticus	0	0	0	0	0	0	0	0	0	0	0	0	0	0	0	0	0.00145348	0	0.00436045	1	0	0	0	0	0.00142091	0	0.0029707	2	0	0	0	0	0.000726742	0	0.00436045	1	0	0	0	0	0.000710453
	OTU_1057	Bacteria	unclassified	unclassified	unclassified	unclassified	unclassified	unclassified	0.00110691	0	0.00332072	1	0	0	0	0	0	0	0	0	0	0	0	0	0	0	0	0	0	0	0	0	0	0	0	0	0	0	0	0	0.000553452	0	0.00332072	1	0	0	0	0	0
	OTU_1058	Bacteria	Firmicutes	Clostridia	Clostridiales	Lachnospiraceae	unclassified	unclassified	0	0	0	0	0	0	0	0	0	0	0	0	0	0	0	0	0	0	0	0	0	0	0	0	0	0	0	0	0	0	0	0	0	0	0	0	0	0	0	0	0
	OTU_1059	Bacteria	Firmicutes	unclassified	unclassified	unclassified	unclassified	unclassified	0.000957744	0	0.00287323	1	0	0	0	0	0	0	0	0	0	0	0	0	0	0	0	0	0	0	0	0	0	0	0	0	0	0	0	0	0.000478872	0	0.00287323	1	0	0	0	0	0
	OTU_106	Bacteria	Firmicutes	Clostridia	Clostridiales	Ruminococcaceae	unclassified	unclassified	0.04223	0.021101	0.0571464	3	0.114859	0.0819369	0.180503	3	0.0756951	0.0160881	0.157141	3	0.0764423	0.0494639	0.128452	3	0.111179	0.0193927	0.268868	3	0.0184605	0.00900905	0.0358189	3	0.141448	0.0224623	0.270441	3	0.0517207	0.0135409	0.120194	3	0.0767044	0.0193927	0.268868	6	0.0666598	0.00900905	0.180503	6	0.108571
	OTU_1060	Bacteria	Firmicutes	Clostridia	Clostridiales	Ruminococcaceae	unclassified	unclassified	0.00187077	0	0.0056123	1	0	0	0	0	0	0	0	0	0	0	0	0	0.00188468	0	0.00565403	1	0	0	0	0	0.000501072	0	0.00150322	1	0	0	0	0	0.00187772	0	0.00565403	2	0	0	0	0	0.000250536
	OTU_1061	Bacteria	Firmicutes	Clostridia	Clostridiales	Lachnospiraceae	unclassified	unclassified	0	0	0	0	0	0	0	0	0	0	0	0	0	0	0	0	0	0	0	0	0	0	0	0	0	0	0	0	0	0	0	0	0	0	0	0	0	0	0	0	0
	OTU_1062	Bacteria	Firmicutes	Clostridia	Clostridiales	Ruminococcaceae	Acetanaerobacterium	Acetanaerobacterium_elongatum	0	0	0	0	0	0	0	0	0	0	0	0	0.000373499	0	0.0011205	1	0	0	0	0	0	0	0	0	0	0	0	0	0	0	0	0	0	0	0	0	0	0	0	0	0
	OTU_1063	Bacteria	Firmicutes	Clostridia	Clostridiales	Ruminococcaceae	unclassified	unclassified	0.00680525	0	0.0175425	2	0	0	0	0	0.00390228	0.0032077	0.0046005	3	0	0	0	0	0	0	0	0	0	0	0	0	0	0	0	0	0	0	0	0	0.00340263	0	0.0175425	2	0	0	0	0	0.00195114
	OTU_1064	Bacteria	Firmicutes	Clostridia	Clostridiales	unclassified	unclassified	unclassified	0.00062525	0	0.00187575	1	0	0	0	0	0.00126315	0	0.00378946	1	0	0	0	0	0	0	0	0	0	0	0	0	0	0	0	0	0	0	0	0	0.000312625	0	0.00187575	1	0	0	0	0	0.000631576
	OTU_1065	Bacteria	Firmicutes	Clostridia	Clostridiales	unclassified	unclassified	unclassified	0.00110691	0	0.00332072	1	0	0	0	0	0	0	0	0	0	0	0	0	0	0	0	0	0	0	0	0	0	0	0	0	0	0	0	0	0.000553452	0	0.00332072	1	0	0	0	0	0
	OTU_1066	Bacteria	Firmicutes	Clostridia	Clostridiales	Lachnospiraceae	Clostridium_XlVa	unclassified	0.00800666	0	0.02402	1	0.000364498	0	0.00109349	1	0.0139073	0	0.0417218	1	0	0	0	0	0.00132359	0	0.00397078	1	0.00104711	0	0.00180571	2	0.00146748	0	0.00440244	1	0.000566335	0	0.001699	1	0.00466513	0	0.02402	2	0.000705802	0	0.00180571	3	0.00768737
	OTU_1067	Bacteria	Firmicutes	Clostridia	Clostridiales	unclassified	unclassified	unclassified	0	0	0	0	0	0	0	0	0	0	0	0	0	0	0	0	0	0	0	0	0	0	0	0	0	0	0	0	0	0	0	0	0	0	0	0	0	0	0	0	0
	OTU_1068	Bacteria	Firmicutes	Clostridia	unclassified	unclassified	unclassified	unclassified	0	0	0	0	0	0	0	0	0	0	0	0	0	0	0	0	0	0	0	0	0	0	0	0	0	0	0	0	0	0	0	0	0	0	0	0	0	0	0	0	0
	OTU_1069	Bacteria	Firmicutes	unclassified	unclassified	unclassified	unclassified	unclassified	0.00110691	0	0.00332072	1	0	0	0	0	0	0	0	0	0	0	0	0	0	0	0	0	0	0	0	0	0	0	0	0	0	0	0	0	0.000553452	0	0.00332072	1	0	0	0	0	0
	OTU_107	Bacteria	Firmicutes	Erysipelotrichia	Erysipelotrichales	Erysipelotrichaceae	unclassified	unclassified	0.348427	0.00498107	0.933761	3	0.048028	0.00194613	0.127923	3	0.251598	0.0064154	0.701485	3	0.0715949	0.016339	0.165163	3	0.0629041	0.00565953	0.17114	3	0	0	0	0	0.00747739	0	0.0172641	2	0	0	0	0	0.205666	0.00498107	0.933761	6	0.024014	0	0.127923	3	0.129538
	OTU_1070	Bacteria	Firmicutes	Clostridia	Clostridiales	Lachnospiraceae	Coprococcus	Coprococcus_eutactus	0.000957744	0	0.00287323	1	0	0	0	0	0.00107458	0	0.00322373	1	0	0	0	0	0	0	0	0	0	0	0	0	0	0	0	0	0	0	0	0	0.000478872	0	0.00287323	1	0	0	0	0	0.000537288
	OTU_1071	Bacteria	Firmicutes	Clostridia	Clostridiales	unclassified	unclassified	unclassified	0.00496997	0	0.00816378	2	0	0	0	0	0.00360429	0	0.00920101	2	0	0	0	0	0	0	0	0	0	0	0	0	0	0	0	0	0	0	0	0	0.00248498	0	0.00816378	2	0	0	0	0	0.00180215
	OTU_1072	Bacteria	Firmicutes	Clostridia	Clostridiales	Ruminococcaceae	unclassified	unclassified	0.000749569	0	0.00224871	1	0	0	0	0	0.0026896	0	0.00806881	1	0	0	0	0	0.000943254	0	0.00282976	1	0	0	0	0	0.00306722	0.00107901	0.00515197	3	0	0	0	0	0.000846412	0	0.00282976	2	0	0	0	0	0.00287841
	OTU_1073	Bacteria	Proteobacteria	Deltaproteobacteria	unclassified	unclassified	unclassified	unclassified	0	0	0	0	0	0	0	0	0	0	0	0	0	0	0	0	0	0	0	0	0	0	0	0	0.000430674	0	0.00129202	1	0	0	0	0	0	0	0	0	0	0	0	0	0.000215337
	OTU_1074	Bacteria	Firmicutes	Clostridia	Clostridiales	Ruminococcaceae	unclassified	unclassified	0.00062525	0	0.00187575	1	0	0	0	0	0	0	0	0	0	0	0	0	0	0	0	0	0	0	0	0	0	0	0	0	0	0	0	0	0.000312625	0	0.00187575	1	0	0	0	0	0
	OTU_1075	Bacteria	unclassified	unclassified	unclassified	unclassified	unclassified	unclassified	0	0	0	0	0	0	0	0	0	0	0	0	0	0	0	0	0	0	0	0	0	0	0	0	0	0	0	0	0	0	0	0	0	0	0	0	0	0	0	0	0
	OTU_1076	Bacteria	Firmicutes	Clostridia	Clostridiales	Clostridiales_Incertae_Sedis_XI	Tissierella	Tissierella_creatinophila	0	0	0	0	0	0	0	0	0	0	0	0	0	0	0	0	0	0	0	0	0	0	0	0	0	0	0	0	0	0	0	0	0	0	0	0	0	0	0	0	0
	OTU_1077	Bacteria	Firmicutes	Clostridia	Clostridiales	Peptostreptococcaceae	Peptostreptococcus	Peptostreptococcus_russellii	0.00062525	0	0.00187575	1	0.000364498	0	0.00109349	1	0	0	0	0	0	0	0	0	0.00306138	0	0.00918414	1	0	0	0	0	0.000359668	0	0.00107901	1	0	0	0	0	0.00184332	0	0.00918414	2	0.000182249	0	0.00109349	1	0.000179834
	OTU_1078	Bacteria	Firmicutes	Clostridia	Clostridiales	unclassified	unclassified	unclassified	0.000845509	0	0.00253653	1	0	0	0	0	0.000649773	0	0.00194932	1	0	0	0	0	0	0	0	0	0	0	0	0	0	0	0	0	0	0	0	0	0.000422754	0	0.00253653	1	0	0	0	0	0.000324886
	OTU_1079	Bacteria	Firmicutes	Clostridia	Clostridiales	unclassified	unclassified	unclassified	0.00441228	0	0.0132368	1	0	0	0	0	0.000631576	0	0.00189473	1	0	0	0	0	0	0	0	0	0	0	0	0	0	0	0	0	0	0	0	0	0.00220614	0	0.0132368	1	0	0	0	0	0.000315788
	OTU_108	Bacteria	Bacteroidetes	Bacteroidia	Bacteroidales	Porphyromonadaceae	Barnesiella	Barnesiella_intestinihominis	0.321605	0.0795114	0.471401	3	0.0478611	0	0.143583	1	0.423432	0.406207	0.448709	3	0.00712387	0	0.0213716	1	0.223957	0	0.671872	1	0	0	0	0	0.123604	0	0.370813	1	0	0	0	0	0.272781	0	0.671872	4	0.0239306	0	0.143583	1	0.273518
	OTU_1080	Bacteria	Firmicutes	Clostridia	Clostridiales	Ruminococcaceae	unclassified	unclassified	0	0	0	0	0	0	0	0	0	0	0	0	0	0	0	0	0	0	0	0	0	0	0	0	0	0	0	0	0	0	0	0	0	0	0	0	0	0	0	0	0
	OTU_1081	Bacteria	Firmicutes	Clostridia	Clostridiales	Lachnospiraceae	unclassified	unclassified	0.000957744	0	0.00287323	1	0	0	0	0	0	0	0	0	0	0	0	0	0	0	0	0	0	0	0	0	0	0	0	0	0	0	0	0	0.000478872	0	0.00287323	1	0	0	0	0	0
	OTU_1082	Bacteria	Firmicutes	Clostridia	Clostridiales	Lachnospiraceae	Clostridium_XlVa	unclassified	0	0	0	0	0	0	0	0	0.000534616	0	0.00160385	1	0.000373499	0	0.0011205	1	0	0	0	0	0	0	0	0	0	0	0	0	0.00176087	0	0.00528262	1	0	0	0	0	0	0	0	0	0.000267308
	OTU_1083	Bacteria	Firmicutes	Clostridia	Clostridiales	unclassified	unclassified	unclassified	0	0	0	0	0	0	0	0	0	0	0	0	0	0	0	0	0	0	0	0	0	0	0	0	0	0	0	0	0	0	0	0	0	0	0	0	0	0	0	0	0
	OTU_1084	Bacteria	Firmicutes	Clostridia	Clostridiales	Lachnospiraceae	unclassified	unclassified	0.00062525	0	0.00187575	1	0	0	0	0	0.000631576	0	0.00189473	1	0	0	0	0	0	0	0	0	0	0	0	0	0	0	0	0	0	0	0	0	0.000312625	0	0.00187575	1	0	0	0	0	0.000315788
	OTU_1085	Bacteria	Firmicutes	Clostridia	Clostridiales	unclassified	unclassified	unclassified	0.0028981	0	0.00615777	2	0	0	0	0	0.0025263	0	0.00757892	1	0	0	0	0	0	0	0	0	0	0	0	0	0	0	0	0	0	0	0	0	0.00144905	0	0.00615777	2	0	0	0	0	0.00126315
	OTU_1086	Bacteria	Firmicutes	Clostridia	Clostridiales	Lachnospiraceae	unclassified	unclassified	0.00287323	0	0.0086197	1	0.0150538	0	0.0451614	1	0.0038735	0	0.0116205	1	0.00810502	0	0.0243151	1	0.0111629	0	0.0174007	2	0.0248276	0.0127561	0.0332824	3	0.00781695	0.00256792	0.016409	3	0.00639055	0	0.0156104	2	0.00701807	0	0.0174007	3	0.0199407	0	0.0451614	4	0.00584522
	OTU_1087	Bacteria	Proteobacteria	Epsilonproteobacteria	Campylobacterales	Campylobacteraceae	Campylobacter	Campylobacter_hominis	0.0012505	0	0.0037515	1	0	0	0	0	0.0015335	0	0.0046005	1	0	0	0	0	0	0	0	0	0	0	0	0	0	0	0	0	0	0	0	0	0.00062525	0	0.0037515	1	0	0	0	0	0.00076675
	OTU_1088	Bacteria	Firmicutes	Clostridia	Clostridiales	Clostridiales_Incertae_Sedis_XI	Tissierella	unclassified	0	0	0	0	0	0	0	0	0	0	0	0	0.00192868	0	0.00578603	1	0	0	0	0	0	0	0	0	0	0	0	0	0	0	0	0	0	0	0	0	0	0	0	0	0
	OTU_1089	Bacteria	Firmicutes	Clostridia	Clostridiales	Lachnospiraceae	unclassified	unclassified	0.000478872	0	0.00143662	1	0.000620086	0	0.00186026	1	0.0034305	0	0.00839677	2	0	0	0	0	0.00051023	0	0.00153069	1	0	0	0	0	0.00179834	0	0.00539502	1	0	0	0	0	0.000494551	0	0.00153069	2	0.000310043	0	0.00186026	1	0.00261442
	OTU_109	Bacteria	Bacteroidetes	Bacteroidia	Bacteroidales	Porphyromonadaceae	Odoribacter	Odoribacter_splanchnicus	0.116269	0.0332093	0.241564	3	0.00160467	0	0.00372052	2	0.0939343	0.017591	0.164237	3	0.000494442	0	0.00148333	1	0.0259118	0.00129907	0.0584215	3	0	0	0	0	0.0194866	0	0.0442799	2	0	0	0	0	0.0710904	0.00129907	0.241564	6	0.000802335	0	0.00372052	2	0.0567105
	OTU_1090	Bacteria	Firmicutes	Clostridia	Clostridiales	unclassified	unclassified	unclassified	0	0	0	0	0	0	0	0	0	0	0	0	0	0	0	0	0	0	0	0	0	0	0	0	0	0	0	0	0	0	0	0	0	0	0	0	0	0	0	0	0
	OTU_1091	Bacteria	unclassified	unclassified	unclassified	unclassified	unclassified	unclassified	0.000749569	0	0.00224871	1	0	0	0	0	0.00180044	0	0.00378946	2	0	0	0	0	0	0	0	0	0	0	0	0	0	0	0	0	0	0	0	0	0.000374784	0	0.00224871	1	0	0	0	0	0.00090022
	OTU_1092	Bacteria	Firmicutes	Clostridia	Clostridiales	Ruminococcaceae	unclassified	unclassified	0	0	0	0	0	0	0	0	0	0	0	0	0	0	0	0	0	0	0	0	0	0	0	0	0	0	0	0	0	0	0	0	0	0	0	0	0	0	0	0	0
	OTU_1093	Bacteria	Firmicutes	Clostridia	Clostridiales	unclassified	unclassified	unclassified	0.00299828	0	0.00899483	1	0	0	0	0	0.00160385	0	0.00481155	1	0	0	0	0	0	0	0	0	0	0	0	0	0	0	0	0	0	0	0	0	0.00149914	0	0.00899483	1	0	0	0	0	0.000801925
	OTU_1094	Bacteria	Firmicutes	Clostridia	Clostridiales	unclassified	unclassified	unclassified	0.00355173	0	0.0106552	1	0	0	0	0	0.0026896	0	0.00806881	1	0	0	0	0	0	0	0	0	0	0	0	0	0	0	0	0	0	0	0	0	0.00177586	0	0.0106552	1	0	0	0	0	0.0013448
	OTU_1095	Bacteria	unclassified	unclassified	unclassified	unclassified	unclassified	unclassified	0.000749569	0	0.00224871	1	0	0	0	0	0	0	0	0	0	0	0	0	0	0	0	0	0	0	0	0	0	0	0	0	0	0	0	0	0.000374784	0	0.00224871	1	0	0	0	0	0
	OTU_1096	Bacteria	Firmicutes	Clostridia	Clostridiales	Ruminococcaceae	unclassified	unclassified	0.00185647	0	0.00556942	1	0	0	0	0	0	0	0	0	0	0	0	0	0	0	0	0	0	0	0	0	0	0	0	0	0	0	0	0	0.000928237	0	0.00556942	1	0	0	0	0	0
	OTU_1097	Bacteria	Firmicutes	Clostridia	Clostridiales	Lachnospiraceae	unclassified	unclassified	0	0	0	0	0	0	0	0	0.00106923	0	0.0032077	1	0	0	0	0	0	0	0	0	0	0	0	0	0	0	0	0	0	0	0	0	0	0	0	0	0	0	0	0	0.000534616
	OTU_1098	Bacteria	Firmicutes	Clostridia	Clostridiales	unclassified	unclassified	unclassified	0	0	0	0	0	0	0	0	0	0	0	0	0	0	0	0	0	0	0	0	0	0	0	0	0	0	0	0	0	0	0	0	0	0	0	0	0	0	0	0	0
	OTU_1099	Bacteria	Firmicutes	Clostridia	Clostridiales	Ruminococcaceae	unclassified	unclassified	0.00234465	0	0.00449741	2	0	0	0	0	0.00433015	0	0.0129905	1	0	0	0	0	0	0	0	0	0	0	0	0	0	0	0	0	0	0	0	0	0.00117232	0	0.00449741	2	0	0	0	0	0.00216508
	OTU_11	Bacteria	Firmicutes	Clostridia	Clostridiales	Lachnospiraceae	Coprococcus	Coprococcus_comes	0.413312	0.300672	0.518261	3	0.123074	0.0422549	0.258051	3	0.651058	0.473217	0.798789	3	0.339805	0.133531	0.618244	3	0.14253	0.0187395	0.314788	3	0.00264328	0	0.00612413	2	0.85818	0.15617	2.15065	3	0.00452103	0.00178063	0.00711538	3	0.277921	0.0187395	0.518261	6	0.0628585	0	0.258051	5	0.754619
	OTU_110	Bacteria	Firmicutes	Clostridia	Clostridiales	Lachnospiraceae	Lachnospira	Eubacterium_eligens	0.261815	0.00562725	0.466485	3	0.0128411	0	0.0290502	2	0.270522	0	0.531996	2	0.00230218	0	0.00690653	1	0.0822491	0.00141351	0.12741	3	0.174468	0	0.34616	2	0.0526636	0	0.105179	2	0.109938	0	0.28892	2	0.172032	0.00141351	0.466485	6	0.0936547	0	0.34616	4	0.161593
	OTU_1100	Bacteria	Firmicutes	Clostridia	Clostridiales	Ruminococcaceae	unclassified	unclassified	0	0	0	0	0	0	0	0	0	0	0	0	0	0	0	0	0	0	0	0	0	0	0	0	0	0	0	0	0	0	0	0	0	0	0	0	0	0	0	0	0
	OTU_1101	Bacteria	Firmicutes	Clostridia	Clostridiales	unclassified	unclassified	unclassified	0	0	0	0	0	0	0	0	0.00160385	0	0.00481155	1	0	0	0	0	0	0	0	0	0	0	0	0	0	0	0	0	0	0	0	0	0	0	0	0	0	0	0	0	0.000801925
	OTU_1102	Bacteria	Firmicutes	Clostridia	Clostridiales	unclassified	unclassified	unclassified	0	0	0	0	0	0	0	0	0	0	0	0	0	0	0	0	0	0	0	0	0	0	0	0	0	0	0	0	0	0	0	0	0	0	0	0	0	0	0	0	0
	OTU_1103	Bacteria	Firmicutes	unclassified	unclassified	unclassified	unclassified	unclassified	0	0	0	0	0	0	0	0	0.0025263	0	0.00757892	1	0	0	0	0	0	0	0	0	0	0	0	0	0	0	0	0	0	0	0	0	0	0	0	0	0	0	0	0	0.00126315
	OTU_1104	Bacteria	unclassified	unclassified	unclassified	unclassified	unclassified	unclassified	0	0	0	0	0	0	0	0	0	0	0	0	0	0	0	0	0	0	0	0	0	0	0	0	0	0	0	0	0	0	0	0	0	0	0	0	0	0	0	0	0
	OTU_1105	Bacteria	Firmicutes	Clostridia	Clostridiales	Ruminococcaceae	unclassified	unclassified	0	0	0	0	0.00238251	0	0.00714752	1	0.00215499	0	0.00646496	1	0	0	0	0	0.00189503	0	0.00308695	2	0	0	0	0	0.00205733	0	0.00323701	2	0	0	0	0	0.000947516	0	0.00308695	2	0.00119125	0	0.00714752	1	0.00210616
	OTU_1106	Bacteria	Firmicutes	Clostridia	Clostridiales	unclassified	unclassified	unclassified	0.000553452	0	0.00166036	1	0	0	0	0	0	0	0	0	0	0	0	0	0	0	0	0	0	0	0	0	0	0	0	0	0	0	0	0	0.000276726	0	0.00166036	1	0	0	0	0	0
	OTU_1107	Bacteria	Firmicutes	Clostridia	Clostridiales	Ruminococcaceae	unclassified	unclassified	0	0	0	0	0	0	0	0	0	0	0	0	0	0	0	0	0	0	0	0	0.000640631	0	0.00192189	1	0	0	0	0	0.00206752	0	0.00620256	1	0	0	0	0	0.000320316	0	0.00192189	1	0
	OTU_1108	Bacteria	Firmicutes	Clostridia	Clostridiales	unclassified	unclassified	unclassified	0.0024292	0	0.00562725	2	0	0	0	0	0.00296396	0	0.00568419	2	0	0	0	0	0	0	0	0	0	0	0	0	0	0	0	0	0	0	0	0	0.0012146	0	0.00562725	2	0	0	0	0	0.00148198
	OTU_1109	Bacteria	Firmicutes	Clostridia	Clostridiales	unclassified	unclassified	unclassified	0	0	0	0	0	0	0	0	0	0	0	0	0	0	0	0	0	0	0	0	0	0	0	0	0	0	0	0	0	0	0	0	0	0	0	0	0	0	0	0	0
	OTU_111	Bacteria	Firmicutes	Clostridia	Clostridiales	Clostridiaceae_1	Clostridium_sensu_stricto	unclassified	0	0	0	0	0.000364498	0	0.00109349	1	0.000534616	0	0.00160385	1	0.0030095	0	0.00902848	1	0	0	0	0	0.0248517	0	0.0745552	1	0.0836824	0	0.249534	2	0.0294355	0	0.0790897	2	0	0	0	0	0.0126081	0	0.0745552	2	0.0421085
	OTU_1110	Bacteria	Firmicutes	Clostridia	Clostridiales	unclassified	unclassified	unclassified	0	0	0	0	0	0	0	0	0.00106923	0	0.0032077	1	0	0	0	0	0	0	0	0	0	0	0	0	0	0	0	0	0	0	0	0	0	0	0	0	0	0	0	0	0.000534616
	OTU_1111	Bacteria	unclassified	unclassified	unclassified	unclassified	unclassified	unclassified	0	0	0	0	0.000257906	0	0.000773718	1	0	0	0	0	0	0	0	0	0	0	0	0	0	0	0	0	0	0	0	0	0	0	0	0	0	0	0	0	0.000128953	0	0.000773718	1	0
	OTU_1112	Bacteria	Firmicutes	Clostridia	Clostridiales	unclassified	unclassified	unclassified	0	0	0	0	0	0	0	0	0	0	0	0	0	0	0	0	0	0	0	0	0	0	0	0	0.000427987	0	0.00128396	1	0	0	0	0	0	0	0	0	0	0	0	0	0.000213993
	OTU_1113	Bacteria	Firmicutes	Clostridia	Clostridiales	Ruminococcaceae	unclassified	unclassified	0.00180395	0	0.0037515	2	0	0	0	0	0	0	0	0	0	0	0	0	0	0	0	0	0	0	0	0	0	0	0	0	0	0	0	0	0.000901976	0	0.0037515	2	0	0	0	0	0
	OTU_1114	Bacteria	Firmicutes	unclassified	unclassified	unclassified	unclassified	unclassified	0.0012505	0	0.0037515	1	0	0	0	0	0	0	0	0	0	0	0	0	0	0	0	0	0	0	0	0	0	0	0	0	0	0	0	0	0.00062525	0	0.0037515	1	0	0	0	0	0
	OTU_1115	Bacteria	Firmicutes	unclassified	unclassified	unclassified	unclassified	unclassified	0	0	0	0	0	0	0	0	0	0	0	0	0	0	0	0	0	0	0	0	0	0	0	0	0	0	0	0	0	0	0	0	0	0	0	0	0	0	0	0	0
	OTU_1116	Bacteria	Actinobacteria	Actinobacteria	Coriobacteriales	Coriobacteriaceae	unclassified	unclassified	0.000478872	0	0.00143662	1	0	0	0	0	0	0	0	0	0	0	0	0	0	0	0	0	0	0	0	0	0	0	0	0	0	0	0	0	0.000239436	0	0.00143662	1	0	0	0	0	0
	OTU_1117	Bacteria	Firmicutes	Clostridia	Clostridiales	unclassified	unclassified	unclassified	0	0	0	0	0	0	0	0	0	0	0	0	0	0	0	0	0.00285626	0	0.00856877	1	0	0	0	0	0.00048916	0	0.00146748	1	0	0	0	0	0.00142813	0	0.00856877	1	0	0	0	0	0.00024458
	OTU_1118	Bacteria	Firmicutes	Clostridia	Clostridiales	Ruminococcaceae	unclassified	unclassified	0.000957744	0	0.00287323	1	0	0	0	0	0.000537288	0	0.00161186	1	0	0	0	0	0	0	0	0	0	0	0	0	0	0	0	0	0	0	0	0	0.000478872	0	0.00287323	1	0	0	0	0	0.000268644
	OTU_1119	Bacteria	Firmicutes	Clostridia	Clostridiales	unclassified	unclassified	unclassified	0.00599856	0	0.0161199	2	0	0	0	0	0.00466343	0.00161186	0.00967266	3	0	0	0	0	0	0	0	0	0	0	0	0	0.000427987	0	0.00128396	1	0	0	0	0	0.00299928	0	0.0161199	2	0	0	0	0	0.00254571
	OTU_112	Bacteria	Firmicutes	Clostridia	Clostridiales	unclassified	unclassified	unclassified	0.624284	0.152337	1.00118	3	0.00309487	0	0.00928462	1	0.661163	0.155005	1.02755	3	0.00158211	0	0.00362582	2	0.00202128	0	0.00306138	2	0	0	0	0	0.00128396	0	0.00385188	1	0	0	0	0	0.313153	0	1.00118	5	0.00154744	0	0.00928462	1	0.331223
	OTU_1120	Bacteria	Firmicutes	Clostridia	Clostridiales	Ruminococcaceae	unclassified	unclassified	0	0	0	0	0	0	0	0	0.00180385	0	0.00541155	1	0	0	0	0	0	0	0	0	0	0	0	0	0	0	0	0	0	0	0	0	0	0	0	0	0	0	0	0	0.000901925
	OTU_1121	Bacteria	Firmicutes	Clostridia	Clostridiales	Lachnospiraceae	unclassified	unclassified	0	0	0	0	0	0	0	0	0	0	0	0	0	0	0	0	0.00141351	0	0.00424052	1	0	0	0	0	0.000359668	0	0.00107901	1	0	0	0	0	0.000706754	0	0.00424052	1	0	0	0	0	0.000179834
	OTU_1122	Bacteria	Firmicutes	Clostridia	Clostridiales	Clostridiales_Incertae_Sedis_XI	Sedimentibacter	Sedimentibacter_hydroxybenzoicus	0.000749569	0	0.00224871	1	0	0	0	0	0.0026896	0	0.00806881	1	0	0	0	0	0	0	0	0	0	0	0	0	0	0	0	0	0	0	0	0	0.000374784	0	0.00224871	1	0	0	0	0	0.0013448
	OTU_1123	Bacteria	Proteobacteria	Gammaproteobacteria	Enterobacteriales	Enterobacteriaceae	unclassified	unclassified	0.000553452	0	0.00166036	1	0	0	0	0	0.000534616	0	0.00160385	1	0	0	0	0	0	0	0	0	0	0	0	0	0	0	0	0	0	0	0	0	0.000276726	0	0.00166036	1	0	0	0	0	0.000267308
	OTU_1124	Bacteria	Actinobacteria	Actinobacteria	Coriobacteriales	Coriobacteriaceae	unclassified	unclassified	0.0291247	0	0.0803253	2	0	0	0	0	0.016192	0	0.0434031	2	0	0	0	0	0	0	0	0	0	0	0	0	0	0	0	0	0	0	0	0	0.0145624	0	0.0803253	2	0	0	0	0	0.00809602
	OTU_1125	Bacteria	Firmicutes	Clostridia	Clostridiales	Ruminococcaceae	unclassified	unclassified	0.0012505	0	0.0037515	1	0	0	0	0	0	0	0	0	0	0	0	0	0	0	0	0	0	0	0	0	0	0	0	0	0	0	0	0	0.00062525	0	0.0037515	1	0	0	0	0	0
	OTU_1126	Bacteria	Firmicutes	Clostridia	Clostridiales	Clostridiales_Incertae_Sedis_XI	Peptoniphilus	Anaerococcus_prevotii	0	0	0	0	0	0	0	0	0	0	0	0	0.00134707	0	0.00404122	1	0	0	0	0	0.00445204	0	0.0133561	1	0	0	0	0	0.00176087	0	0.00528262	1	0	0	0	0	0.00222602	0	0.0133561	1	0
	OTU_1127	Bacteria	unclassified	unclassified	unclassified	unclassified	unclassified	unclassified	0	0	0	0	0	0	0	0	0	0	0	0	0	0	0	0	0.005771	0	0.017313	1	0	0	0	0	0.00097832	0	0.00293496	1	0	0	0	0	0.0028855	0	0.017313	1	0	0	0	0	0.00048916
	OTU_1128	Bacteria	unclassified	unclassified	unclassified	unclassified	unclassified	unclassified	0	0	0	0	0	0	0	0	0	0	0	0	0	0	0	0	0	0	0	0	0	0	0	0	0	0	0	0	0	0	0	0	0	0	0	0	0	0	0	0	0
	OTU_1129	Bacteria	Bacteroidetes	Bacteroidia	Bacteroidales	Porphyromonadaceae	Butyricimonas	unclassified	0	0	0	0	0	0	0	0	0	0	0	0	0	0	0	0	0	0	0	0	0	0	0	0	0	0	0	0	0	0	0	0	0	0	0	0	0	0	0	0	0
	OTU_113	Bacteria	Firmicutes	Clostridia	Clostridiales	Lachnospiraceae	Roseburia	Roseburia_inulinivorans	0.283326	0.041032	0.418838	3	0.0431504	0	0.128358	2	0.250353	0.0297704	0.418587	3	0.0254363	0	0.072683	2	0.249084	0.014612	0.658532	3	0.00444569	0	0.0133371	1	0.252741	0.0503589	0.653761	3	0.00885387	0	0.0255524	2	0.266205	0.014612	0.658532	6	0.0237981	0	0.128358	3	0.251547
	OTU_1130	Bacteria	Firmicutes	Clostridia	Clostridiales	Lachnospiraceae	unclassified	unclassified	0	0	0	0	0	0	0	0	0	0	0	0	0.001494	0	0.00448199	1	0	0	0	0	0	0	0	0	0	0	0	0	0	0	0	0	0	0	0	0	0	0	0	0	0
	OTU_1131	Bacteria	unclassified	unclassified	unclassified	unclassified	unclassified	unclassified	0.0012505	0	0.0037515	1	0	0	0	0	0	0	0	0	0	0	0	0	0	0	0	0	0	0	0	0	0	0	0	0	0	0	0	0	0.00062525	0	0.0037515	1	0	0	0	0	0
	OTU_1132	Bacteria	Actinobacteria	Actinobacteria	Coriobacteriales	Coriobacteriaceae	unclassified	unclassified	0	0	0	0	0	0	0	0	0	0	0	0	0	0	0	0	0.00051023	0	0.00153069	1	0	0	0	0	0	0	0	0	0	0	0	0	0.000255115	0	0.00153069	1	0	0	0	0	0
	OTU_1133	Bacteria	Firmicutes	Clostridia	Clostridiales	Clostridiales_Incertae_Sedis_XI	Peptoniphilus	Peptoniphilus_indolicus	0	0	0	0	0	0	0	0	0	0	0	0	0.000494442	0	0.00148333	1	0	0	0	0	0	0	0	0	0	0	0	0	0.000880437	0	0.00264131	1	0	0	0	0	0	0	0	0	0
	OTU_1134	Bacteria	Firmicutes	Clostridia	Clostridiales	Lachnospiraceae	Coprococcus	unclassified	0.00110691	0	0.00332072	1	0	0	0	0	0	0	0	0	0	0	0	0	0	0	0	0	0	0	0	0	0	0	0	0	0	0	0	0	0.000553452	0	0.00332072	1	0	0	0	0	0
	OTU_1135	Bacteria	unclassified	unclassified	unclassified	unclassified	unclassified	unclassified	0	0	0	0	0	0	0	0	0	0	0	0	0	0	0	0	0	0	0	0	0	0	0	0	0.00097832	0	0.00293496	1	0	0	0	0	0	0	0	0	0	0	0	0	0.00048916
	OTU_1136	Bacteria	Firmicutes	Clostridia	Clostridiales	Eubacteriaceae	Eubacterium	unclassified	0.00062525	0	0.00187575	1	0	0	0	0	0	0	0	0	0	0	0	0	0	0	0	0	0	0	0	0	0	0	0	0	0	0	0	0	0.000312625	0	0.00187575	1	0	0	0	0	0
	OTU_1137	Bacteria	Firmicutes	Clostridia	Clostridiales	unclassified	unclassified	unclassified	0	0	0	0	0	0	0	0	0	0	0	0	0	0	0	0	0	0	0	0	0	0	0	0	0	0	0	0	0	0	0	0	0	0	0	0	0	0	0	0	0
	OTU_1138	Bacteria	Firmicutes	Clostridia	Clostridiales	Clostridiales_Incertae_Sedis_XI	unclassified	unclassified	0.0012505	0	0.0037515	1	0	0	0	0	0	0	0	0	0	0	0	0	0	0	0	0	0	0	0	0	0	0	0	0	0	0	0	0	0.00062525	0	0.0037515	1	0	0	0	0	0
	OTU_1139	Bacteria	Firmicutes	Clostridia	Clostridiales	Ruminococcaceae	Anaerotruncus	Anaerotruncus_colihominis	0.00361929	0	0.0069488	2	0.000620086	0	0.00186026	1	0.0073265	0.00389864	0.0100121	3	0.0012086	0	0.00362582	1	0	0	0	0	0	0	0	0	0	0	0	0	0	0	0	0	0.00180964	0	0.0069488	2	0.000310043	0	0.00186026	1	0.00366325
	OTU_114	Bacteria	Bacteroidetes	Bacteroidia	Bacteroidales	Bacteroidaceae	Bacteroides	unclassified	0	0	0	0	0	0	0	0	0	0	0	0	0.162947	0	0.476148	2	0.0275226	0	0.0825677	1	0	0	0	0	0.243495	0	0.730486	1	0.00528262	0	0.0158479	1	0.0137613	0	0.0825677	1	0	0	0	0	0.121748
	OTU_1140	Bacteria	unclassified	unclassified	unclassified	unclassified	unclassified	unclassified	0	0	0	0	0	0	0	0	0.00180385	0	0.00541155	1	0	0	0	0	0	0	0	0	0	0	0	0	0	0	0	0	0	0	0	0	0	0	0	0	0	0	0	0	0.000901925
	OTU_1141	Bacteria	Firmicutes	Clostridia	Clostridiales	Clostridiales_Incertae_Sedis_XI	Helcococcus	unclassified	0	0	0	0	0	0	0	0	0	0	0	0	0	0	0	0	0	0	0	0	0	0	0	0	0	0	0	0	0	0	0	0	0	0	0	0	0	0	0	0	0
	OTU_1142	Bacteria	Firmicutes	unclassified	unclassified	unclassified	unclassified	unclassified	0.0012505	0	0.0037515	1	0	0	0	0	0	0	0	0	0	0	0	0	0	0	0	0	0	0	0	0	0	0	0	0	0	0	0	0	0.00062525	0	0.0037515	1	0	0	0	0	0
	OTU_1143	Bacteria	Proteobacteria	Gammaproteobacteria	Enterobacteriales	Enterobacteriaceae	unclassified	unclassified	0	0	0	0	0	0	0	0	0	0	0	0	0	0	0	0	0.00476474	0	0.00837703	2	0	0	0	0	0.00372059	0	0.00597713	2	0	0	0	0	0.00238237	0	0.00837703	2	0	0	0	0	0.0018603
	OTU_1144	Bacteria	Firmicutes	unclassified	unclassified	unclassified	unclassified	unclassified	0.00110691	0	0.00332072	1	0	0	0	0	0	0	0	0	0	0	0	0	0	0	0	0	0	0	0	0	0	0	0	0	0	0	0	0	0.000553452	0	0.00332072	1	0	0	0	0	0
	OTU_1145	Bacteria	Proteobacteria	Gammaproteobacteria	Enterobacteriales	Enterobacteriaceae	Leclercia	unclassified	0	0	0	0	0	0	0	0	0	0	0	0	0	0	0	0	0	0	0	0	0	0	0	0	0	0	0	0	0	0	0	0	0	0	0	0	0	0	0	0	0
	OTU_1146	Bacteria	unclassified	unclassified	unclassified	unclassified	unclassified	unclassified	0	0	0	0	0	0	0	0	0	0	0	0	0	0	0	0	0	0	0	0	0	0	0	0	0	0	0	0	0.000672789	0	0.00201837	1	0	0	0	0	0	0	0	0	0
	OTU_1147	Bacteria	Firmicutes	Bacilli	Lactobacillales	Streptococcaceae	Lactococcus	unclassified	0	0	0	0	0	0	0	0	0.00172435	0	0.00517304	1	0	0	0	0	0.00194316	0	0.00582948	1	0	0	0	0	0.00240845	0	0.0059414	2	0	0	0	0	0.000971579	0	0.00582948	1	0	0	0	0	0.0020664
	OTU_1148	Bacteria	Firmicutes	Bacilli	Lactobacillales	Streptococcaceae	Streptococcus	Streptococcus_minor	0.0012505	0	0.0037515	1	0	0	0	0	0.000901925	0	0.00270577	1	0	0	0	0	0	0	0	0	0	0	0	0	0	0	0	0	0	0	0	0	0.00062525	0	0.0037515	1	0	0	0	0	0.000450962
	OTU_1149	Bacteria	unclassified	unclassified	unclassified	unclassified	unclassified	unclassified	0	0	0	0	0	0	0	0	0	0	0	0	0	0	0	0	0	0	0	0	0	0	0	0	0	0	0	0	0	0	0	0	0	0	0	0	0	0	0	0	0
	OTU_115	Bacteria	Firmicutes	Clostridia	Clostridiales	Ruminococcaceae	unclassified	unclassified	0.519679	0.0480855	1.43439	3	0.0103948	0	0.0279039	2	0.537973	0.0854005	1.40865	3	0.0115721	0	0.0347162	1	0.029034	0	0.0795959	2	0	0	0	0	0.0305202	0.00323701	0.0809863	3	0	0	0	0	0.274356	0	1.43439	5	0.00519739	0	0.0279039	2	0.284247
	OTU_1150	Bacteria	Firmicutes	Clostridia	Clostridiales	unclassified	unclassified	unclassified	0.00062525	0	0.00187575	1	0	0	0	0	0	0	0	0	0	0	0	0	0.0038757	0.00198539	0.00672698	3	0	0	0	0	0.00315222	0.00107901	0.00450965	3	0	0	0	0	0.00225048	0	0.00672698	4	0	0	0	0	0.00157611
	OTU_1151	Bacteria	unclassified	unclassified	unclassified	unclassified	unclassified	unclassified	0	0	0	0	0	0	0	0	0	0	0	0	0	0	0	0	0	0	0	0	0	0	0	0	0	0	0	0	0	0	0	0	0	0	0	0	0	0	0	0	0
	OTU_1152	Bacteria	Firmicutes	Clostridia	Clostridiales	unclassified	unclassified	unclassified	0	0	0	0	0	0	0	0	0.000534616	0	0.00160385	1	0	0	0	0	0	0	0	0	0	0	0	0	0	0	0	0	0	0	0	0	0	0	0	0	0	0	0	0	0.000267308
	OTU_1153	Bacteria	Firmicutes	Clostridia	Clostridiales	unclassified	unclassified	unclassified	0	0	0	0	0	0	0	0	0	0	0	0	0	0	0	0	0.0122879	0	0.0276028	2	0.000802923	0	0.00240877	1	0.00982128	0	0.0206079	2	0.00612496	0	0.0183749	1	0.00614394	0	0.0276028	2	0.000401461	0	0.00240877	1	0.00491064
	OTU_1154	Bacteria	unclassified	unclassified	unclassified	unclassified	unclassified	unclassified	0.000957744	0	0.00287323	1	0	0	0	0	0	0	0	0	0	0	0	0	0	0	0	0	0	0	0	0	0	0	0	0	0	0	0	0	0.000478872	0	0.00287323	1	0	0	0	0	0
	OTU_1155	Bacteria	Firmicutes	Clostridia	Clostridiales	Lachnospiraceae	unclassified	unclassified	0.0776975	0	0.231217	2	0.00622948	0	0.0186884	1	0.0851031	0	0.253705	2	0	0	0	0	0.00050041	0	0.00150123	1	0	0	0	0	0.000504439	0	0.00151332	1	0	0	0	0	0.039099	0	0.231217	3	0.00311474	0	0.0186884	1	0.0428038
	OTU_1156	Bacteria	Firmicutes	Clostridia	Clostridiales	unclassified	unclassified	unclassified	0	0	0	0	0	0	0	0	0.00129955	0	0.00389864	1	0	0	0	0	0	0	0	0	0	0	0	0	0	0	0	0	0	0	0	0	0	0	0	0	0	0	0	0	0.000649773
	OTU_1157	Bacteria	Firmicutes	Clostridia	Clostridiales	Lachnospiraceae	unclassified	unclassified	0	0	0	0	0	0	0	0	0	0	0	0	0	0	0	0	0	0	0	0	0	0	0	0	0	0	0	0	0	0	0	0	0	0	0	0	0	0	0	0	0
	OTU_1158	Bacteria	Firmicutes	Clostridia	Clostridiales	Ruminococcaceae	unclassified	unclassified	0	0	0	0	0	0	0	0	0	0	0	0	0	0	0	0	0	0	0	0	0	0	0	0	0	0	0	0	0	0	0	0	0	0	0	0	0	0	0	0	0
	OTU_1159	Bacteria	Synergistetes	Synergistia	Synergistales	Synergistaceae	unclassified	unclassified	0	0	0	0	0	0	0	0	0.000901925	0	0.00270577	1	0	0	0	0	0.00051023	0	0.00153069	1	0	0	0	0	0.00128665	0	0.00385995	1	0	0	0	0	0.000255115	0	0.00153069	1	0	0	0	0	0.00109429
	OTU_116	Bacteria	Firmicutes	Clostridia	Clostridiales	unclassified	unclassified	unclassified	0.0842027	0	0.252608	1	0	0	0	0	0.060988	0	0.182964	1	0	0	0	0	0	0	0	0	0	0	0	0	0.00048916	0	0.00146748	1	0	0	0	0	0.0421014	0	0.252608	1	0	0	0	0	0.0307386
	OTU_1160	Bacteria	Firmicutes	Clostridia	Clostridiales	Incertae_Sedis_XI	Murdochiella	Murdochiella_asaccharolytica	0	0	0	0	0	0	0	0	0	0	0	0	0	0	0	0	0.00153069	0	0.00459207	1	0	0	0	0	0	0	0	0	0	0	0	0	0.000765345	0	0.00459207	1	0	0	0	0	0
	OTU_1161	Bacteria	Firmicutes	Clostridia	Clostridiales	Lachnospiraceae	Roseburia	unclassified	0	0	0	0	0	0	0	0	0.00106923	0	0.0032077	1	0	0	0	0	0.00113297	0	0.00198539	2	0	0	0	0	0	0	0	0	0	0	0	0	0.000566483	0	0.00198539	2	0	0	0	0	0.000534616
	OTU_1162	Bacteria	Firmicutes	unclassified	unclassified	unclassified	unclassified	unclassified	0.00169102	0	0.00507305	1	0	0	0	0	0	0	0	0	0	0	0	0	0	0	0	0	0	0	0	0	0	0	0	0	0	0	0	0	0.000845509	0	0.00507305	1	0	0	0	0	0
	OTU_1163	Bacteria	unclassified	unclassified	unclassified	unclassified	unclassified	unclassified	0	0	0	0	0	0	0	0	0.00161186	0	0.00483559	1	0	0	0	0	0	0	0	0	0	0	0	0	0	0	0	0	0	0	0	0	0	0	0	0	0	0	0	0	0.000805932
	OTU_1164	Bacteria	Firmicutes	Clostridia	Clostridiales	unclassified	unclassified	unclassified	0	0	0	0	0	0	0	0	0	0	0	0	0	0	0	0	0	0	0	0	0	0	0	0	0	0	0	0	0	0	0	0	0	0	0	0	0	0	0	0	0
	OTU_1165	Bacteria	Firmicutes	Clostridia	Clostridiales	Ruminococcaceae	unclassified	unclassified	0	0	0	0	0	0	0	0	0	0	0	0	0	0	0	0	0	0	0	0	0	0	0	0	0	0	0	0	0	0	0	0	0	0	0	0	0	0	0	0	0
	OTU_1166	Bacteria	Firmicutes	Clostridia	Clostridiales	unclassified	unclassified	unclassified	0	0	0	0	0	0	0	0	0	0	0	0	0	0	0	0	0	0	0	0	0	0	0	0	0	0	0	0	0	0	0	0	0	0	0	0	0	0	0	0	0
	OTU_1167	Bacteria	Firmicutes	Clostridia	Clostridiales	Lachnospiraceae	unclassified	unclassified	0.00185647	0	0.00556942	1	0.00264041	0	0.00714752	2	0.00171901	0	0.0032077	2	0.000853388	0	0.00256016	1	0.00994217	0	0.0167541	2	0	0	0	0	0.0190176	0.00128396	0.0380162	3	0	0	0	0	0.00589932	0	0.0167541	3	0.00132021	0	0.00714752	2	0.0103683
	OTU_1168	Bacteria	Actinobacteria	Actinobacteria	Coriobacteriales	Coriobacteriaceae	Collinsella	unclassified	0	0	0	0	0.000515812	0	0.00154744	1	0	0	0	0	0	0	0	0	0	0	0	0	0	0	0	0	0	0	0	0	0	0	0	0	0	0	0	0	0.000257906	0	0.00154744	1	0
	OTU_1169	Bacteria	unclassified	unclassified	unclassified	unclassified	unclassified	unclassified	0	0	0	0	0	0	0	0	0	0	0	0	0	0	0	0	0	0	0	0	0	0	0	0	0	0	0	0	0	0	0	0	0	0	0	0	0	0	0	0	0
	OTU_117	Bacteria	Synergistetes	Synergistia	Synergistales	Synergistaceae	Cloacibacillus	Cloacibacillus_evryensis	0.0104905	0	0.0314714	1	0.0127738	0	0.0383215	1	0.0108834	0	0.0326501	1	0.00789276	0	0.0236783	1	0.132317	0	0.396951	1	0.0922753	0	0.276826	1	0.134934	0	0.404803	1	0.127153	0	0.381459	1	0.0714037	0	0.396951	2	0.0525246	0	0.276826	2	0.0729089
	OTU_1170	Bacteria	Proteobacteria	Deltaproteobacteria	Desulfovibrionales	unclassified	unclassified	unclassified	0	0	0	0	0.000364498	0	0.00109349	1	0.00494322	0	0.0128804	2	0	0	0	0	0.00050041	0	0.00150123	1	0	0	0	0	0	0	0	0	0	0	0	0	0.000250205	0	0.00150123	1	0.000182249	0	0.00109349	1	0.00247161
	OTU_1171	Bacteria	Firmicutes	Clostridia	Clostridiales	unclassified	unclassified	unclassified	0	0	0	0	0	0	0	0	0.00106923	0	0.0032077	1	0	0	0	0	0	0	0	0	0	0	0	0	0	0	0	0	0	0	0	0	0	0	0	0	0	0	0	0	0.000534616
	OTU_1172	Bacteria	Firmicutes	Clostridia	Clostridiales	Lachnospiraceae	unclassified	unclassified	0	0	0	0	0	0	0	0	0	0	0	0	0	0	0	0	0.00051023	0	0.00153069	1	0	0	0	0	0	0	0	0	0	0	0	0	0.000255115	0	0.00153069	1	0	0	0	0	0
	OTU_1173	Bacteria	Firmicutes	Clostridia	Clostridiales	Ruminococcaceae	unclassified	unclassified	0.00260604	0	0.00781813	1	0	0	0	0	0.00267308	0	0.00801925	1	0	0	0	0	0	0	0	0	0	0	0	0	0	0	0	0	0	0	0	0	0.00130302	0	0.00781813	1	0	0	0	0	0.00133654
	OTU_1174	Bacteria	Firmicutes	Clostridia	Clostridiales	Lachnospiraceae	unclassified	unclassified	0	0	0	0	0	0	0	0	0	0	0	0	0	0	0	0	0	0	0	0	0	0	0	0	0	0	0	0	0	0	0	0	0	0	0	0	0	0	0	0	0
	OTU_1175	Bacteria	unclassified	unclassified	unclassified	unclassified	unclassified	unclassified	0	0	0	0	0	0	0	0	0	0	0	0	0	0	0	0	0	0	0	0	0	0	0	0	0	0	0	0	0	0	0	0	0	0	0	0	0	0	0	0	0
	OTU_1176	Bacteria	Firmicutes	Clostridia	Clostridiales	Clostridiales_Incertae_Sedis_XI	Peptoniphilus	Peptoniphilus_koenoeneniae	0	0	0	0	0	0	0	0	0	0	0	0	0	0	0	0	0	0	0	0	0.000401461	0	0.00120438	1	0.000430674	0	0.00129202	1	0.000518565	0	0.00155569	1	0	0	0	0	0.000200731	0	0.00120438	1	0.000215337
	OTU_1177	Bacteria	Bacteroidetes	unclassified	unclassified	unclassified	unclassified	unclassified	0	0	0	0	0	0	0	0	0.00126315	0	0.00378946	1	0	0	0	0	0	0	0	0	0	0	0	0	0	0	0	0	0	0	0	0	0	0	0	0	0	0	0	0	0.000631576
	OTU_1178	Bacteria	Actinobacteria	Actinobacteria	Coriobacteriales	Coriobacteriaceae	unclassified	unclassified	0.000553452	0	0.00166036	1	0	0	0	0	0	0	0	0	0	0	0	0	0	0	0	0	0	0	0	0	0	0	0	0	0	0	0	0	0.000276726	0	0.00166036	1	0	0	0	0	0
	OTU_1179	Bacteria	Proteobacteria	Betaproteobacteria	Burkholderiales	Sutterellaceae	Parasutterella	Parasutterella_excrementihominis	0	0	0	0	0	0	0	0	0	0	0	0	0	0	0	0	0	0	0	0	0.000601902	0	0.00180571	1	0	0	0	0	0	0	0	0	0	0	0	0	0.000300951	0	0.00180571	1	0
	OTU_118	Bacteria	Firmicutes	Clostridia	Clostridiales	Ruminococcaceae	unclassified	unclassified	0.251844	0.0379139	0.474373	3	0	0	0	0	0.267403	0.0322257	0.431427	3	0	0	0	0	0.0989813	0	0.296944	1	0	0	0	0	0.0549597	0	0.164879	1	0	0	0	0	0.175413	0	0.474373	4	0	0	0	0	0.161181
	OTU_1180	Bacteria	Firmicutes	Clostridia	Clostridiales	unclassified	unclassified	unclassified	0	0	0	0	0	0	0	0	0	0	0	0	0	0	0	0	0	0	0	0	0	0	0	0	0	0	0	0	0	0	0	0	0	0	0	0	0	0	0	0	0
	OTU_1181	Bacteria	Firmicutes	unclassified	unclassified	unclassified	unclassified	unclassified	0	0	0	0	0	0	0	0	0	0	0	0	0	0	0	0	0	0	0	0	0	0	0	0	0	0	0	0	0	0	0	0	0	0	0	0	0	0	0	0	0
	OTU_1182	Bacteria	unclassified	unclassified	unclassified	unclassified	unclassified	unclassified	0	0	0	0	0	0	0	0	0	0	0	0	0	0	0	0	0	0	0	0	0	0	0	0	0.00100215	0	0.00300643	1	0	0	0	0	0	0	0	0	0	0	0	0	0.000501072
	OTU_1183	Bacteria	Firmicutes	Clostridia	Clostridiales	unclassified	unclassified	unclassified	0	0	0	0	0	0	0	0	0	0	0	0	0	0	0	0	0	0	0	0	0	0	0	0	0	0	0	0	0	0	0	0	0	0	0	0	0	0	0	0	0
	OTU_1184	Bacteria	Firmicutes	Clostridia	Clostridiales	unclassified	unclassified	unclassified	0	0	0	0	0	0	0	0	0	0	0	0	0	0	0	0	0	0	0	0	0	0	0	0	0	0	0	0	0	0	0	0	0	0	0	0	0	0	0	0	0
	OTU_1185	Bacteria	Firmicutes	Clostridia	Clostridiales	Ruminococcaceae	unclassified	unclassified	0.00143662	0	0.00430985	1	0	0	0	0	0.00172435	0	0.00517304	1	0	0	0	0	0	0	0	0	0	0	0	0	0	0	0	0	0	0	0	0	0.000718308	0	0.00430985	1	0	0	0	0	0.000862174
	OTU_1186	Bacteria	Firmicutes	Clostridia	Clostridiales	Lachnospiraceae	unclassified	unclassified	0	0	0	0	0	0	0	0	0	0	0	0	0	0	0	0	0	0	0	0	0	0	0	0	0	0	0	0	0	0	0	0	0	0	0	0	0	0	0	0	0
	OTU_1187	Bacteria	Firmicutes	Clostridia	Clostridiales	Lachnospiraceae	unclassified	unclassified	0	0	0	0	0	0	0	0	0	0	0	0	0	0	0	0	0.00615225	0	0.014486	2	0.00096164	0	0.00288492	1	0.00465981	0	0.0103081	2	0	0	0	0	0.00307612	0	0.014486	2	0.00048082	0	0.00288492	1	0.00232991
	OTU_1188	Bacteria	Firmicutes	Clostridia	Clostridiales	Ruminococcaceae	unclassified	unclassified	0	0	0	0	0	0	0	0	0.00129955	0	0.00389864	1	0	0	0	0	0	0	0	0	0	0	0	0	0	0	0	0	0	0	0	0	0	0	0	0	0	0	0	0	0.000649773
	OTU_1189	Bacteria	Firmicutes	Clostridia	Clostridiales	unclassified	unclassified	unclassified	0.00110691	0	0.00332072	1	0	0	0	0	0	0	0	0	0	0	0	0	0	0	0	0	0	0	0	0	0	0	0	0	0	0	0	0	0.000553452	0	0.00332072	1	0	0	0	0	0
	OTU_119	Bacteria	Firmicutes	Erysipelotrichia	Erysipelotrichales	Erysipelotrichaceae	Clostridium_XVIII	unclassified	0.0796413	0.0120219	0.146093	3	0.0110619	0	0.0279039	2	0.0661575	0.00730628	0.109122	3	0.00705813	0	0.0160541	2	0.167285	0	0.501855	1	0	0	0	0	0.0944957	0	0.283487	1	0	0	0	0	0.123463	0	0.501855	4	0.00553095	0	0.0279039	2	0.0803266
	OTU_1190	Bacteria	Firmicutes	Clostridia	Clostridiales	Lachnospiraceae	unclassified	unclassified	0.000553452	0	0.00166036	1	0	0	0	0	0.00194932	0	0.00584795	1	0	0	0	0	0	0	0	0	0	0	0	0	0	0	0	0	0	0	0	0	0.000276726	0	0.00166036	1	0	0	0	0	0.000974659
	OTU_1191	unclassified	unclassified	unclassified	unclassified	unclassified	unclassified	unclassified	0	0	0	0	0.000728996	0	0.00218699	1	0	0	0	0	0	0	0	0	0	0	0	0	0	0	0	0	0	0	0	0	0	0	0	0	0	0	0	0	0.000364498	0	0.00218699	1	0
	OTU_1192	Bacteria	Firmicutes	Clostridia	Clostridiales	Ruminococcaceae	Oscillibacter	unclassified	0	0	0	0	0	0	0	0	0.00180385	0	0.00541155	1	0	0	0	0	0	0	0	0	0	0	0	0	0	0	0	0	0	0	0	0	0	0	0	0	0	0	0	0	0.000901925
	OTU_1193	Bacteria	Firmicutes	Clostridia	Clostridiales	Ruminococcaceae	unclassified	unclassified	0	0	0	0	0	0	0	0	0.00129955	0	0.00389864	1	0	0	0	0	0	0	0	0	0	0	0	0	0	0	0	0	0	0	0	0	0	0	0	0	0	0	0	0	0.000649773
	OTU_1194	Bacteria	Firmicutes	Clostridia	Clostridiales	unclassified	unclassified	unclassified	0	0	0	0	0	0	0	0	0	0	0	0	0	0	0	0	0	0	0	0	0.00133561	0	0.00400684	1	0.00128934	0	0.00386801	1	0	0	0	0	0	0	0	0	0.000667806	0	0.00400684	1	0.000644668
	OTU_1195	Bacteria	Bacteroidetes	Bacteroidia	Bacteroidales	Bacteroidaceae	Bacteroides	unclassified	0	0	0	0	0	0	0	0	0	0	0	0	0	0	0	0	0	0	0	0	0	0	0	0	0.000427987	0	0.00128396	1	0	0	0	0	0	0	0	0	0	0	0	0	0.000213993
	OTU_1196	Bacteria	unclassified	unclassified	unclassified	unclassified	unclassified	unclassified	0	0	0	0	0	0	0	0	0	0	0	0	0	0	0	0	0	0	0	0	0	0	0	0	0	0	0	0	0	0	0	0	0	0	0	0	0	0	0	0	0
	OTU_1197	Bacteria	Firmicutes	Clostridia	Clostridiales	Lachnospiraceae	unclassified	unclassified	0.0012505	0	0.0037515	1	0	0	0	0	0	0	0	0	0	0	0	0	0	0	0	0	0	0	0	0	0	0	0	0	0	0	0	0	0.00062525	0	0.0037515	1	0	0	0	0	0
	OTU_1198	Bacteria	Firmicutes	Clostridia	Clostridiales	Clostridiales_Incertae_Sedis_XI	Tissierella	unclassified	0	0	0	0	0	0	0	0	0	0	0	0	0	0	0	0	0	0	0	0	0	0	0	0	0	0	0	0	0	0	0	0	0	0	0	0	0	0	0	0	0
	OTU_1199	Bacteria	Firmicutes	Clostridia	Clostridiales	Ruminococcaceae	Faecalibacterium	Faecalibacterium_prausnitzii	0	0	0	0	0	0	0	0	0	0	0	0	0	0	0	0	0	0	0	0	0	0	0	0	0	0	0	0	0	0	0	0	0	0	0	0	0	0	0	0	0
	OTU_12	Bacteria	Bacteroidetes	Bacteroidia	Bacteroidales	Bacteroidaceae	Bacteroides	Bacteroides_cellulosilyticus	0.179498	0.0145643	0.499909	3	7.88341	0.00341465	22.4474	3	0.173537	0.0161376	0.400523	3	0.472458	0.00289302	1.30571	3	0.213217	0.0940267	0.301807	3	11.7628	2.62665	29.6319	3	0.159255	0.0424997	0.262429	3	6.54496	0.568302	16.4812	3	0.196357	0.0145643	0.499909	6	9.82312	0.00341465	29.6319	6	0.166396
	OTU_120	Bacteria	Bacteroidetes	Bacteroidia	Bacteroidales	Bacteroidaceae	Bacteroides	Bacteroides_clarus	0.035269	0.00166036	0.0969635	3	0.0106102	0	0.0318306	1	0.0435846	0	0.0876822	2	0.00809017	0	0.0242705	1	0.0520502	0	0.156151	1	0.00267123	0	0.00801368	1	0.0347664	0	0.104299	1	0.00817966	0	0.024539	1	0.0436596	0	0.156151	4	0.00664071	0	0.0318306	2	0.0391755
	OTU_1200	Bacteria	Firmicutes	Clostridia	Clostridiales	unclassified	unclassified	unclassified	0	0	0	0	0.0178756	0	0.0536267	1	0	0	0	0	0.00202061	0	0.00606183	1	0	0	0	0	0	0	0	0	0	0	0	0	0	0	0	0	0	0	0	0	0.00893778	0	0.0536267	1	0
	OTU_1201	Bacteria	Firmicutes	Clostridia	Clostridiales	unclassified	unclassified	unclassified	0	0	0	0	0.000515812	0	0.00154744	1	0	0	0	0	0	0	0	0	0	0	0	0	0	0	0	0	0	0	0	0	0	0	0	0	0	0	0	0	0.000257906	0	0.00154744	1	0
	OTU_1202	Bacteria	unclassified	unclassified	unclassified	unclassified	unclassified	unclassified	0	0	0	0	0	0	0	0	0	0	0	0	0	0	0	0	0	0	0	0	0	0	0	0	0	0	0	0	0	0	0	0	0	0	0	0	0	0	0	0	0
	OTU_1203	Bacteria	Firmicutes	Clostridia	Clostridiales	unclassified	unclassified	unclassified	0.00191549	0	0.00574647	1	0.00685001	0.00401381	0.00938716	3	0	0	0	0	0.00219749	0	0.00362582	2	0	0	0	0	0.00613521	0	0.0184056	1	0	0	0	0	0.00325461	0	0.00976382	1	0.000957744	0	0.00574647	1	0.00649261	0	0.0184056	4	0
	OTU_1204	Bacteria	Firmicutes	Clostridia	Clostridiales	unclassified	unclassified	unclassified	0.00461817	0.00287323	0.00722978	3	0.000257906	0	0.000773718	1	0.000901925	0	0.00270577	1	0	0	0	0	0	0	0	0	0.00128126	0	0.00384379	1	0.000504439	0	0.00151332	1	0.00118709	0	0.00356125	1	0.00230908	0	0.00722978	3	0.000769584	0	0.00384379	2	0.000703182
	OTU_1205	Bacteria	Firmicutes	Clostridia	Clostridiales	Ruminococcaceae	unclassified	unclassified	0	0	0	0	0.00124017	0	0.00372052	1	0	0	0	0	0	0	0	0	0	0	0	0	0	0	0	0	0	0	0	0	0	0	0	0	0	0	0	0	0.000620086	0	0.00372052	1	0
	OTU_1206	Bacteria	unclassified	unclassified	unclassified	unclassified	unclassified	unclassified	0	0	0	0	0	0	0	0	0	0	0	0	0	0	0	0	0	0	0	0	0	0	0	0	0	0	0	0	0	0	0	0	0	0	0	0	0	0	0	0	0
	OTU_1207	Bacteria	Firmicutes	Clostridia	Clostridiales	Ruminococcaceae	unclassified	unclassified	0	0	0	0	0	0	0	0	0.00107458	0	0.00322373	1	0	0	0	0	0	0	0	0	0	0	0	0	0	0	0	0	0	0	0	0	0	0	0	0	0	0	0	0	0.000537288
	OTU_1208	Bacteria	Firmicutes	Clostridia	Clostridiales	Lachnospiraceae	unclassified	unclassified	0.0356495	0.0037515	0.052484	3	0.0532238	0.0264433	0.0842268	3	0.0435869	0.0100121	0.0757279	3	0.0528836	0.0316872	0.0793521	3	0.183049	0	0.509904	2	0.00813118	0.000902853	0.0206058	3	0.15655	0.00107901	0.440235	3	0.0118942	0	0.0305857	2	0.109349	0	0.509904	5	0.0306775	0.000902853	0.0842268	6	0.100068
	OTU_1209	Bacteria	Firmicutes	Clostridia	Clostridiales	unclassified	unclassified	unclassified	0	0	0	0	0	0	0	0	0	0	0	0	0	0	0	0	0	0	0	0	0	0	0	0	0	0	0	0	0	0	0	0	0	0	0	0	0	0	0	0	0
	OTU_121	Bacteria	unclassified	unclassified	unclassified	unclassified	unclassified	unclassified	0.0312021	0	0.0913576	2	0.0725794	0	0.15471	2	0.0391463	0	0.117439	1	0.0547364	0.0108774	0.129084	3	0.0676816	0.02581	0.0945776	3	0	0	0	0	0.0380586	0.00146748	0.0684692	3	0	0	0	0	0.0494419	0	0.0945776	5	0.0362897	0	0.15471	2	0.0386024
	OTU_1210	Bacteria	Firmicutes	Clostridia	Clostridiales	unclassified	unclassified	unclassified	0.000749569	0	0.00224871	1	0	0	0	0	0.00572999	0	0.0144842	2	0	0	0	0	0	0	0	0	0	0	0	0	0	0	0	0	0	0	0	0	0.000374784	0	0.00224871	1	0	0	0	0	0.002865
	OTU_1211	Bacteria	Firmicutes	Clostridia	Clostridiales	Ruminococcaceae	unclassified	unclassified	0	0	0	0	0	0	0	0	0.00180385	0	0.00541155	1	0	0	0	0	0	0	0	0	0	0	0	0	0	0	0	0	0	0	0	0	0	0	0	0	0	0	0	0	0.000901925
	OTU_1212	Bacteria	Bacteroidetes	Bacteroidia	Bacteroidales	Porphyromonadaceae	unclassified	unclassified	0.0012505	0	0.0037515	1	0	0	0	0	0	0	0	0	0	0	0	0	0	0	0	0	0	0	0	0	0	0	0	0	0	0	0	0	0.00062525	0	0.0037515	1	0	0	0	0	0
	OTU_1213	Bacteria	Firmicutes	Clostridia	Clostridiales	Lachnospiraceae	unclassified	unclassified	0.0101715	0.00562725	0.014232	3	0	0	0	0	0.000901925	0	0.00270577	1	0	0	0	0	0	0	0	0	0	0	0	0	0	0	0	0	0	0	0	0	0.00508574	0	0.014232	3	0	0	0	0	0.000450962
	OTU_1214	Bacteria	Firmicutes	Clostridia	Clostridiales	Lachnospiraceae	unclassified	unclassified	0.00709364	0	0.0212809	1	0	0	0	0	0.0104586	0	0.0313757	1	0	0	0	0	0	0	0	0	0	0	0	0	0	0	0	0	0	0	0	0	0.00354682	0	0.0212809	1	0	0	0	0	0.00522929
	OTU_1215	Bacteria	Firmicutes	unclassified	unclassified	unclassified	unclassified	unclassified	0	0	0	0	0	0	0	0	0	0	0	0	0	0	0	0	0	0	0	0	0	0	0	0	0	0	0	0	0	0	0	0	0	0	0	0	0	0	0	0	0
	OTU_1216	Bacteria	Firmicutes	Clostridia	Clostridiales	Lachnospiraceae	unclassified	unclassified	0	0	0	0	0	0	0	0	0.000631576	0	0.00189473	1	0	0	0	0	0	0	0	0	0	0	0	0	0	0	0	0	0	0	0	0	0	0	0	0	0	0	0	0	0.000315788
	OTU_1217	Bacteria	Firmicutes	Clostridia	Clostridiales	Lachnospiraceae	unclassified	unclassified	0	0	0	0	0.000728996	0	0.00218699	1	0	0	0	0	0	0	0	0	0	0	0	0	0	0	0	0	0	0	0	0	0	0	0	0	0	0	0	0	0.000364498	0	0.00218699	1	0
	OTU_1218	unclassified	unclassified	unclassified	unclassified	unclassified	unclassified	unclassified	0	0	0	0	0	0	0	0	0	0	0	0	0	0	0	0	0	0	0	0	0	0	0	0	0	0	0	0	0	0	0	0	0	0	0	0	0	0	0	0	0
	OTU_1219	Bacteria	Firmicutes	Clostridia	Clostridiales	Ruminococcaceae	unclassified	unclassified	0	0	0	0	0.00155533	0	0.00389226	2	0.000631576	0	0.00189473	1	0	0	0	0	0.00377302	0	0.0113191	1	0.000401461	0	0.00120438	1	0.00601869	0	0.0180561	1	0	0	0	0	0.00188651	0	0.0113191	1	0.000978394	0	0.00389226	3	0.00332513
	OTU_122	Bacteria	Firmicutes	Erysipelotrichia	Erysipelotrichales	Erysipelotrichaceae	Turicibacter	Turicibacter_sanguinis	0.671075	0.0326397	1.79953	3	0.00171354	0	0.00514062	1	0.656079	0.0148442	1.75382	3	0.0109812	0	0.0329437	1	0.0412049	0	0.120612	2	0	0	0	0	0.0215464	0	0.0528278	2	0.000593542	0	0.00178063	1	0.35614	0	1.79953	5	0.00085677	0	0.00514062	1	0.338813
	OTU_1220	Bacteria	Firmicutes	Clostridia	Clostridiales	Lachnospiraceae	unclassified	unclassified	0.0061131	0	0.0158028	2	0.00207808	0	0.00437398	2	0.0257779	0	0.0773336	1	0	0	0	0	0.00314759	0	0.00794155	2	0	0	0	0	0.00148276	0	0.00293496	2	0	0	0	0	0.00463035	0	0.0158028	4	0.00103904	0	0.00437398	2	0.0136303
	OTU_1221	Bacteria	Firmicutes	Clostridia	Clostridiales	Ruminococcaceae	unclassified	unclassified	0	0	0	0	0	0	0	0	0	0	0	0	0	0	0	0	0	0	0	0	0	0	0	0	0	0	0	0	0	0	0	0	0	0	0	0	0	0	0	0	0
	OTU_1222	Bacteria	Firmicutes	Clostridia	Clostridiales	Ruminococcaceae	unclassified	unclassified	0	0	0	0	0.0012688	0	0.00380639	1	0.000537288	0	0.00161186	1	0	0	0	0	0	0	0	0	0	0	0	0	0.000359668	0	0.00107901	1	0	0	0	0	0	0	0	0	0.000634398	0	0.00380639	1	0.000448478
	OTU_1223	Bacteria	Firmicutes	Clostridia	Clostridiales	Ruminococcaceae	unclassified	unclassified	0	0	0	0	0.00131768	0	0.0020069	2	0	0	0	0	0.00269415	0	0.00808244	1	0	0	0	0	0.00124253	0	0.0037276	1	0.000359668	0	0.00107901	1	0	0	0	0	0	0	0	0	0.00128011	0	0.0037276	3	0.000179834
	OTU_1224	Bacteria	Firmicutes	Clostridia	Clostridiales	Ruminococcaceae	unclassified	unclassified	0.000749569	0	0.00224871	1	0	0	0	0	0	0	0	0	0	0	0	0	0.000971579	0	0.00291474	1	0	0	0	0	0.00195664	0	0.00586992	1	0	0	0	0	0.000860574	0	0.00291474	2	0	0	0	0	0.00097832
	OTU_1225	Bacteria	Firmicutes	Clostridia	Clostridiales	Lachnospiraceae	unclassified	unclassified	0.00143662	0	0.00430985	1	0	0	0	0	0	0	0	0	0	0	0	0	0	0	0	0	0	0	0	0	0	0	0	0	0	0	0	0	0.000718308	0	0.00430985	1	0	0	0	0	0
	OTU_1226	Bacteria	unclassified	unclassified	unclassified	unclassified	unclassified	unclassified	0	0	0	0	0	0	0	0	0.00107458	0	0.00322373	1	0	0	0	0	0	0	0	0	0	0	0	0	0	0	0	0	0	0	0	0	0	0	0	0	0	0	0	0	0.000537288
	OTU_1227	Bacteria	Firmicutes	Clostridia	Clostridiales	Ruminococcaceae	Clostridium_IV	Clostridium_leptum	0.00147076	0	0.00441228	1	0.000375604	0	0.00112681	1	0.000631576	0	0.00189473	1	0	0	0	0	0.00309855	0	0.00779443	2	0.00179974	0	0.0035935	2	0	0	0	0	0	0	0	0	0.00228466	0	0.00779443	3	0.00108767	0	0.0035935	3	0.000315788
	OTU_1228	Bacteria	Firmicutes	Clostridia	Clostridiales	Lachnospiraceae	unclassified	unclassified	0.0350228	0.018957	0.0438643	3	0.0092816	0.0020069	0.0200854	3	0.0379258	0.0306714	0.0449455	3	0.0109734	0	0.0221838	2	0.0133981	0	0.0387808	2	0.00727005	0	0.0218101	1	0.00729728	0	0.0218918	1	0.00351258	0	0.0105377	1	0.0242104	0	0.0438643	5	0.00827583	0	0.0218101	4	0.0226115
	OTU_1229	Bacteria	Firmicutes	Clostridia	Clostridiales	Lachnospiraceae	unclassified	unclassified	0.000957744	0	0.00287323	1	0.00216705	0.000773718	0.00372052	3	0.00334205	0	0.00646496	2	0	0	0	0	0.00152087	0	0.00306138	2	0.00219472	0	0.00387561	2	0.000990233	0	0.0029707	1	0.00175342	0	0.00356125	2	0.00123931	0	0.00306138	3	0.00218088	0	0.00387561	5	0.00216614
	OTU_123	Bacteria	Firmicutes	Clostridia	Clostridiales	Lachnospiraceae	Clostridium_XlVa	Clostridium_aldenense	0.00632626	0.00498107	0.00704892	3	0.523204	0.306117	0.784148	3	0.0100161	0.00389864	0.0161376	3	0.307323	0.13225	0.414448	3	0.0974962	0.00825767	0.202881	3	0.716011	0.183673	1.21405	3	0.089514	0.00773601	0.166431	3	0.590478	0.120016	1.29889	3	0.0519112	0.00498107	0.202881	6	0.619608	0.183673	1.21405	6	0.0497651
	OTU_1230	Bacteria	Firmicutes	Clostridia	Clostridiales	Lachnospiraceae	unclassified	unclassified	0	0	0	0	0	0	0	0	0	0	0	0	0	0	0	0	0	0	0	0	0	0	0	0	0	0	0	0	0	0	0	0	0	0	0	0	0	0	0	0	0
	OTU_1231	Bacteria	Firmicutes	Clostridia	Clostridiales	Lachnospiraceae	unclassified	unclassified	0	0	0	0	0	0	0	0	0	0	0	0	0	0	0	0	0.000471169	0	0.00141351	1	0	0	0	0	0.00097832	0	0.00293496	1	0	0	0	0	0.000235585	0	0.00141351	1	0	0	0	0	0.00048916
	OTU_1232	Bacteria	Proteobacteria	Gammaproteobacteria	Aeromonadales	Succinivibrionaceae	Succinivibrio	Succinivibrio_dextrinosolvens	0	0	0	0	0	0	0	0	0	0	0	0	0	0	0	0	0	0	0	0	0	0	0	0	0	0	0	0	0	0	0	0	0	0	0	0	0	0	0	0	0
	OTU_1233	Bacteria	Firmicutes	Clostridia	Clostridiales	Ruminococcaceae	unclassified	unclassified	0	0	0	0	0	0	0	0	0	0	0	0	0	0	0	0	0.00382784	0	0.0114835	1	0	0	0	0	0.00588184	0	0.0176455	1	0	0	0	0	0.00191392	0	0.0114835	1	0	0	0	0	0.00294092
	OTU_1234	Bacteria	Firmicutes	Clostridia	Clostridiales	Lachnospiraceae	unclassified	unclassified	0	0	0	0	0	0	0	0	0	0	0	0	0	0	0	0	0	0	0	0	0	0	0	0	0	0	0	0	0	0	0	0	0	0	0	0	0	0	0	0	0
	OTU_1235	Bacteria	Firmicutes	Clostridia	Clostridiales	Lachnospiraceae	unclassified	unclassified	0.00596186	0.00224871	0.0112246	3	0.150131	0	0.231368	2	0	0	0	0	0.12236	0.0011205	0.221201	3	0.0316698	0	0.0937102	2	0.0222766	0.00507999	0.0536241	3	0.0286111	0	0.0847542	2	0.0143052	0.00178063	0.0304799	3	0.0188158	0	0.0937102	5	0.0862037	0	0.231368	5	0.0143055
	OTU_1236	Bacteria	Firmicutes	Clostridia	Clostridiales	Ruminococcaceae	Faecalibacterium	Faecalibacterium_prausnitzii	0.00619209	0	0.0163276	2	0.00113822	0	0.00341465	1	0.01024	0	0.0226026	2	0.00235127	0	0.00593331	2	0.000367188	0	0.00110156	1	0	0	0	0	0.00715795	0	0.0193158	2	0.00101757	0	0.0030527	1	0.00327964	0	0.0163276	3	0.000569108	0	0.00341465	1	0.00869896
	OTU_1237	Bacteria	Firmicutes	Clostridia	Clostridiales	Ruminococcaceae	Faecalibacterium	unclassified	0.00149914	0	0.00449741	1	0	0	0	0	0	0	0	0	0	0	0	0	0	0	0	0	0	0	0	0	0	0	0	0	0	0	0	0	0.000749569	0	0.00449741	1	0	0	0	0	0
	OTU_1238	Bacteria	Firmicutes	Clostridia	Clostridiales	Lachnospiraceae	Blautia	unclassified	0.00185647	0	0.00556942	1	0	0	0	0	0.00172168	0	0.00356118	2	0.000746999	0	0.002241	1	0	0	0	0	0	0	0	0	0	0	0	0	0	0	0	0	0.000928237	0	0.00556942	1	0	0	0	0	0.000860838
	OTU_1239	Bacteria	Firmicutes	Clostridia	Clostridiales	Ruminococcaceae	unclassified	unclassified	0	0	0	0	0	0	0	0	0	0	0	0	0	0	0	0	0.00153069	0	0.00459207	1	0	0	0	0	0	0	0	0	0	0	0	0	0.000765345	0	0.00459207	1	0	0	0	0	0
	OTU_124	Bacteria	Firmicutes	Clostridia	Clostridiales	Ruminococcaceae	Butyricicoccus	Butyricicoccus_pullicaecorum	0	0	0	0	0	0	0	0	0	0	0	0	0.00532698	0	0.00802703	2	0	0	0	0	0	0	0	0	0.0169634	0	0.0496062	2	0.0753799	0	0.22614	1	0	0	0	0	0	0	0	0	0.00848169
	OTU_1240	Bacteria	Firmicutes	Clostridia	Clostridiales	unclassified	unclassified	unclassified	0	0	0	0	0	0	0	0	0	0	0	0	0	0	0	0	0	0	0	0	0	0	0	0	0	0	0	0	0	0	0	0	0	0	0	0	0	0	0	0	0
	OTU_1241	Bacteria	Firmicutes	Clostridia	Clostridiales	Ruminococcaceae	unclassified	unclassified	0	0	0	0	0	0	0	0	0.00180385	0	0.00541155	1	0	0	0	0	0.00101064	0	0.00153069	2	0	0	0	0	0.000855974	0	0.00256792	1	0	0	0	0	0.00050532	0	0.00153069	2	0	0	0	0	0.00132991
	OTU_1242	Bacteria	Firmicutes	Clostridia	Clostridiales	Lachnospiraceae	unclassified	unclassified	0.00549484	0	0.0150479	2	0	0	0	0	0.0042988	0	0.00967266	2	0	0	0	0	0.0104621	0	0.02014	2	0	0	0	0	0.0122085	0	0.0282038	2	0.000672789	0	0.00201837	1	0.00797846	0	0.02014	4	0	0	0	0	0.00825363
	OTU_1243	Bacteria	Firmicutes	Clostridia	Clostridiales	Lachnospiraceae	unclassified	unclassified	0	0	0	0	0	0	0	0	0.00107458	0	0.00322373	1	0	0	0	0	0	0	0	0	0	0	0	0	0	0	0	0	0	0	0	0	0	0	0	0	0	0	0	0	0.000537288
	OTU_1244	Bacteria	Firmicutes	Clostridia	Clostridiales	Ruminococcaceae	unclassified	unclassified	0.00110691	0	0.00332072	1	0	0	0	0	0.000537288	0	0.00161186	1	0	0	0	0	0	0	0	0	0	0	0	0	0	0	0	0	0	0	0	0	0.000553452	0	0.00332072	1	0	0	0	0	0.000268644
	OTU_1245	Bacteria	Firmicutes	Clostridia	Clostridiales	Ruminococcaceae	Flavonifractor	Flavonifractor_plautii	0	0	0	0	0	0	0	0	0	0	0	0	0	0	0	0	0.00470087	0	0.0141026	1	0	0	0	0	0.00604875	0	0.0181463	1	0	0	0	0	0.00235043	0	0.0141026	1	0	0	0	0	0.00302438
	OTU_1246	Bacteria	Firmicutes	Clostridia	Clostridiales	Ruminococcaceae	unclassified	unclassified	0.0012505	0	0.0037515	1	0	0	0	0	0	0	0	0	0	0	0	0	0	0	0	0	0	0	0	0	0	0	0	0	0	0	0	0	0.00062525	0	0.0037515	1	0	0	0	0	0
	OTU_1247	Bacteria	Firmicutes	Clostridia	Clostridiales	unclassified	unclassified	unclassified	0.0851306	0.0569756	0.12782	3	0	0	0	0	0.0610985	0.0499176	0.0741099	3	0	0	0	0	0.0034172	0	0.0102516	1	0	0	0	0	0.00129202	0	0.00387607	1	0	0	0	0	0.0442739	0	0.12782	4	0	0	0	0	0.0311953
	OTU_1248	Bacteria	Firmicutes	Clostridia	Clostridiales	Ruminococcaceae	unclassified	unclassified	0.0012505	0	0.0037515	1	0	0	0	0	0	0	0	0	0	0	0	0	0	0	0	0	0	0	0	0	0	0	0	0	0	0	0	0	0.00062525	0	0.0037515	1	0	0	0	0	0
	OTU_1249	Bacteria	Firmicutes	Clostridia	Clostridiales	Lachnospiraceae	unclassified	unclassified	0.00282851	0	0.00848554	1	0	0	0	0	0.00118706	0	0.00356118	1	0	0	0	0	0	0	0	0	0	0	0	0	0	0	0	0	0	0	0	0	0.00141426	0	0.00848554	1	0	0	0	0	0.00059353
	OTU_125	Bacteria	Firmicutes	Clostridia	Clostridiales	Lachnospiraceae	unclassified	unclassified	0.367292	0.0736871	0.847195	3	0.0336412	0.0020069	0.091582	3	0.287581	0.073608	0.613571	3	0.0437127	0	0.127124	2	0.0218414	0.0101447	0.033212	3	0.000300951	0	0.000902853	1	0.0313829	0.00259232	0.0592718	3	0.00237671	0	0.00442194	2	0.194567	0.0101447	0.847195	6	0.0169711	0	0.091582	4	0.159482
	OTU_1250	Bacteria	Firmicutes	Clostridia	Clostridiales	Clostridiaceae_1	Sarcina	unclassified	0	0	0	0	0	0	0	0	0	0	0	0	0	0	0	0	0	0	0	0	0	0	0	0	0	0	0	0	0	0	0	0	0	0	0	0	0	0	0	0	0
	OTU_1251	Bacteria	Firmicutes	Clostridia	Clostridiales	unclassified	unclassified	unclassified	0	0	0	0	0	0	0	0	0	0	0	0	0	0	0	0	0	0	0	0	0	0	0	0	0	0	0	0	0	0	0	0	0	0	0	0	0	0	0	0	0
	OTU_1252	Bacteria	Firmicutes	Clostridia	Clostridiales	Lachnospiraceae	unclassified	unclassified	0	0	0	0	0	0	0	0	0.00450962	0	0.0135289	1	0	0	0	0	0.00050041	0	0.00150123	1	0	0	0	0	0.00129202	0	0.00387607	1	0	0	0	0	0.000250205	0	0.00150123	1	0	0	0	0	0.00290082
	OTU_1253	Bacteria	Actinobacteria	Actinobacteria	Coriobacteriales	Coriobacteriaceae	Collinsella	Collinsella_aerofaciens	0	0	0	0	0	0	0	0	0	0	0	0	0.000988885	0	0.00296665	1	0	0	0	0	0	0	0	0	0	0	0	0	0	0	0	0	0	0	0	0	0	0	0	0	0
	OTU_1254	Bacteria	Firmicutes	Clostridia	Clostridiales	Ruminococcaceae	unclassified	unclassified	0.000845509	0	0.00253653	1	0	0	0	0	0.00126315	0	0.00378946	1	0	0	0	0	0	0	0	0	0	0	0	0	0	0	0	0	0	0	0	0	0.000422754	0	0.00253653	1	0	0	0	0	0.000631576
	OTU_1255	Bacteria	Firmicutes	Clostridia	Clostridiales	Lachnospiraceae	unclassified	unclassified	0	0	0	0	0	0	0	0	0	0	0	0	0	0	0	0	0	0	0	0	0	0	0	0	0	0	0	0	0	0	0	0	0	0	0	0	0	0	0	0	0
	OTU_1256	Bacteria	Firmicutes	Clostridia	Clostridiales	Lachnospiraceae	unclassified	unclassified	0.0116841	0.00287323	0.0182033	3	0.000257906	0	0.000773718	1	0.00388408	0.00194932	0.00649523	3	0.000746999	0	0.002241	1	0	0	0	0	0	0	0	0	0	0	0	0	0	0	0	0	0.00584207	0	0.0182033	3	0.000128953	0	0.000773718	1	0.00194204
	OTU_1257	Bacteria	Firmicutes	Clostridia	Clostridiales	Lachnospiraceae	unclassified	unclassified	0	0	0	0	0	0	0	0	0	0	0	0	0	0	0	0	0	0	0	0	0	0	0	0	0	0	0	0	0	0	0	0	0	0	0	0	0	0	0	0	0
	OTU_1258	Bacteria	Firmicutes	Clostridia	Clostridiales	unclassified	unclassified	unclassified	0	0	0	0	0	0	0	0	0	0	0	0	0	0	0	0	0	0	0	0	0	0	0	0	0.000719336	0	0.00215801	1	0	0	0	0	0	0	0	0	0	0	0	0	0.000359668
	OTU_1259	Bacteria	Firmicutes	Clostridia	Clostridiales	Lachnospiraceae	unclassified	unclassified	0.0117743	0.0037515	0.0198443	3	0.000257906	0	0.000773718	1	0.0102341	0	0.0210296	2	0.000964339	0	0.00289302	1	0.0132261	0.00110156	0.0372775	3	0	0	0	0	0.0118753	0.00215801	0.0295998	3	0.000336395	0	0.00100918	1	0.0125002	0.00110156	0.0372775	6	0.000128953	0	0.000773718	1	0.0110547
	OTU_126	Bacteria	Synergistetes	Synergistia	Synergistales	Synergistaceae	Pyramidobacter	Pyramidobacter_piscolens	0	0	0	0	0.000364498	0	0.00109349	1	0.0312107	0	0.0936321	1	0	0	0	0	0.0241909	0.00153069	0.0690566	3	0	0	0	0	0.0788968	0	0.235223	2	0	0	0	0	0.0120955	0	0.0690566	3	0.000182249	0	0.00109349	1	0.0550538
	OTU_1260	Bacteria	Firmicutes	Clostridia	Clostridiales	Lachnospiraceae	unclassified	unclassified	0	0	0	0	0	0	0	0	0	0	0	0	0	0	0	0	0	0	0	0	0	0	0	0	0	0	0	0	0	0	0	0	0	0	0	0	0	0	0	0	0
	OTU_1261	Bacteria	Firmicutes	Clostridia	Clostridiales	Lachnospiraceae	Lachnoanaerobaculum	unclassified	0.00282851	0	0.00848554	1	0	0	0	0	0.00172435	0	0.00517304	1	0	0	0	0	0	0	0	0	0	0	0	0	0	0	0	0	0	0	0	0	0.00141426	0	0.00848554	1	0	0	0	0	0.000862174
	OTU_1262	Bacteria	Firmicutes	Clostridia	Clostridiales	unclassified	unclassified	unclassified	0	0	0	0	0	0	0	0	0.00216508	0	0.00649523	1	0	0	0	0	0	0	0	0	0	0	0	0	0	0	0	0	0	0	0	0	0	0	0	0	0	0	0	0	0.00108254
	OTU_1263	Bacteria	Firmicutes	Clostridia	Clostridiales	Lachnospiraceae	unclassified	unclassified	0	0	0	0	0	0	0	0	0.000537288	0	0.00161186	1	0	0	0	0	0	0	0	0	0	0	0	0	0	0	0	0	0	0	0	0	0	0	0	0	0	0	0	0	0.000268644
	OTU_1264	Bacteria	Firmicutes	Clostridia	Clostridiales	Ruminococcaceae	unclassified	unclassified	0	0	0	0	0.000257906	0	0.000773718	1	0	0	0	0	0	0	0	0	0	0	0	0	0	0	0	0	0	0	0	0	0	0	0	0	0	0	0	0	0.000128953	0	0.000773718	1	0
	OTU_1265	Bacteria	Firmicutes	Clostridia	Clostridiales	Ruminococcaceae	unclassified	unclassified	0	0	0	0	0	0	0	0	0	0	0	0	0	0	0	0	0	0	0	0	0	0	0	0	0	0	0	0	0	0	0	0	0	0	0	0	0	0	0	0	0
	OTU_1266	Bacteria	Proteobacteria	Betaproteobacteria	Burkholderiales	Sutterellaceae	Parasutterella	Parasutterella_excrementihominis	0	0	0	0	0	0	0	0	0	0	0	0	0	0	0	0	0	0	0	0	0	0	0	0	0	0	0	0	0	0	0	0	0	0	0	0	0	0	0	0	0
	OTU_1267	Bacteria	Proteobacteria	Deltaproteobacteria	Desulfovibrionales	Desulfovibrionaceae	unclassified	unclassified	0	0	0	0	0	0	0	0	0	0	0	0	0	0	0	0	0	0	0	0	0	0	0	0	0	0	0	0	0	0	0	0	0	0	0	0	0	0	0	0	0
	OTU_1268	Bacteria	Proteobacteria	Gammaproteobacteria	Enterobacteriales	Enterobacteriaceae	Escherichia/Shigella	unclassified	0	0	0	0	0.00133794	0	0.00401381	1	0	0	0	0	0	0	0	0	0.00109482	0	0.00198539	2	0	0	0	0	0.00100888	0	0.00302663	1	0	0	0	0	0.00054741	0	0.00198539	2	0.000668968	0	0.00401381	1	0.000504439
	OTU_1269	Bacteria	Firmicutes	Clostridia	Clostridiales	Ruminococcaceae	unclassified	unclassified	0.00149914	0	0.00449741	1	0	0	0	0	0	0	0	0	0	0	0	0	0	0	0	0	0	0	0	0	0	0	0	0	0	0	0	0	0.000749569	0	0.00449741	1	0	0	0	0	0
	OTU_127	Bacteria	Firmicutes	Clostridia	Clostridiales	Ruminococcaceae	Oscillibacter	Oscillibacter_valericigenes	0.00543255	0	0.0112246	2	0.0618286	0.00418837	0.108869	3	0.0044187	0.00194932	0.00649523	3	0.0974494	0	0.246057	2	0.00671052	0	0.0113191	2	0.201812	0	0.605435	1	0.0053122	0	0.00950066	2	0.360047	0	1.08014	1	0.00607154	0	0.0113191	4	0.13182	0	0.605435	4	0.00486545
	OTU_1270	Bacteria	Proteobacteria	Betaproteobacteria	Burkholderiales	unclassified	unclassified	unclassified	0	0	0	0	0	0	0	0	0	0	0	0	0	0	0	0	0	0	0	0	0	0	0	0	0.000427987	0	0.00128396	1	0	0	0	0	0	0	0	0	0	0	0	0	0.000213993
	OTU_1271	Bacteria	Proteobacteria	Gammaproteobacteria	Enterobacteriales	Enterobacteriaceae	Leclercia	unclassified	0	0	0	0	0	0	0	0	0	0	0	0	0	0	0	0	0	0	0	0	0	0	0	0	0	0	0	0	0	0	0	0	0	0	0	0	0	0	0	0	0
	OTU_1272	Bacteria	Firmicutes	Negativicutes	Selenomonadales	Acidaminococcaceae	Succiniclasticum	unclassified	0	0	0	0	0	0	0	0	0	0	0	0	0	0	0	0	0	0	0	0	0	0	0	0	0	0	0	0	0	0	0	0	0	0	0	0	0	0	0	0	0
	OTU_1273	Bacteria	Firmicutes	unclassified	unclassified	unclassified	unclassified	unclassified	0.00224447	0	0.00507305	2	0	0	0	0	0.0042231	0	0.00806881	2	0	0	0	0	0.0017807	0	0.00424052	2	0	0	0	0	0.00241182	0.00128396	0.00443818	3	0	0	0	0	0.00201258	0	0.00507305	4	0	0	0	0	0.00331746
	OTU_1274	Bacteria	Spirochaetes	Spirochaetia	Spirochaetales	Spirochaetaceae	Treponema	Treponema_bryantii	0.00062525	0	0.00187575	1	0	0	0	0	0	0	0	0	0	0	0	0	0	0	0	0	0	0	0	0	0.0102724	0	0.0308171	1	0	0	0	0	0.000312625	0	0.00187575	1	0	0	0	0	0.00513618
	OTU_1275	Bacteria	Proteobacteria	Gammaproteobacteria	Pseudomonadales	Moraxellaceae	Acinetobacter	unclassified	0	0	0	0	0	0	0	0	0	0	0	0	0.000964339	0	0.00289302	1	0	0	0	0	0	0	0	0	0	0	0	0	0	0	0	0	0	0	0	0	0	0	0	0	0
	OTU_1276	Bacteria	Spirochaetes	Spirochaetia	Spirochaetales	Spirochaetaceae	Treponema	unclassified	0.0037515	0	0.0112545	1	0	0	0	0	0.0025263	0	0.00757892	1	0	0	0	0	0	0	0	0	0	0	0	0	0	0	0	0	0	0	0	0	0.00187575	0	0.0112545	1	0	0	0	0	0.00126315
	OTU_1277	Bacteria	Firmicutes	unclassified	unclassified	unclassified	unclassified	unclassified	0	0	0	0	0.00124017	0	0.00372052	1	0	0	0	0	0	0	0	0	0	0	0	0	0	0	0	0	0	0	0	0	0	0	0	0	0	0	0	0	0.000620086	0	0.00372052	1	0
	OTU_1278	Bacteria	Spirochaetes	Spirochaetia	Spirochaetales	Spirochaetaceae	Treponema	Treponema_bryantii	0	0	0	0	0	0	0	0	0	0	0	0	0	0	0	0	0	0	0	0	0	0	0	0	0.00183429	0	0.00293496	2	0	0	0	0	0	0	0	0	0	0	0	0	0.000917147
	OTU_1279	Bacteria	Firmicutes	Clostridia	unclassified	unclassified	unclassified	unclassified	0.00418904	0.00187575	0.00781813	3	0	0	0	0	0.00213847	0	0.0064154	1	0	0	0	0	0	0	0	0	0	0	0	0	0	0	0	0	0	0	0	0	0.00209452	0	0.00781813	3	0	0	0	0	0.00106923
	OTU_128	Bacteria	unclassified	unclassified	unclassified	unclassified	unclassified	unclassified	0	0	0	0	0	0	0	0	0	0	0	0	0	0	0	0	0.418892	0	1.25668	1	0	0	0	0	0.197794	0	0.591225	2	0	0	0	0	0.209446	0	1.25668	1	0	0	0	0	0.0988971
	OTU_1280	Bacteria	Firmicutes	unclassified	unclassified	unclassified	unclassified	unclassified	0	0	0	0	0	0	0	0	0	0	0	0	0	0	0	0	0	0	0	0	0	0	0	0	0	0	0	0	0	0	0	0	0	0	0	0	0	0	0	0	0
	OTU_1281	Bacteria	Proteobacteria	Gammaproteobacteria	Pseudomonadales	Moraxellaceae	Acinetobacter	Acinetobacter_rudis	0	0	0	0	0	0	0	0	0	0	0	0	0	0	0	0	0.00306138	0	0.00918414	1	0	0	0	0	0	0	0	0	0	0	0	0	0.00153069	0	0.00918414	1	0	0	0	0	0
	OTU_1282	Bacteria	Firmicutes	unclassified	unclassified	unclassified	unclassified	unclassified	0.0012505	0	0.0037515	1	0	0	0	0	0.000901925	0	0.00270577	1	0	0	0	0	0	0	0	0	0	0	0	0	0	0	0	0	0	0	0	0	0.00062525	0	0.0037515	1	0	0	0	0	0.000450962
	OTU_1283	Bacteria	Firmicutes	unclassified	unclassified	unclassified	unclassified	unclassified	0.00904481	0	0.0271344	1	0.00142018	0	0.00426053	1	0.0104642	0	0.0313925	1	0	0	0	0	0	0	0	0	0	0	0	0	0	0	0	0	0	0	0	0	0.00452241	0	0.0271344	1	0.000710088	0	0.00426053	1	0.00523208
	OTU_1284	Bacteria	Firmicutes	Clostridia	Clostridiales	Ruminococcaceae	unclassified	unclassified	0.000845509	0	0.00253653	1	0.000668968	0	0.0020069	1	0.00189473	0	0.00568419	1	0	0	0	0	0	0	0	0	0	0	0	0	0	0	0	0	0	0	0	0	0.000422754	0	0.00253653	1	0.000334484	0	0.0020069	1	0.000947364
	OTU_1285	Bacteria	Proteobacteria	Gammaproteobacteria	Enterobacteriales	Enterobacteriaceae	Leclercia	unclassified	0.00407028	0	0.0122109	1	0	0	0	0	0.00699958	0	0.0209987	1	0	0	0	0	0	0	0	0	0	0	0	0	0	0	0	0	0	0	0	0	0.00203514	0	0.0122109	1	0	0	0	0	0.00349979
	OTU_1286	Bacteria	Proteobacteria	Betaproteobacteria	Burkholderiales	unclassified	unclassified	unclassified	0	0	0	0	0	0	0	0	0	0	0	0	0	0	0	0	0	0	0	0	0	0	0	0	0.00048916	0	0.00146748	1	0	0	0	0	0	0	0	0	0	0	0	0	0.00024458
	OTU_1287	Bacteria	Firmicutes	Negativicutes	Selenomonadales	Acidaminococcaceae	Phascolarctobacterium	Phascolarctobacterium_faecium	0	0	0	0	0.00171354	0	0.00514062	1	0	0	0	0	0.00148333	0	0.00444998	1	0	0	0	0	0	0	0	0	0	0	0	0	0	0	0	0	0	0	0	0	0.00085677	0	0.00514062	1	0
	OTU_1288	Bacteria	Firmicutes	Bacilli	Lactobacillales	Leuconostocaceae	Leuconostoc	unclassified	0.00621476	0	0.014232	2	0	0	0	0	0.00191292	0	0.00378946	2	0	0	0	0	0	0	0	0	0	0	0	0	0	0	0	0	0	0	0	0	0.00310738	0	0.014232	2	0	0	0	0	0.000956463
	OTU_1289	Bacteria	Proteobacteria	Deltaproteobacteria	Desulfovibrionales	Desulfovibrionaceae	unclassified	unclassified	0	0	0	0	0	0	0	0	0	0	0	0	0	0	0	0	0	0	0	0	0	0	0	0	0	0	0	0	0	0	0	0	0	0	0	0	0	0	0	0	0
	OTU_129	Bacteria	Fusobacteria	Fusobacteriia	Fusobacteriales	Fusobacteriaceae	Fusobacterium	Fusobacterium_perfoetens	0	0	0	0	0	0	0	0	0.167484	0	0.500841	2	0.0237332	0	0.0711997	1	0.0825729	0	0.246188	2	0	0	0	0	0.0527825	0.00150322	0.120158	3	0	0	0	0	0.0412865	0	0.246188	2	0	0	0	0	0.110133
	OTU_1290	Bacteria	Proteobacteria	Gammaproteobacteria	Enterobacteriales	Enterobacteriaceae	Escherichia/Shigella	unclassified	0	0	0	0	0	0	0	0	0	0	0	0	0	0	0	0	0.00207159	0.00141351	0.00259815	3	0	0	0	0	0.00171018	0.00107901	0.00258405	3	0	0	0	0	0.0010358	0	0.00259815	3	0	0	0	0	0.000855089
	OTU_1291	Bacteria	unclassified	unclassified	unclassified	unclassified	unclassified	unclassified	0.00356677	0	0.0107003	1	0	0	0	0	0.00586366	0	0.017591	1	0	0	0	0	0	0	0	0	0	0	0	0	0	0	0	0	0	0	0	0	0.00178338	0	0.0107003	1	0	0	0	0	0.00293183
	OTU_1292	Bacteria	Firmicutes	unclassified	unclassified	unclassified	unclassified	unclassified	0.00147076	0	0.00441228	1	0	0	0	0	0.00634305	0	0.0119068	2	0	0	0	0	0	0	0	0	0	0	0	0	0	0	0	0	0	0	0	0	0.000735379	0	0.00441228	1	0	0	0	0	0.00317152
	OTU_1293	Bacteria	Firmicutes	unclassified	unclassified	unclassified	unclassified	unclassified	0.0012505	0	0.0037515	1	0	0	0	0	0	0	0	0	0	0	0	0	0	0	0	0	0	0	0	0	0	0	0	0	0	0	0	0	0.00062525	0	0.0037515	1	0	0	0	0	0
	OTU_1294	Bacteria	Proteobacteria	Gammaproteobacteria	Enterobacteriales	Enterobacteriaceae	unclassified	unclassified	0	0	0	0	0	0	0	0	0	0	0	0	0	0	0	0	0	0	0	0	0	0	0	0	0	0	0	0	0.00113267	0	0.00339801	1	0	0	0	0	0	0	0	0	0
	OTU_1295	Bacteria	Firmicutes	Negativicutes	Selenomonadales	Veillonellaceae	Veillonella	Veillonella_atypica	0.00875623	0	0.02402	2	0.000668968	0	0.0020069	1	0.00333621	0	0.0100086	1	0.00448894	0.00256016	0.00754516	3	0	0	0	0	0.000401461	0	0.00120438	1	0	0	0	0	0.00237417	0	0.00712251	1	0.00437812	0	0.02402	2	0.000535215	0	0.0020069	2	0.00166811
	OTU_1296	Bacteria	Proteobacteria	Betaproteobacteria	Burkholderiales	Sutterellaceae	Parasutterella	Parasutterella_excrementihominis	0	0	0	0	0	0	0	0	0	0	0	0	0	0	0	0	0	0	0	0	0.00448442	0	0.0134533	1	0	0	0	0	0.00118709	0	0.00356125	1	0	0	0	0	0.00224221	0	0.0134533	1	0
	OTU_1297	Bacteria	Proteobacteria	Betaproteobacteria	Burkholderiales	Sutterellaceae	Parasutterella	Parasutterella_secunda	0	0	0	0	0	0	0	0	0	0	0	0	0.000964339	0	0.00289302	1	0	0	0	0	0	0	0	0	0	0	0	0	0	0	0	0	0	0	0	0	0	0	0	0	0
	OTU_1298	Bacteria	Firmicutes	unclassified	unclassified	unclassified	unclassified	unclassified	0.000478872	0	0.00143662	1	0	0	0	0	0.000537288	0	0.00161186	1	0	0	0	0	0	0	0	0	0	0	0	0	0	0	0	0	0	0	0	0	0.000239436	0	0.00143662	1	0	0	0	0	0.000268644
	OTU_1299	Bacteria	unclassified	unclassified	unclassified	unclassified	unclassified	unclassified	0	0	0	0	0.000728996	0	0.00218699	1	0	0	0	0	0	0	0	0	0	0	0	0	0	0	0	0	0	0	0	0	0	0	0	0	0	0	0	0	0.000364498	0	0.00218699	1	0
	OTU_13	Bacteria	Firmicutes	Clostridia	Clostridiales	Lachnospiraceae	Blautia	unclassified	1.5595	0.415756	2.94669	3	0.148116	0.0910913	0.249446	3	1.23748	0.358587	1.9856	3	0.204459	0.101965	0.367833	3	4.74964	0.0370185	8.37462	3	0.769938	0.00254	2.27632	3	5.54385	0.0747761	10.4851	3	0.110712	0.0170539	0.252256	3	3.15457	0.0370185	8.37462	6	0.459027	0.00254	2.27632	6	3.39067
	OTU_130	Bacteria	Firmicutes	Clostridia	Clostridiales	Lachnospiraceae	unclassified	unclassified	0.00220825	0	0.0037515	2	0.000364498	0	0.00109349	1	0	0	0	0	0	0	0	0	0.48141	0.198628	1.04386	3	0.019995	0.00756659	0.0350322	3	0.320935	0.179712	0.586097	3	0.00844305	0.00706325	0.0108312	3	0.241809	0	1.04386	5	0.0101798	0	0.0350322	4	0.160468
	OTU_1300	Bacteria	unclassified	unclassified	unclassified	unclassified	unclassified	unclassified	0	0	0	0	0.000364498	0	0.00109349	1	0	0	0	0	0	0	0	0	0	0	0	0	0	0	0	0	0	0	0	0	0	0	0	0	0	0	0	0	0.000182249	0	0.00109349	1	0
	OTU_1301	Bacteria	Proteobacteria	Gammaproteobacteria	Enterobacteriales	Enterobacteriaceae	unclassified	unclassified	0	0	0	0	0	0	0	0	0	0	0	0	0	0	0	0	0.000942338	0	0.00282701	1	0	0	0	0	0	0	0	0	0	0	0	0	0.000471169	0	0.00282701	1	0	0	0	0	0
	OTU_1302	Bacteria	Proteobacteria	Betaproteobacteria	Burkholderiales	unclassified	unclassified	unclassified	0	0	0	0	0	0	0	0	0	0	0	0	0	0	0	0	0	0	0	0	0	0	0	0	0	0	0	0	0	0	0	0	0	0	0	0	0	0	0	0	0
	OTU_1303	Bacteria	Proteobacteria	Deltaproteobacteria	Desulfovibrionales	Desulfovibrionaceae	Desulfovibrio	Desulfovibrio_piger	0.000957744	0	0.00287323	1	0.00109349	0	0.00328048	1	0.00216508	0	0.00649523	1	0.000964339	0	0.00289302	1	0	0	0	0	0	0	0	0	0	0	0	0	0	0	0	0	0.000478872	0	0.00287323	1	0.000546747	0	0.00328048	1	0.00108254
	OTU_1304	Bacteria	Firmicutes	unclassified	unclassified	unclassified	unclassified	unclassified	0.00272126	0	0.00816378	1	0	0	0	0	0	0	0	0	0	0	0	0	0	0	0	0	0	0	0	0	0	0	0	0	0	0	0	0	0.00136063	0	0.00816378	1	0	0	0	0	0
	OTU_1305	Bacteria	Proteobacteria	Betaproteobacteria	Burkholderiales	Sutterellaceae	Parasutterella	Parasutterella_excrementihominis	0	0	0	0	0	0	0	0	0	0	0	0	0	0	0	0	0.00100082	0	0.00300246	1	0	0	0	0	0	0	0	0	0	0	0	0	0.00050041	0	0.00300246	1	0	0	0	0	0
	OTU_1306	Bacteria	Firmicutes	unclassified	unclassified	unclassified	unclassified	unclassified	0.000957744	0	0.00287323	1	0	0	0	0	0	0	0	0	0	0	0	0	0	0	0	0	0	0	0	0	0	0	0	0	0	0	0	0	0.000478872	0	0.00287323	1	0	0	0	0	0
	OTU_1307	Bacteria	Proteobacteria	Deltaproteobacteria	Desulfovibrionales	Desulfovibrionaceae	Bilophila	Bilophila_wadsworthia	0	0	0	0	0	0	0	0	0	0	0	0	0	0	0	0	0.0043098	0	0.00992694	2	0	0	0	0	0.000359668	0	0.00107901	1	0	0	0	0	0.0021549	0	0.00992694	2	0	0	0	0	0.000179834
	OTU_1308	Bacteria	unclassified	unclassified	unclassified	unclassified	unclassified	unclassified	0	0	0	0	0	0	0	0	0	0	0	0	0	0	0	0	0.00102898	0	0.00308695	1	0	0	0	0	0.00295199	0	0.00885597	1	0	0	0	0	0.000514492	0	0.00308695	1	0	0	0	0	0.00147599
	OTU_1309	Bacteria	Firmicutes	Negativicutes	Selenomonadales	Acidaminococcaceae	unclassified	unclassified	0.000845509	0	0.00253653	1	0	0	0	0	0.0036077	0	0.0108231	1	0	0	0	0	0	0	0	0	0	0	0	0	0	0	0	0	0	0	0	0	0.000422754	0	0.00253653	1	0	0	0	0	0.00180385
	OTU_131	Bacteria	Firmicutes	Clostridia	Clostridiales	Ruminococcaceae	unclassified	unclassified	0.00797904	0	0.0239371	1	0.42452	0	1.26975	2	0.00653162	0	0.0156962	2	0.0848656	0	0.254597	1	0.0382865	0	0.112032	2	0.00370296	0	0.00647842	2	0.0267617	0.00107901	0.074768	3	0.00947506	0	0.0240032	2	0.0231328	0	0.112032	3	0.214112	0	1.26975	4	0.0166467
	OTU_1310	Bacteria	Synergistetes	Synergistia	Synergistales	Synergistaceae	Cloacibacillus	unclassified	0	0	0	0	0	0	0	0	0	0	0	0	0	0	0	0	0	0	0	0	0	0	0	0	0.00097832	0	0.00293496	1	0	0	0	0	0	0	0	0	0	0	0	0	0.00048916
	OTU_1311	Bacteria	Firmicutes	Clostridia	Clostridiales	unclassified	unclassified	unclassified	0	0	0	0	0	0	0	0	0	0	0	0	0	0	0	0	0.00129907	0	0.00389722	1	0	0	0	0	0	0	0	0	0	0	0	0	0.000649536	0	0.00389722	1	0	0	0	0	0
	OTU_1312	Bacteria	Firmicutes	Clostridia	Clostridiales	Syntrophomonadaceae	Syntrophomonas	Syntrophomonas_curvata	0.00170731	0	0.00287323	2	0	0	0	0	0.00237412	0	0.00712236	1	0	0	0	0	0	0	0	0	0	0	0	0	0	0	0	0	0	0	0	0	0.000853657	0	0.00287323	2	0	0	0	0	0.00118706
	OTU_1313	Bacteria	Firmicutes	unclassified	unclassified	unclassified	unclassified	unclassified	0	0	0	0	0	0	0	0	0	0	0	0	0	0	0	0	0	0	0	0	0	0	0	0	0	0	0	0	0	0	0	0	0	0	0	0	0	0	0	0	0
	OTU_1314	Bacteria	Firmicutes	Clostridia	Clostridiales	unclassified	unclassified	unclassified	0	0	0	0	0	0	0	0	0	0	0	0	0	0	0	0	0	0	0	0	0	0	0	0	0.000719336	0	0.00215801	1	0	0	0	0	0	0	0	0	0	0	0	0	0.000359668
	OTU_1315	Bacteria	unclassified	unclassified	unclassified	unclassified	unclassified	unclassified	0	0	0	0	0	0	0	0	0	0	0	0	0	0	0	0	0	0	0	0	0	0	0	0	0	0	0	0	0	0	0	0	0	0	0	0	0	0	0	0	0
	OTU_1316	Bacteria	Firmicutes	Clostridia	Clostridiales	Ruminococcaceae	unclassified	unclassified	0.00169102	0	0.00507305	1	0	0	0	0	0	0	0	0	0	0	0	0	0	0	0	0	0	0	0	0	0	0	0	0	0	0	0	0	0.000845509	0	0.00507305	1	0	0	0	0	0
	OTU_1317	Bacteria	Firmicutes	Clostridia	Clostridiales	Lachnospiraceae	unclassified	unclassified	0.00435747	0	0.007503	2	0.000364498	0	0.00109349	1	0.00315788	0	0.00947364	1	0.0102253	0	0.0155856	2	0.0274314	0.0180862	0.0356786	3	0.00286189	0.000902853	0.00647842	3	0.0154751	0.00647403	0.020624	3	0.000593542	0	0.00178063	1	0.0158944	0	0.0356786	5	0.00161319	0	0.00647842	4	0.00931651
	OTU_1318	Bacteria	Firmicutes	Clostridia	Clostridiales	unclassified	unclassified	unclassified	0	0	0	0	0	0	0	0	0	0	0	0	0	0	0	0	0.000367188	0	0.00110156	1	0	0	0	0	0	0	0	0	0	0	0	0	0.000183594	0	0.00110156	1	0	0	0	0	0
	OTU_1319	Bacteria	Firmicutes	Clostridia	Clostridiales	unclassified	unclassified	unclassified	0	0	0	0	0	0	0	0	0	0	0	0	0	0	0	0	0	0	0	0	0	0	0	0	0	0	0	0	0	0	0	0	0	0	0	0	0	0	0	0	0
	OTU_132	Bacteria	Firmicutes	Erysipelotrichia	Erysipelotrichales	Erysipelotrichaceae	Catenibacterium	Catenibacterium_mitsuokai	0	0	0	0	0.00546747	0	0.0164024	1	0.022087	0.0100121	0.0304388	3	0	0	0	0	0.0051023	0	0.0153069	1	0	0	0	0	0.283949	0.0252688	0.792248	3	0	0	0	0	0.00255115	0	0.0153069	1	0.00273373	0	0.0164024	1	0.153018
	OTU_1320	Bacteria	Firmicutes	Clostridia	Clostridiales	Lachnospiraceae	unclassified	unclassified	0	0	0	0	0	0	0	0	0	0	0	0	0	0	0	0	0.00241433	0	0.00724298	1	0.000598917	0	0.00179675	1	0.00196855	0	0.00590566	1	0	0	0	0	0.00120716	0	0.00724298	1	0.000299459	0	0.00179675	1	0.000984276
	OTU_1321	Bacteria	Firmicutes	unclassified	unclassified	unclassified	unclassified	unclassified	0.00062525	0	0.00187575	1	0	0	0	0	0.000631576	0	0.00189473	1	0	0	0	0	0	0	0	0	0	0	0	0	0	0	0	0	0	0	0	0	0.000312625	0	0.00187575	1	0	0	0	0	0.000315788
	OTU_1322	Bacteria	Firmicutes	Clostridia	Clostridiales	Ruminococcaceae	unclassified	unclassified	0.00356677	0	0.0107003	1	0	0	0	0	0	0	0	0	0	0	0	0	0	0	0	0	0	0	0	0	0	0	0	0	0	0	0	0	0.00178338	0	0.0107003	1	0	0	0	0	0
	OTU_1323	Bacteria	Chlamydiae	Chlamydiia	Chlamydiales	Chlamydiaceae	Chlamydia	Chlamydia_suis	0	0	0	0	0.00218699	0	0.00656096	1	0	0	0	0	0	0	0	0	0	0	0	0	0	0	0	0	0	0	0	0	0	0	0	0	0	0	0	0	0.00109349	0	0.00656096	1	0
	OTU_1324	Bacteria	Synergistetes	Synergistia	Synergistales	Synergistaceae	Pyramidobacter	unclassified	0	0	0	0	0	0	0	0	0	0	0	0	0	0	0	0	0	0	0	0	0.00096164	0	0.00288492	1	0.000501072	0	0.00150322	1	0.000336395	0	0.00100918	1	0	0	0	0	0.00048082	0	0.00288492	1	0.000250536
	OTU_1325	Bacteria	unclassified	unclassified	unclassified	unclassified	unclassified	unclassified	0.00110691	0	0.00332072	1	0	0	0	0	0	0	0	0	0	0	0	0	0	0	0	0	0	0	0	0	0	0	0	0	0	0	0	0	0.000553452	0	0.00332072	1	0	0	0	0	0
	OTU_1326	Bacteria	Spirochaetes	Spirochaetia	Spirochaetales	Spirochaetaceae	Treponema	Treponema_porcinum	0	0	0	0	0	0	0	0	0	0	0	0	0	0	0	0	0	0	0	0	0	0	0	0	0.00391328	0	0.0117398	1	0	0	0	0	0	0	0	0	0	0	0	0	0.00195664
	OTU_1327	Bacteria	Firmicutes	Negativicutes	Selenomonadales	Veillonellaceae	Veillonella	Veillonella_criceti	0	0	0	0	0	0	0	0	0	0	0	0	0	0	0	0	0	0	0	0	0	0	0	0	0	0	0	0	0	0	0	0	0	0	0	0	0	0	0	0	0
	OTU_1328	Bacteria	Proteobacteria	Gammaproteobacteria	Pseudomonadales	Pseudomonadaceae	unclassified	unclassified	0	0	0	0	0	0	0	0	0	0	0	0	0.000964339	0	0.00289302	1	0	0	0	0	0	0	0	0	0	0	0	0	0	0	0	0	0	0	0	0	0	0	0	0	0
	OTU_1329	Bacteria	Firmicutes	unclassified	unclassified	unclassified	unclassified	unclassified	0	0	0	0	0	0	0	0	0	0	0	0	0	0	0	0	0	0	0	0	0	0	0	0	0.00100888	0	0.00302663	1	0	0	0	0	0	0	0	0	0	0	0	0	0.000504439
	OTU_133	Bacteria	Firmicutes	Clostridia	Clostridiales	unclassified	unclassified	unclassified	0.0335141	0.00143662	0.0968569	3	0.00109349	0	0.00328048	1	0.0700144	0	0.117453	2	0.00192868	0	0.00578603	1	0.023053	0.00198539	0.0581662	3	0	0	0	0	0.0407886	0	0.113561	2	0	0	0	0	0.0282835	0.00143662	0.0968569	6	0.000546747	0	0.00328048	1	0.0554015
	OTU_1330	Bacteria	unclassified	unclassified	unclassified	unclassified	unclassified	unclassified	0	0	0	0	0	0	0	0	0.000534616	0	0.00160385	1	0	0	0	0	0	0	0	0	0	0	0	0	0	0	0	0	0	0	0	0	0	0	0	0	0	0	0	0	0.000267308
	OTU_1331	Bacteria	Deferribacteres	Deferribacteres	Deferribacterales	Deferribacteraceae	Mucispirillum	Mucispirillum_schaedleri	0	0	0	0	0	0	0	0	0.000901925	0	0.00270577	1	0	0	0	0	0	0	0	0	0	0	0	0	0.000919835	0	0.00146748	2	0	0	0	0	0	0	0	0	0	0	0	0	0.00091088
	OTU_1332	Bacteria	Bacteroidetes	unclassified	unclassified	unclassified	unclassified	unclassified	0.0012505	0	0.0037515	1	0	0	0	0	0	0	0	0	0	0	0	0	0	0	0	0	0	0	0	0	0	0	0	0	0	0	0	0	0.00062525	0	0.0037515	1	0	0	0	0	0
	OTU_1333	Bacteria	Proteobacteria	Betaproteobacteria	Burkholderiales	Alcaligenaceae	unclassified	unclassified	0	0	0	0	0	0	0	0	0	0	0	0	0	0	0	0	0	0	0	0	0	0	0	0	0	0	0	0	0	0	0	0	0	0	0	0	0	0	0	0	0
	OTU_1334	Bacteria	Firmicutes	Bacilli	Lactobacillales	Enterococcaceae	Vagococcus	unclassified	0	0	0	0	0	0	0	0	0	0	0	0	0	0	0	0	0	0	0	0	0	0	0	0	0	0	0	0	0	0	0	0	0	0	0	0	0	0	0	0	0
	OTU_1335	Bacteria	Firmicutes	unclassified	unclassified	unclassified	unclassified	unclassified	0	0	0	0	0	0	0	0	0.00107458	0	0.00322373	1	0	0	0	0	0	0	0	0	0	0	0	0	0	0	0	0	0	0	0	0	0	0	0	0	0	0	0	0	0.000537288
	OTU_1336	Bacteria	Proteobacteria	Gammaproteobacteria	unclassified	unclassified	unclassified	unclassified	0	0	0	0	0	0	0	0	0	0	0	0	0	0	0	0	0	0	0	0	0	0	0	0	0	0	0	0	0	0	0	0	0	0	0	0	0	0	0	0	0
	OTU_1337	Bacteria	Proteobacteria	Deltaproteobacteria	Desulfovibrionales	Desulfovibrionaceae	Bilophila	unclassified	0	0	0	0	0	0	0	0	0	0	0	0	0	0	0	0	0.000471169	0	0.00141351	1	0	0	0	0	0.00097832	0	0.00293496	1	0	0	0	0	0.000235585	0	0.00141351	1	0	0	0	0	0.00048916
	OTU_1338	Bacteria	Firmicutes	Negativicutes	Selenomonadales	Veillonellaceae	unclassified	unclassified	0	0	0	0	0.000728996	0	0.00218699	1	0	0	0	0	0	0	0	0	0	0	0	0	0	0	0	0	0	0	0	0	0	0	0	0	0	0	0	0	0.000364498	0	0.00218699	1	0
	OTU_1339	Bacteria	Firmicutes	Erysipelotrichia	Erysipelotrichales	Erysipelotrichaceae	Turicibacter	Turicibacter_sanguinis	0	0	0	0	0	0	0	0	0	0	0	0	0	0	0	0	0	0	0	0	0	0	0	0	0	0	0	0	0	0	0	0	0	0	0	0	0	0	0	0	0
	OTU_134	Bacteria	Firmicutes	Clostridia	Clostridiales	Lachnospiraceae	Clostridium_XlVa	Clostridium_scindens	0.00062525	0	0.00187575	1	0.0436322	0.00109349	0.119029	3	0.035007	0	0.105021	1	0.0288782	0.00795392	0.0486301	3	0.208484	0.153039	0.280176	3	0.122045	0.0372659	0.228921	3	0.170567	0.118689	0.248752	3	0.137454	0.021545	0.332353	3	0.104554	0	0.280176	4	0.0828386	0.00109349	0.228921	6	0.102787
	OTU_1340	Bacteria	unclassified	unclassified	unclassified	unclassified	unclassified	unclassified	0	0	0	0	0	0	0	0	0	0	0	0	0	0	0	0	0	0	0	0	0	0	0	0	0	0	0	0	0	0	0	0	0	0	0	0	0	0	0	0	0
	OTU_1341	Bacteria	Firmicutes	unclassified	unclassified	unclassified	unclassified	unclassified	0	0	0	0	0	0	0	0	0	0	0	0	0	0	0	0	0	0	0	0	0	0	0	0	0	0	0	0	0	0	0	0	0	0	0	0	0	0	0	0	0
	OTU_1342	Bacteria	Firmicutes	Clostridia	Clostridiales	Ruminococcaceae	Faecalibacterium	Faecalibacterium_prausnitzii	0.00130302	0	0.00390906	1	0	0	0	0	0.00317608	0	0.00757892	2	0	0	0	0	0	0	0	0	0	0	0	0	0	0	0	0	0	0	0	0	0.000651511	0	0.00390906	1	0	0	0	0	0.00158804
	OTU_1343	Bacteria	Firmicutes	Clostridia	Clostridiales	Ruminococcaceae	unclassified	unclassified	0	0	0	0	0	0	0	0	0	0	0	0	0	0	0	0	0	0	0	0	0	0	0	0	0	0	0	0	0	0	0	0	0	0	0	0	0	0	0	0	0
	OTU_1344	Bacteria	Firmicutes	Clostridia	Clostridiales	Lachnospiraceae	unclassified	unclassified	0.0112693	0	0.033808	1	0	0	0	0	0.00226164	0	0.00678491	1	0	0	0	0	0	0	0	0	0	0	0	0	0	0	0	0	0	0	0	0	0.00563466	0	0.033808	1	0	0	0	0	0.00113082
	OTU_1345	Bacteria	Firmicutes	unclassified	unclassified	unclassified	unclassified	unclassified	0	0	0	0	0	0	0	0	0	0	0	0	0	0	0	0	0	0	0	0	0	0	0	0	0	0	0	0	0	0	0	0	0	0	0	0	0	0	0	0	0
	OTU_1346	Bacteria	Firmicutes	Clostridia	Clostridiales	Lachnospiraceae	unclassified	unclassified	0	0	0	0	0	0	0	0	0.00126315	0	0.00378946	1	0	0	0	0	0	0	0	0	0	0	0	0	0	0	0	0	0	0	0	0	0	0	0	0	0	0	0	0	0.000631576
	OTU_1347	Bacteria	Firmicutes	Clostridia	Clostridiales	Lachnospiraceae	unclassified	unclassified	0.0174052	0	0.0522157	1	0	0	0	0	0.00808445	0	0.0242534	1	0	0	0	0	0	0	0	0	0	0	0	0	0	0	0	0	0	0	0	0	0.00870261	0	0.0522157	1	0	0	0	0	0.00404223
	OTU_1348	Bacteria	Firmicutes	Clostridia	Clostridiales	Lachnospiraceae	unclassified	unclassified	0.00192827	0	0.00390906	2	0.00329159	0	0.00874795	2	0.00403319	0	0.0064154	2	0.00201138	0	0.00401351	2	0.0116601	0	0.0275584	2	0.00154908	0	0.00374438	2	0.0219642	0.00259232	0.0426126	3	0.00266106	0	0.00798319	1	0.00679418	0	0.0275584	4	0.00242033	0	0.00874795	4	0.0129987
	OTU_1349	Bacteria	Firmicutes	Clostridia	Clostridiales	Lachnospiraceae	unclassified	unclassified	0	0	0	0	0	0	0	0	0	0	0	0	0	0	0	0	0	0	0	0	0	0	0	0	0	0	0	0	0	0	0	0	0	0	0	0	0	0	0	0	0
	OTU_135	Bacteria	Firmicutes	Clostridia	Clostridiales	Ruminococcaceae	unclassified	unclassified	0.00312625	0	0.00937875	1	0	0	0	0	0.0335621	0	0.100686	1	0.0260005	0	0.0750349	2	0.0180442	0	0.0495406	2	0	0	0	0	0.0238017	0.00431602	0.0568168	3	0	0	0	0	0.0105852	0	0.0495406	3	0	0	0	0	0.0286819
	OTU_1350	Bacteria	Firmicutes	Clostridia	Clostridiales	unclassified	unclassified	unclassified	0.00335561	0	0.0100668	1	0	0	0	0	0.000534616	0	0.00160385	1	0	0	0	0	0	0	0	0	0	0	0	0	0	0	0	0	0	0	0	0	0.00167781	0	0.0100668	1	0	0	0	0	0.000267308
	OTU_1351	Bacteria	Firmicutes	Clostridia	Clostridiales	unclassified	unclassified	unclassified	0.000845509	0	0.00253653	1	0	0	0	0	0.00189473	0	0.00568419	1	0	0	0	0	0	0	0	0	0	0	0	0	0	0	0	0	0	0	0	0	0.000422754	0	0.00253653	1	0	0	0	0	0.000947364
	OTU_1352	Bacteria	Firmicutes	Clostridia	Clostridiales	unclassified	unclassified	unclassified	0.00426513	0	0.0127954	1	0	0	0	0	0.00529137	0	0.00940913	2	0	0	0	0	0	0	0	0	0	0	0	0	0.00122378	0	0.00367133	1	0	0	0	0	0.00213256	0	0.0127954	1	0	0	0	0	0.00325757
	OTU_1353	Bacteria	Firmicutes	Clostridia	Clostridiales	Ruminococcaceae	Faecalibacterium	Faecalibacterium_prausnitzii	0	0	0	0	0	0	0	0	0.00129955	0	0.00389864	1	0	0	0	0	0	0	0	0	0	0	0	0	0	0	0	0	0	0	0	0	0	0	0	0	0	0	0	0	0.000649773
	OTU_1354	Bacteria	Firmicutes	Clostridia	Clostridiales	Lachnospiraceae	unclassified	unclassified	0	0	0	0	0	0	0	0	0	0	0	0	0	0	0	0	0	0	0	0	0.00048082	0	0.00144246	1	0	0	0	0	0.00113267	0	0.00339801	1	0	0	0	0	0.00024041	0	0.00144246	1	0
	OTU_1355	Bacteria	Firmicutes	Clostridia	Clostridiales	unclassified	unclassified	unclassified	0	0	0	0	0	0	0	0	0	0	0	0	0	0	0	0	0	0	0	0	0	0	0	0	0	0	0	0	0	0	0	0	0	0	0	0	0	0	0	0	0
	OTU_1356	Bacteria	Firmicutes	Clostridia	Clostridiales	Clostridiaceae_1	Clostridium_sensu_stricto	unclassified	0.000478872	0	0.00143662	1	0	0	0	0	0.000534616	0	0.00160385	1	0	0	0	0	0.00051023	0	0.00153069	1	0	0	0	0	0	0	0	0	0	0	0	0	0.000494551	0	0.00153069	2	0	0	0	0	0.000267308
	OTU_1357	Bacteria	Firmicutes	Clostridia	Clostridiales	Ruminococcaceae	unclassified	unclassified	0	0	0	0	0	0	0	0	0	0	0	0	0	0	0	0	0	0	0	0	0	0	0	0	0.00048916	0	0.00146748	1	0	0	0	0	0	0	0	0	0	0	0	0	0.00024458
	OTU_1358	Bacteria	Firmicutes	Clostridia	Clostridiales	Lachnospiraceae	unclassified	unclassified	0	0	0	0	0	0	0	0	0.0010719	0	0.00161186	2	0	0	0	0	0	0	0	0	0	0	0	0	0.00048916	0	0.00146748	1	0.000566335	0	0.001699	1	0	0	0	0	0	0	0	0	0.000780532
	OTU_1359	Bacteria	Firmicutes	Clostridia	Clostridiales	unclassified	unclassified	unclassified	0	0	0	0	0	0	0	0	0	0	0	0	0	0	0	0	0	0	0	0	0	0	0	0	0	0	0	0	0	0	0	0	0	0	0	0	0	0	0	0	0
	OTU_136	Bacteria	Firmicutes	Clostridia	Clostridiales	Ruminococcaceae	unclassified	unclassified	0	0	0	0	0.00203147	0	0.00313372	2	0	0	0	0	0.000746999	0	0.002241	1	0.262049	0.024465	0.690705	3	0.0501935	0.00361315	0.125621	3	0.226776	0.0101454	0.617402	3	0.0340302	0.00760241	0.0758804	3	0.131024	0	0.690705	3	0.0261125	0	0.125621	5	0.113388
	OTU_1360	Bacteria	unclassified	unclassified	unclassified	unclassified	unclassified	unclassified	0	0	0	0	0	0	0	0	0	0	0	0	0	0	0	0	0.000942338	0	0.00282701	1	0.00048082	0	0.00144246	1	0	0	0	0	0.000566335	0	0.001699	1	0.000471169	0	0.00282701	1	0.00024041	0	0.00144246	1	0
	OTU_1361	Bacteria	Firmicutes	Clostridia	Clostridiales	Ruminococcaceae	Clostridium_IV	unclassified	0.0104438	0	0.029671	2	0.000364498	0	0.00109349	1	0.00958043	0	0.026792	2	0	0	0	0	0	0	0	0	0	0	0	0	0	0	0	0	0	0	0	0	0.00522189	0	0.029671	2	0.000182249	0	0.00109349	1	0.00479021
	OTU_1362	Bacteria	Firmicutes	Clostridia	Clostridiales	Lachnospiraceae	unclassified	unclassified	0	0	0	0	0	0	0	0	0	0	0	0	0	0	0	0	0	0	0	0	0	0	0	0	0	0	0	0	0	0	0	0	0	0	0	0	0	0	0	0	0
	OTU_1363	Bacteria	Firmicutes	Clostridia	Clostridiales	Lachnospiraceae	unclassified	unclassified	0.180434	0.00628803	0.459292	3	0.0012688	0	0.00380639	1	0.113866	0.00270577	0.268026	3	0	0	0	0	0	0	0	0	0	0	0	0	0	0	0	0	0	0	0	0	0.0902172	0	0.459292	3	0.000634398	0	0.00380639	1	0.056933
	OTU_1364	Bacteria	Firmicutes	Clostridia	Clostridiales	Lachnospiraceae	Coprococcus	Coprococcus_catus	0.00504456	0	0.0112246	2	0.0017583	0	0.00341465	2	0.000534616	0	0.00160385	1	0.00206199	0	0.00618598	1	0	0	0	0	0	0	0	0	0	0	0	0	0	0	0	0	0.00252228	0	0.0112246	2	0.000879151	0	0.00341465	2	0.000267308
	OTU_1365	Bacteria	Firmicutes	Clostridia	Clostridiales	Lachnospiraceae	unclassified	unclassified	0.00290309	0	0.00704892	2	0.000364498	0	0.00109349	1	0.00539801	0	0.016194	1	0	0	0	0	0.00688139	0	0.0206442	1	0	0	0	0	0.00342927	0	0.0102878	1	0	0	0	0	0.00489224	0	0.0206442	3	0.000182249	0	0.00109349	1	0.00441364
	OTU_1366	Bacteria	Firmicutes	Clostridia	Clostridiales	Ruminococcaceae	Clostridium_IV	unclassified	0	0	0	0	0	0	0	0	0	0	0	0	0	0	0	0	0	0	0	0	0	0	0	0	0.00100215	0	0.00300643	1	0	0	0	0	0	0	0	0	0	0	0	0	0.000501072
	OTU_1367	Bacteria	Firmicutes	Clostridia	Clostridiales	Ruminococcaceae	Faecalibacterium	unclassified	0	0	0	0	0	0	0	0	0.00106923	0	0.0032077	1	0	0	0	0	0	0	0	0	0	0	0	0	0	0	0	0	0	0	0	0	0	0	0	0	0	0	0	0	0.000534616
	OTU_1368	Bacteria	unclassified	unclassified	unclassified	unclassified	unclassified	unclassified	0	0	0	0	0	0	0	0	0	0	0	0	0	0	0	0	0	0	0	0	0	0	0	0	0	0	0	0	0	0	0	0	0	0	0	0	0	0	0	0	0
	OTU_1369	Bacteria	Firmicutes	Clostridia	Clostridiales	unclassified	unclassified	unclassified	0	0	0	0	0.000364498	0	0.00109349	1	0	0	0	0	0	0	0	0	0	0	0	0	0	0	0	0	0	0	0	0	0	0	0	0	0	0	0	0	0.000182249	0	0.00109349	1	0
	OTU_137	Bacteria	Firmicutes	Bacilli	Lactobacillales	Lactobacillaceae	Lactobacillus	unclassified	0.045018	0	0.135054	1	0.0189539	0	0.0568617	1	0.0508101	0	0.150481	2	0.164263	0	0.437802	2	0.377571	0.027925	1.02892	3	0	0	0	0	0.282683	0.0914111	0.653272	3	0.0401931	0	0.11957	2	0.211294	0	1.02892	4	0.00947695	0	0.0568617	1	0.166747
	OTU_1370	Bacteria	Firmicutes	Clostridia	Clostridiales	unclassified	unclassified	unclassified	0.0154813	0	0.0447835	2	0	0	0	0	0.0151555	0	0.0454666	1	0	0	0	0	0	0	0	0	0	0	0	0	0	0	0	0	0	0	0	0	0.00774065	0	0.0447835	2	0	0	0	0	0.00757777
	OTU_1371	Bacteria	Firmicutes	Clostridia	Clostridiales	Lachnospiraceae	unclassified	unclassified	0	0	0	0	0	0	0	0	0	0	0	0	0	0	0	0	0	0	0	0	0	0	0	0	0	0	0	0	0	0	0	0	0	0	0	0	0	0	0	0	0
	OTU_1372	Bacteria	Firmicutes	Clostridia	Clostridiales	Ruminococcaceae	unclassified	unclassified	0	0	0	0	0	0	0	0	0	0	0	0	0	0	0	0	0	0	0	0	0	0	0	0	0	0	0	0	0	0	0	0	0	0	0	0	0	0	0	0	0
	OTU_1373	Bacteria	Firmicutes	Clostridia	Clostridiales	Ruminococcaceae	Hydrogenoanaerobacterium	unclassified	0.00294152	0	0.00882455	1	0.00267587	0	0.00802762	1	0	0	0	0	0	0	0	0	0	0	0	0	0	0	0	0	0	0	0	0	0	0	0	0	0.00147076	0	0.00882455	1	0.00133794	0	0.00802762	1	0
	OTU_1374	Bacteria	Firmicutes	Clostridia	Clostridiales	Ruminococcaceae	Clostridium_IV	Clostridium_leptum	0	0	0	0	0	0	0	0	0.00106923	0	0.0032077	1	0	0	0	0	0	0	0	0	0	0	0	0	0.000861349	0	0.00258405	1	0	0	0	0	0	0	0	0	0	0	0	0	0.000965291
	OTU_1375	Bacteria	Firmicutes	Clostridia	Clostridiales	unclassified	unclassified	unclassified	0	0	0	0	0	0	0	0	0	0	0	0	0	0	0	0	0.00535831	0	0.0160749	1	0	0	0	0	0.00592948	0	0.0177884	1	0	0	0	0	0.00267915	0	0.0160749	1	0	0	0	0	0.00296474
	OTU_1376	Bacteria	Firmicutes	Clostridia	Clostridiales	Lachnospiraceae	unclassified	unclassified	0.00191549	0	0.00574647	1	0	0	0	0	0.00246841	0	0.0055105	2	0	0	0	0	0	0	0	0	0	0	0	0	0	0	0	0	0	0	0	0	0.000957744	0	0.00574647	1	0	0	0	0	0.0012342
	OTU_1377	Bacteria	Firmicutes	Clostridia	Clostridiales	unclassified	unclassified	unclassified	0	0	0	0	0	0	0	0	0	0	0	0	0	0	0	0	0	0	0	0	0	0	0	0	0	0	0	0	0	0	0	0	0	0	0	0	0	0	0	0	0
	OTU_1378	Bacteria	Firmicutes	Clostridia	Clostridiales	Ruminococcaceae	unclassified	unclassified	0.0024292	0	0.00562725	2	0	0	0	0	0.000631576	0	0.00189473	1	0	0	0	0	0	0	0	0	0	0	0	0	0.000359668	0	0.00107901	1	0	0	0	0	0.0012146	0	0.00562725	2	0	0	0	0	0.000495622
	OTU_1379	Bacteria	Firmicutes	Clostridia	Clostridiales	Lachnospiraceae	unclassified	unclassified	0	0	0	0	0	0	0	0	0.00129955	0	0.00389864	1	0	0	0	0	0	0	0	0	0	0	0	0	0	0	0	0	0	0	0	0	0	0	0	0	0	0	0	0	0.000649773
	OTU_138	Bacteria	Firmicutes	Negativicutes	Selenomonadales	Acidaminococcaceae	Phascolarctobacterium	Phascolarctobacterium_succinatutens	0.136918	0	0.378865	2	0.0770335	0	0.231101	1	0.132928	0	0.234509	2	0.134282	0	0.383563	2	0.389779	0.0520435	0.824766	3	0.0830069	0	0.164801	2	0.325823	0.0760842	0.653313	3	0.124527	0	0.25395	2	0.263348	0	0.824766	5	0.0800202	0	0.231101	3	0.229375
	OTU_1380	Bacteria	Firmicutes	Clostridia	Clostridiales	unclassified	unclassified	unclassified	0	0	0	0	0	0	0	0	0.00107458	0	0.00322373	1	0	0	0	0	0	0	0	0	0	0	0	0	0	0	0	0	0	0	0	0	0	0	0	0	0	0	0	0	0.000537288
	OTU_1381	Bacteria	Firmicutes	Clostridia	Clostridiales	Lachnospiraceae	unclassified	unclassified	0	0	0	0	0	0	0	0	0	0	0	0	0	0	0	0	0.00102898	0	0.00308695	1	0	0	0	0	0.00187298	0	0.00561896	1	0	0	0	0	0.000514492	0	0.00308695	1	0	0	0	0	0.000936493
	OTU_1382	Bacteria	Firmicutes	Clostridia	Clostridiales	unclassified	unclassified	unclassified	0.00330738	0	0.00992215	1	0	0	0	0	0.00969632	0	0.0290889	1	0	0	0	0	0	0	0	0	0	0	0	0	0	0	0	0	0	0	0	0	0.00165369	0	0.00992215	1	0	0	0	0	0.00484816
	OTU_1383	Bacteria	Firmicutes	Clostridia	Clostridiales	unclassified	unclassified	unclassified	0.0223552	0.00143662	0.0415862	3	0	0	0	0	0.0182383	0.00161186	0.0322035	3	0.000494442	0	0.00148333	1	0	0	0	0	0	0	0	0	0	0	0	0	0	0	0	0	0.0111776	0	0.0415862	3	0	0	0	0	0.00911917
	OTU_1384	Bacteria	Firmicutes	Clostridia	Clostridiales	unclassified	unclassified	unclassified	0	0	0	0	0	0	0	0	0	0	0	0	0	0	0	0	0.00132359	0	0.00397078	1	0	0	0	0	0	0	0	0	0	0	0	0	0.000661796	0	0.00397078	1	0	0	0	0	0
	OTU_1385	Bacteria	Firmicutes	Clostridia	Clostridiales	Ruminococcaceae	unclassified	unclassified	0.00169102	0	0.00507305	1	0	0	0	0	0.000901925	0	0.00270577	1	0	0	0	0	0	0	0	0	0	0	0	0	0	0	0	0	0	0	0	0	0.000845509	0	0.00507305	1	0	0	0	0	0.000450962
	OTU_1386	Bacteria	Firmicutes	Clostridia	Clostridiales	Lachnospiraceae	Ruminococcus2	Ruminococcus_torques	0.278635	0.0283494	0.486359	3	0.00510749	0	0.00965584	2	0.297457	0.091199	0.41533	3	0.00369978	0	0.00961601	2	0.00359091	0.00110156	0.00825767	3	0	0	0	0	0.147392	0.00259232	0.414564	3	0	0	0	0	0.141113	0.00110156	0.486359	6	0.00255375	0	0.00965584	2	0.222424
	OTU_1387	Bacteria	Firmicutes	Clostridia	Clostridiales	Lachnospiraceae	unclassified	unclassified	0	0	0	0	0	0	0	0	0	0	0	0	0	0	0	0	0	0	0	0	0	0	0	0	0	0	0	0	0	0	0	0	0	0	0	0	0	0	0	0	0
	OTU_1388	Bacteria	Firmicutes	Clostridia	Clostridiales	unclassified	unclassified	unclassified	0.00338203	0	0.0101461	1	0	0	0	0	0.00279665	0	0.00838996	1	0	0	0	0	0	0	0	0	0	0	0	0	0	0	0	0	0	0	0	0	0.00169102	0	0.0101461	1	0	0	0	0	0.00139833
	OTU_1389	Bacteria	Firmicutes	Clostridia	Clostridiales	unclassified	unclassified	unclassified	0.000845509	0	0.00253653	1	0	0	0	0	0.00126315	0	0.00378946	1	0	0	0	0	0	0	0	0	0	0	0	0	0	0	0	0	0	0	0	0	0.000422754	0	0.00253653	1	0	0	0	0	0.000631576
	OTU_139	Bacteria	Firmicutes	Clostridia	Clostridiales	Lachnospiraceae	Clostridium_XlVa	unclassified	0.0053891	0.00430985	0.00628803	3	0.0217772	0	0.0597508	2	0.00700383	0.00644745	0.00806881	3	0.00637545	0	0.017643	2	0.623902	0.0524664	1.12588	3	0.112906	0.0590397	0.217167	3	0.610713	0.0373397	1.17365	3	0.103005	0	0.256501	2	0.314646	0.00430985	1.12588	6	0.0673415	0	0.217167	5	0.308859
	OTU_1390	Bacteria	Firmicutes	Clostridia	Clostridiales	Lachnospiraceae	Clostridium_XlVa	unclassified	0.00187077	0	0.0056123	1	0	0	0	0	0.000537288	0	0.00161186	1	0	0	0	0	0.0018093	0	0.00542791	1	0	0	0	0	0.000855974	0	0.00256792	1	0	0	0	0	0.00184004	0	0.0056123	2	0	0	0	0	0.000696631
	OTU_1391	Bacteria	Firmicutes	Clostridia	Clostridiales	Lachnospiraceae	unclassified	unclassified	0	0	0	0	0	0	0	0	0.00106923	0	0.0032077	1	0	0	0	0	0	0	0	0	0	0	0	0	0	0	0	0	0	0	0	0	0	0	0	0	0	0	0	0	0.000534616
	OTU_1392	Bacteria	Firmicutes	Clostridia	Clostridiales	Ruminococcaceae	unclassified	unclassified	0.0128087	0.00882455	0.0195453	3	0.0174164	0	0.0446462	2	0.0221809	0.00839677	0.0451556	3	0.01608	0	0.0334901	2	0	0	0	0	0	0	0	0	0	0	0	0	0	0	0	0	0.00640437	0	0.0195453	3	0.0087082	0	0.0446462	2	0.0110905
	OTU_1393	Bacteria	Proteobacteria	Betaproteobacteria	Burkholderiales	Sutterellaceae	Parasutterella	Parasutterella_excrementihominis	0	0	0	0	0	0	0	0	0	0	0	0	0	0	0	0	0.00147199	0	0.00441597	1	0.00280309	0	0.00468167	2	0.00100215	0	0.00300643	1	0.00418743	0	0.0107817	2	0.000735995	0	0.00441597	1	0.00140154	0	0.00468167	2	0.000501072
	OTU_1394	Bacteria	Verrucomicrobia	Opitutae	Puniceicoccales	Puniceicoccaceae	unclassified	unclassified	0.00143662	0	0.00430985	1	0	0	0	0	0	0	0	0	0	0	0	0	0	0	0	0	0	0	0	0	0	0	0	0	0	0	0	0	0.000718308	0	0.00430985	1	0	0	0	0	0
	OTU_1395	Bacteria	Bacteroidetes	Bacteroidia	Bacteroidales	Prevotellaceae	Prevotella	Prevotella_copri	0.000957744	0	0.00287323	1	0	0	0	0	0.00367367	0	0.011021	1	0	0	0	0	0	0	0	0	0	0	0	0	0	0	0	0	0	0	0	0	0.000478872	0	0.00287323	1	0	0	0	0	0.00183683
	OTU_1396	Bacteria	unclassified	unclassified	unclassified	unclassified	unclassified	unclassified	0.00147076	0	0.00441228	1	0	0	0	0	0.00126315	0	0.00378946	1	0	0	0	0	0	0	0	0	0	0	0	0	0	0	0	0	0	0	0	0	0.000735379	0	0.00441228	1	0	0	0	0	0.000631576
	OTU_1397	Bacteria	Verrucomicrobia	Opitutae	Puniceicoccales	Puniceicoccaceae	Coraliomargarita	unclassified	0.00330738	0	0.00992215	1	0	0	0	0	0.00443592	0	0.0133078	1	0	0	0	0	0	0	0	0	0	0	0	0	0	0	0	0	0	0	0	0	0.00165369	0	0.00992215	1	0	0	0	0	0.00221796
	OTU_1398	Bacteria	Bacteroidetes	Bacteroidia	Bacteroidales	Porphyromonadaceae	Barnesiella	Barnesiella_intestinihominis	0.00062525	0	0.00187575	1	0	0	0	0	0.000631576	0	0.00189473	1	0	0	0	0	0	0	0	0	0	0	0	0	0	0	0	0	0	0	0	0	0.000312625	0	0.00187575	1	0	0	0	0	0.000315788
	OTU_1399	Bacteria	Bacteroidetes	unclassified	unclassified	unclassified	unclassified	unclassified	0.00110691	0	0.00332072	1	0	0	0	0	0	0	0	0	0	0	0	0	0	0	0	0	0	0	0	0	0	0	0	0	0	0	0	0	0.000553452	0	0.00332072	1	0	0	0	0	0
	OTU_14	Bacteria	Firmicutes	Clostridia	Clostridiales	Ruminococcaceae	Ruminococcus	Ruminococcus_bromii	0.21914	0.112285	0.331577	3	0.195484	0	0.563777	2	0.203433	0.114895	0.312188	3	0.00622254	0	0.0164266	2	4.86766	0.00150123	12.0908	3	0.191895	0	0.569662	2	2.82818	0.0177884	6.2661	3	0.0214371	0	0.0643114	1	2.5434	0.00150123	12.0908	6	0.193689	0	0.569662	4	1.51581
	OTU_140	Bacteria	Firmicutes	Clostridia	Clostridiales	Peptostreptococcaceae	Clostridium_XI	Clostridium_glycolicum	0.460941	0.0380186	1.28657	3	0.00459759	0	0.0137928	1	0.382397	0.0273646	1.06607	3	0.037692	0	0.10346	2	0.100774	0.00891966	0.248878	3	0.00979449	0	0.0293835	1	0.100428	0.059413	0.123583	3	0.0230759	0	0.0630048	2	0.280857	0.00891966	1.28657	6	0.00719604	0	0.0293835	2	0.241413
	OTU_1400	Bacteria	unclassified	unclassified	unclassified	unclassified	unclassified	unclassified	0.00272126	0	0.00816378	1	0	0	0	0	0.00640435	0	0.0192131	1	0	0	0	0	0	0	0	0	0	0	0	0	0	0	0	0	0	0	0	0	0.00136063	0	0.00816378	1	0	0	0	0	0.00320218
	OTU_1401	Bacteria	Bacteroidetes	Bacteroidia	Bacteroidales	Bacteroidaceae	Bacteroides	unclassified	0	0	0	0	0	0	0	0	0	0	0	0	0	0	0	0	0	0	0	0	0	0	0	0	0	0	0	0	0	0	0	0	0	0	0	0	0	0	0	0	0
	OTU_1402	Bacteria	Bacteroidetes	Bacteroidia	Bacteroidales	Prevotellaceae	Prevotella	Prevotella_copri	0.00234964	0	0.00704892	1	0	0	0	0	0.00562298	0	0.016869	1	0	0	0	0	0	0	0	0	0	0	0	0	0	0	0	0	0	0	0	0	0.00117482	0	0.00704892	1	0	0	0	0	0.00281149
	OTU_1403	Bacteria	Bacteroidetes	unclassified	unclassified	unclassified	unclassified	unclassified	0	0	0	0	0	0	0	0	0	0	0	0	0	0	0	0	0	0	0	0	0	0	0	0	0	0	0	0	0	0	0	0	0	0	0	0	0	0	0	0	0
	OTU_1404	Bacteria	Bacteroidetes	Bacteroidia	Bacteroidales	Prevotellaceae	Prevotella	unclassified	0	0	0	0	0.00145799	0	0.00437398	1	0	0	0	0	0	0	0	0	0	0	0	0	0	0	0	0	0	0	0	0	0	0	0	0	0	0	0	0	0.000728996	0	0.00437398	1	0
	OTU_1405	Bacteria	Bacteroidetes	Bacteroidia	Bacteroidales	Prevotellaceae	unclassified	unclassified	0.00110691	0	0.00332072	1	0	0	0	0	0	0	0	0	0	0	0	0	0	0	0	0	0	0	0	0	0	0	0	0	0	0	0	0	0.000553452	0	0.00332072	1	0	0	0	0	0
	OTU_1406	Bacteria	Bacteroidetes	Bacteroidia	Bacteroidales	Porphyromonadaceae	Parabacteroides	unclassified	0	0	0	0	0	0	0	0	0.00128135	0	0.00194932	2	0	0	0	0	0.0112441	0	0.0275584	2	0.00107974	0	0.00323921	1	0.0203199	0.00107901	0.0341452	3	0.000499002	0	0.00149701	1	0.00562206	0	0.0275584	2	0.000539869	0	0.00323921	1	0.0108006
	OTU_1407	Bacteria	Bacteroidetes	Bacteroidia	Bacteroidales	Prevotellaceae	Prevotella	unclassified	0.0012505	0	0.0037515	1	0.00546747	0	0.0164024	1	0.000631576	0	0.00189473	1	0	0	0	0	0	0	0	0	0	0	0	0	0.00097832	0	0.00293496	1	0	0	0	0	0.00062525	0	0.0037515	1	0.00273373	0	0.0164024	1	0.000804948
	OTU_1408	Bacteria	Bacteroidetes	Bacteroidia	Bacteroidales	Rikenellaceae	unclassified	unclassified	0.0012505	0	0.0037515	1	0	0	0	0	0.00107458	0	0.00322373	1	0	0	0	0	0	0	0	0	0	0	0	0	0	0	0	0	0	0	0	0	0.00062525	0	0.0037515	1	0	0	0	0	0.000537288
	OTU_1409	Bacteria	Bacteroidetes	Bacteroidia	Bacteroidales	unclassified	unclassified	unclassified	0.00185647	0	0.00556942	1	0	0	0	0	0	0	0	0	0	0	0	0	0	0	0	0	0	0	0	0	0	0	0	0	0	0	0	0	0.000928237	0	0.00556942	1	0	0	0	0	0
	OTU_141	Bacteria	Bacteroidetes	Bacteroidia	Bacteroidales	Bacteroidaceae	Bacteroides	Bacteroides_plebeius	0.0012505	0	0.0037515	1	0.000364498	0	0.00109349	1	0	0	0	0	0.0260582	0	0.0608164	2	0.0266495	0	0.0754447	2	0	0	0	0	0.0533621	0	0.0877931	2	0	0	0	0	0.01395	0	0.0754447	3	0.000182249	0	0.00109349	1	0.0266811
	OTU_1410	Bacteria	Bacteroidetes	Bacteroidia	Bacteroidales	Bacteroidaceae	Bacteroides	Bacteroides_vulgatus	0	0	0	0	0	0	0	0	0.00106923	0	0.0032077	1	0	0	0	0	0	0	0	0	0	0	0	0	0	0	0	0	0	0	0	0	0	0	0	0	0	0	0	0	0.000534616
	OTU_1411	Bacteria	Bacteroidetes	Bacteroidia	Bacteroidales	unclassified	unclassified	unclassified	0.00110691	0	0.00332072	1	0	0	0	0	0	0	0	0	0	0	0	0	0	0	0	0	0	0	0	0	0	0	0	0	0	0	0	0	0.000553452	0	0.00332072	1	0	0	0	0	0
	OTU_1412	Bacteria	Bacteroidetes	unclassified	unclassified	unclassified	unclassified	unclassified	0.00187575	0	0.00562725	1	0.000364498	0	0.00109349	1	0	0	0	0	0	0	0	0	0	0	0	0	0	0	0	0	0	0	0	0	0	0	0	0	0.000937875	0	0.00562725	1	0.000182249	0	0.00109349	1	0
	OTU_1413	Bacteria	Bacteroidetes	Bacteroidia	Bacteroidales	Porphyromonadaceae	Barnesiella	unclassified	0.000749569	0	0.00224871	1	0	0	0	0	0	0	0	0	0	0	0	0	0	0	0	0	0	0	0	0	0	0	0	0	0	0	0	0	0.000374784	0	0.00224871	1	0	0	0	0	0
	OTU_1414	Bacteria	Bacteroidetes	Bacteroidia	Bacteroidales	Bacteroidaceae	Bacteroides	Bacteroides_thetaiotaomicron	0	0	0	0	0.000515812	0	0.00154744	1	0	0	0	0	0	0	0	0	0	0	0	0	0.000601902	0	0.00180571	1	0	0	0	0	0	0	0	0	0	0	0	0	0.000558857	0	0.00180571	2	0
	OTU_1415	Bacteria	Bacteroidetes	Bacteroidia	Bacteroidales	Rikenellaceae	Alistipes	unclassified	0.0632135	0	0.18798	2	0	0	0	0	0.052852	0.00160385	0.15534	3	0	0	0	0	0	0	0	0	0	0	0	0	0	0	0	0	0	0	0	0	0.0316067	0	0.18798	2	0	0	0	0	0.026426
	OTU_1416	Bacteria	Bacteroidetes	unclassified	unclassified	unclassified	unclassified	unclassified	0	0	0	0	0	0	0	0	0.00129955	0	0.00389864	1	0	0	0	0	0	0	0	0	0	0	0	0	0	0	0	0	0	0	0	0	0	0	0	0	0	0	0	0	0.000649773
	OTU_1417	Bacteria	Bacteroidetes	Bacteroidia	Bacteroidales	Bacteroidaceae	Bacteroides	Bacteroides_coprosuis	0	0	0	0	0.000728996	0	0.00218699	1	0	0	0	0	0	0	0	0	0.00102046	0	0.00306138	1	0	0	0	0	0	0	0	0	0	0	0	0	0.00051023	0	0.00306138	1	0.000364498	0	0.00218699	1	0
	OTU_1418	Bacteria	Bacteroidetes	Bacteroidia	Bacteroidales	Porphyromonadaceae	unclassified	unclassified	0	0	0	0	0	0	0	0	0.000901925	0	0.00270577	1	0	0	0	0	0	0	0	0	0	0	0	0	0	0	0	0	0	0	0	0	0	0	0	0	0	0	0	0	0.000450962
	OTU_1419	Bacteria	Bacteroidetes	Bacteroidia	Bacteroidales	Prevotellaceae	Paraprevotella	Paraprevotella_clara	0.0105184	0	0.0301186	2	0	0	0	0	0.00757663	0	0.0227299	1	0	0	0	0	0	0	0	0	0	0	0	0	0	0	0	0	0	0	0	0	0.0052592	0	0.0301186	2	0	0	0	0	0.00378831
	OTU_142	Bacteria	Firmicutes	Erysipelotrichia	Erysipelotrichales	Erysipelotrichaceae	Clostridium_XVIII	Clostridium_ramosum	0	0	0	0	0.00112681	0	0.00338043	1	0	0	0	0	0.000494442	0	0.00148333	1	0.16205	0.0105802	0.446599	3	0.0192475	0.00936334	0.0373126	3	0.105104	0.0222981	0.270551	3	0.0304093	0.0150464	0.0532568	3	0.0810252	0	0.446599	3	0.0101872	0	0.0373126	4	0.0525519
	OTU_1420	Bacteria	Bacteroidetes	Bacteroidia	Bacteroidales	unclassified	unclassified	unclassified	0.00334651	0	0.0100395	1	0	0	0	0	0.000631576	0	0.00189473	1	0	0	0	0	0	0	0	0	0	0	0	0	0	0	0	0	0	0	0	0	0.00167326	0	0.0100395	1	0	0	0	0	0.000315788
	OTU_1421	Bacteria	Bacteroidetes	Bacteroidia	Bacteroidales	unclassified	unclassified	unclassified	0.00149914	0	0.00449741	1	0	0	0	0	0.00160385	0	0.00481155	1	0	0	0	0	0	0	0	0	0	0	0	0	0	0	0	0	0	0	0	0	0.000749569	0	0.00449741	1	0	0	0	0	0.000801925
	OTU_1422	Bacteria	Bacteroidetes	Bacteroidia	Bacteroidales	Porphyromonadaceae	unclassified	unclassified	0	0	0	0	0	0	0	0	0	0	0	0	0	0	0	0	0	0	0	0	0	0	0	0	0	0	0	0	0	0	0	0	0	0	0	0	0	0	0	0	0
	OTU_1423	Bacteria	Bacteroidetes	Bacteroidia	Bacteroidales	Bacteroidaceae	Bacteroides	Bacteroides_vulgatus	0	0	0	0	0	0	0	0	0	0	0	0	0	0	0	0	0	0	0	0	0	0	0	0	0	0	0	0	0	0	0	0	0	0	0	0	0	0	0	0	0
	OTU_1424	Bacteria	Bacteroidetes	Bacteroidia	Bacteroidales	unclassified	unclassified	unclassified	0	0	0	0	0	0	0	0	0.00194932	0	0.00584795	1	0	0	0	0	0	0	0	0	0	0	0	0	0	0	0	0	0	0	0	0	0	0	0	0	0	0	0	0	0.000974659
	OTU_1425	Bacteria	Bacteroidetes	Bacteroidia	Bacteroidales	unclassified	unclassified	unclassified	0	0	0	0	0	0	0	0	0	0	0	0	0	0	0	0	0	0	0	0	0	0	0	0	0	0	0	0	0	0	0	0	0	0	0	0	0	0	0	0	0
	OTU_1426	Bacteria	unclassified	unclassified	unclassified	unclassified	unclassified	unclassified	0	0	0	0	0	0	0	0	0.00107458	0	0.00322373	1	0	0	0	0	0	0	0	0	0	0	0	0	0	0	0	0	0	0	0	0	0	0	0	0	0	0	0	0	0.000537288
	OTU_1427	Bacteria	Bacteroidetes	Bacteroidia	Bacteroidales	Prevotellaceae	unclassified	unclassified	0	0	0	0	0.00291598	0	0.00874795	1	0	0	0	0	0	0	0	0	0	0	0	0	0	0	0	0	0.00097832	0	0.00293496	1	0	0	0	0	0	0	0	0	0.00145799	0	0.00874795	1	0.00048916
	OTU_1428	Bacteria	Bacteroidetes	Bacteroidia	Bacteroidales	Prevotellaceae	Prevotella	unclassified	0	0	0	0	0	0	0	0	0	0	0	0	0	0	0	0	0	0	0	0	0	0	0	0	0	0	0	0	0	0	0	0	0	0	0	0	0	0	0	0	0
	OTU_1429	Bacteria	Bacteroidetes	Bacteroidia	Bacteroidales	Bacteroidaceae	Bacteroides	unclassified	0	0	0	0	0.000620086	0	0.00186026	1	0	0	0	0	0	0	0	0	0	0	0	0	0	0	0	0	0	0	0	0	0	0	0	0	0	0	0	0	0.000310043	0	0.00186026	1	0
	OTU_143	Bacteria	Bacteroidetes	Bacteroidia	Bacteroidales	Prevotellaceae	Prevotella	Prevotella_stercorea	0.0120041	0	0.0337635	2	0.0426463	0	0.127939	1	0.0801942	0	0.240582	1	0.257675	0	0.749291	2	0.0292203	0.00150123	0.0754447	3	0	0	0	0	0.0214954	0.00440244	0.0503728	3	0	0	0	0	0.0206122	0	0.0754447	5	0.0213231	0	0.127939	1	0.0508448
	OTU_1430	Bacteria	Bacteroidetes	Bacteroidia	Bacteroidales	Rikenellaceae	Alistipes	Alistipes_indistinctus	0	0	0	0	0	0	0	0	0	0	0	0	0	0	0	0	0	0	0	0	0	0	0	0	0	0	0	0	0.00176087	0	0.00528262	1	0	0	0	0	0	0	0	0	0
	OTU_1431	Bacteria	Bacteroidetes	Bacteroidia	Bacteroidales	Prevotellaceae	Paraprevotella	Paraprevotella_clara	0	0	0	0	0	0	0	0	0.00180385	0	0.00541155	1	0	0	0	0	0	0	0	0	0	0	0	0	0	0	0	0	0	0	0	0	0	0	0	0	0	0	0	0	0.000901925
	OTU_1432	Bacteria	unclassified	unclassified	unclassified	unclassified	unclassified	unclassified	0	0	0	0	0	0	0	0	0.00106923	0	0.0032077	1	0	0	0	0	0	0	0	0	0	0	0	0	0	0	0	0	0	0	0	0	0	0	0	0	0	0	0	0	0.000534616
	OTU_1433	Bacteria	Bacteroidetes	Bacteroidia	Bacteroidales	Prevotellaceae	unclassified	unclassified	0	0	0	0	0	0	0	0	0	0	0	0	0	0	0	0	0	0	0	0	0	0	0	0	0	0	0	0	0	0	0	0	0	0	0	0	0	0	0	0	0
	OTU_1434	Bacteria	unclassified	unclassified	unclassified	unclassified	unclassified	unclassified	0.0162671	0	0.0465527	2	0	0	0	0	0.0146065	0	0.0422156	2	0	0	0	0	0	0	0	0	0	0	0	0	0	0	0	0	0	0	0	0	0.00813357	0	0.0465527	2	0	0	0	0	0.00730324
	OTU_1435	Bacteria	Bacteroidetes	Bacteroidia	Bacteroidales	Porphyromonadaceae	Parabacteroides	Parabacteroides_merdae	0.00192827	0	0.00390906	2	0	0	0	0	0.0019765	0	0.00322373	2	0	0	0	0	0	0	0	0	0	0	0	0	0	0	0	0	0	0	0	0	0.000964136	0	0.00390906	2	0	0	0	0	0.00098825
	OTU_1436	Bacteria	unclassified	unclassified	unclassified	unclassified	unclassified	unclassified	0	0	0	0	0	0	0	0	0	0	0	0	0.000988885	0	0.00296665	1	0	0	0	0	0	0	0	0	0	0	0	0	0	0	0	0	0	0	0	0	0	0	0	0	0
	OTU_1437	Bacteria	Bacteroidetes	Bacteroidia	Bacteroidales	Porphyromonadaceae	Barnesiella	Barnesiella_intestinihominis	0	0	0	0	0	0	0	0	0	0	0	0	0	0	0	0	0	0	0	0	0	0	0	0	0	0	0	0	0	0	0	0	0	0	0	0	0	0	0	0	0
	OTU_1438	Bacteria	Bacteroidetes	unclassified	unclassified	unclassified	unclassified	unclassified	0	0	0	0	0.000364498	0	0.00109349	1	0	0	0	0	0	0	0	0	0	0	0	0	0	0	0	0	0.00171195	0	0.00513584	1	0	0	0	0	0	0	0	0	0.000182249	0	0.00109349	1	0.000855974
	OTU_1439	Bacteria	Bacteroidetes	Bacteroidia	Bacteroidales	Porphyromonadaceae	Barnesiella	unclassified	0.000553452	0	0.00166036	1	0	0	0	0	0	0	0	0	0	0	0	0	0.000866048	0	0.00259815	1	0	0	0	0	0	0	0	0	0	0	0	0	0.00070975	0	0.00259815	2	0	0	0	0	0
	OTU_144	Bacteria	Firmicutes	Clostridia	Clostridiales	unclassified	unclassified	unclassified	0.00062525	0	0.00187575	1	0.000364498	0	0.00109349	1	0.00270577	0	0.00811732	1	0	0	0	0	0.08878	0	0.26634	1	0	0	0	0	0.00728653	0	0.0218596	1	0	0	0	0	0.0447026	0	0.26634	2	0.000182249	0	0.00109349	1	0.00499615
	OTU_1440	Bacteria	Bacteroidetes	Bacteroidia	Bacteroidales	Porphyromonadaceae	Butyricimonas	Butyricimonas_virosa	0	0	0	0	0	0	0	0	0	0	0	0	0	0	0	0	0	0	0	0	0	0	0	0	0	0	0	0	0	0	0	0	0	0	0	0	0	0	0	0	0
	OTU_1441	Bacteria	unclassified	unclassified	unclassified	unclassified	unclassified	unclassified	0	0	0	0	0	0	0	0	0	0	0	0	0	0	0	0	0	0	0	0	0	0	0	0	0	0	0	0	0	0	0	0	0	0	0	0	0	0	0	0	0
	OTU_1442	Bacteria	Bacteroidetes	Bacteroidia	Bacteroidales	Bacteroidaceae	Bacteroides	unclassified	0	0	0	0	0	0	0	0	0	0	0	0	0	0	0	0	0	0	0	0	0	0	0	0	0	0	0	0	0	0	0	0	0	0	0	0	0	0	0	0	0
	OTU_1443	Bacteria	Bacteroidetes	Bacteroidia	Bacteroidales	unclassified	unclassified	unclassified	0	0	0	0	0	0	0	0	0.00107458	0	0.00322373	1	0	0	0	0	0	0	0	0	0	0	0	0	0	0	0	0	0	0	0	0	0	0	0	0	0	0	0	0	0.000537288
	OTU_1444	Bacteria	unclassified	unclassified	unclassified	unclassified	unclassified	unclassified	0.00110691	0	0.00332072	1	0	0	0	0	0	0	0	0	0	0	0	0	0	0	0	0	0	0	0	0	0	0	0	0	0	0	0	0	0.000553452	0	0.00332072	1	0	0	0	0	0
	OTU_1445	Bacteria	unclassified	unclassified	unclassified	unclassified	unclassified	unclassified	0.00185647	0	0.00556942	1	0	0	0	0	0	0	0	0	0	0	0	0	0	0	0	0	0	0	0	0	0	0	0	0	0	0	0	0	0.000928237	0	0.00556942	1	0	0	0	0	0
	OTU_1446	Bacteria	Bacteroidetes	Bacteroidia	Bacteroidales	Porphyromonadaceae	Barnesiella	unclassified	0	0	0	0	0	0	0	0	0	0	0	0	0	0	0	0	0	0	0	0	0	0	0	0	0	0	0	0	0	0	0	0	0	0	0	0	0	0	0	0	0
	OTU_1447	Bacteria	Bacteroidetes	Bacteroidia	Bacteroidales	unclassified	unclassified	unclassified	0.0031595	0	0.00947849	1	0	0	0	0	0	0	0	0	0	0	0	0	0	0	0	0	0	0	0	0	0	0	0	0	0	0	0	0	0.00157975	0	0.00947849	1	0	0	0	0	0
	OTU_1448	Bacteria	Bacteroidetes	Bacteroidia	Bacteroidales	Bacteroidaceae	Bacteroides	unclassified	0	0	0	0	0	0	0	0	0	0	0	0	0	0	0	0	0.00051023	0	0.00153069	1	0	0	0	0	0.000430674	0	0.00129202	1	0	0	0	0	0.000255115	0	0.00153069	1	0	0	0	0	0.000215337
	OTU_1449	Bacteria	Bacteroidetes	Bacteroidia	Bacteroidales	unclassified	unclassified	unclassified	0	0	0	0	0	0	0	0	0.000537288	0	0.00161186	1	0	0	0	0	0	0	0	0	0	0	0	0	0.000427987	0	0.00128396	1	0	0	0	0	0	0	0	0	0	0	0	0	0.000482637
	OTU_145	Bacteria	Firmicutes	Clostridia	Clostridiales	Lachnospiraceae	unclassified	unclassified	0.603217	0	1.70983	2	0.0104938	0	0.0252138	2	0.524243	0	1.51346	2	0	0	0	0	0	0	0	0	0	0	0	0	0	0	0	0	0.000518565	0	0.00155569	1	0.301608	0	1.70983	2	0.00524688	0	0.0252138	2	0.262122
	OTU_1450	Bacteria	Bacteroidetes	Bacteroidia	Bacteroidales	Bacteroidaceae	Bacteroides	unclassified	0	0	0	0	0	0	0	0	0	0	0	0	0	0	0	0	0	0	0	0	0	0	0	0	0	0	0	0	0	0	0	0	0	0	0	0	0	0	0	0	0
	OTU_1451	Bacteria	Bacteroidetes	unclassified	unclassified	unclassified	unclassified	unclassified	0.0037515	0	0.0112545	1	0.00145799	0	0.00437398	1	0	0	0	0	0	0	0	0	0	0	0	0	0	0	0	0	0.00097832	0	0.00293496	1	0	0	0	0	0.00187575	0	0.0112545	1	0.000728996	0	0.00437398	1	0.00048916
	OTU_1452	Bacteria	Bacteroidetes	Bacteroidia	Bacteroidales	Bacteroidaceae	Bacteroides	Bacteroides_caccae	0	0	0	0	0	0	0	0	0	0	0	0	0.000853388	0	0.00256016	1	0	0	0	0	0.00178082	0	0.00534245	1	0.000430674	0	0.00129202	1	0.00781532	0	0.020048	2	0	0	0	0	0.000890409	0	0.00534245	1	0.000215337
	OTU_1453	Bacteria	Bacteroidetes	Bacteroidia	Bacteroidales	unclassified	unclassified	unclassified	0.00110691	0	0.00332072	1	0	0	0	0	0.00215499	0	0.00646496	1	0	0	0	0	0	0	0	0	0	0	0	0	0	0	0	0	0	0	0	0	0.000553452	0	0.00332072	1	0	0	0	0	0.00107749
	OTU_1454	Bacteria	Bacteroidetes	Bacteroidia	Bacteroidales	unclassified	unclassified	unclassified	0	0	0	0	0	0	0	0	0	0	0	0	0	0	0	0	0.0028855	0	0.00865649	1	0	0	0	0	0.00048916	0	0.00146748	1	0	0	0	0	0.00144275	0	0.00865649	1	0	0	0	0	0.00024458
	OTU_1455	Bacteria	Bacteroidetes	Bacteroidia	Bacteroidales	Porphyromonadaceae	unclassified	unclassified	0.0012505	0	0.0037515	1	0	0	0	0	0	0	0	0	0	0	0	0	0	0	0	0	0	0	0	0	0	0	0	0	0	0	0	0	0.00062525	0	0.0037515	1	0	0	0	0	0
	OTU_1456	Bacteria	Bacteroidetes	Bacteroidia	Bacteroidales	Prevotellaceae	Paraprevotella	Paraprevotella_clara	0	0	0	0	0	0	0	0	0	0	0	0	0	0	0	0	0	0	0	0	0	0	0	0	0	0	0	0	0	0	0	0	0	0	0	0	0	0	0	0	0
	OTU_1457	Bacteria	Bacteroidetes	Bacteroidia	Bacteroidales	unclassified	unclassified	unclassified	0.00143662	0	0.00430985	1	0	0	0	0	0.000537288	0	0.00161186	1	0	0	0	0	0	0	0	0	0	0	0	0	0	0	0	0	0	0	0	0	0.000718308	0	0.00430985	1	0	0	0	0	0.000268644
	OTU_1458	Bacteria	Bacteroidetes	Bacteroidia	Bacteroidales	Porphyromonadaceae	Barnesiella	unclassified	0	0	0	0	0	0	0	0	0	0	0	0	0	0	0	0	0	0	0	0	0	0	0	0	0	0	0	0	0	0	0	0	0	0	0	0	0	0	0	0	0
	OTU_1459	Bacteria	Bacteroidetes	Bacteroidia	Bacteroidales	Bacteroidaceae	Bacteroides	Bacteroides_salyersiae	0	0	0	0	0.117186	0.0466803	0.174035	3	0.000537288	0	0.00161186	1	0.0730377	0.0174923	0.11686	3	0.010373	0	0.0291335	2	0.12941	0.103857	0.160376	3	0.00922531	0.00151332	0.0231919	3	0.420072	0.169211	0.890475	3	0.00518648	0	0.0291335	2	0.123298	0.0466803	0.174035	6	0.0048813
	OTU_146	Bacteria	Firmicutes	Negativicutes	Selenomonadales	Veillonellaceae	Megasphaera	Megasphaera_elsdenii	0.002501	0	0.007503	1	0.0273373	0	0.082012	1	0.0271532	0	0.0814596	1	0.0171442	0	0.0282885	2	0.0793372	0.0153069	0.18067	3	0	0	0	0	0.0180851	0.00146748	0.0387607	3	0	0	0	0	0.0409191	0	0.18067	4	0.0136687	0	0.082012	1	0.0226191
	OTU_1460	Bacteria	Bacteroidetes	Bacteroidia	Bacteroidales	Porphyromonadaceae	Parabacteroides	unclassified	0.00722978	0	0.0216893	1	0	0	0	0	0.0190401	0	0.0289684	2	0	0	0	0	0	0	0	0	0	0	0	0	0	0	0	0	0	0	0	0	0.00361489	0	0.0216893	1	0	0	0	0	0.00952007
	OTU_1461	Bacteria	unclassified	unclassified	unclassified	unclassified	unclassified	unclassified	0	0	0	0	0	0	0	0	0.00126315	0	0.00378946	1	0	0	0	0	0	0	0	0	0	0	0	0	0	0	0	0	0	0	0	0	0	0	0	0	0	0	0	0	0.000631576
	OTU_1462	Bacteria	Firmicutes	Clostridia	Clostridiales	Ruminococcaceae	unclassified	unclassified	0	0	0	0	0	0	0	0	0.00180385	0	0.00541155	1	0	0	0	0	0	0	0	0	0	0	0	0	0	0	0	0	0	0	0	0	0	0	0	0	0	0	0	0	0.000901925
	OTU_1463	Bacteria	unclassified	unclassified	unclassified	unclassified	unclassified	unclassified	0	0	0	0	0	0	0	0	0	0	0	0	0	0	0	0	0	0	0	0	0	0	0	0	0	0	0	0	0	0	0	0	0	0	0	0	0	0	0	0	0
	OTU_1464	Bacteria	Bacteroidetes	Bacteroidia	Bacteroidales	unclassified	unclassified	unclassified	0.0012505	0	0.0037515	1	0	0	0	0	0.00398712	0	0.0100121	2	0	0	0	0	0	0	0	0	0	0	0	0	0	0	0	0	0	0	0	0	0.00062525	0	0.0037515	1	0	0	0	0	0.00199356
	OTU_1465	Bacteria	unclassified	unclassified	unclassified	unclassified	unclassified	unclassified	0	0	0	0	0	0	0	0	0.00180385	0	0.00541155	1	0	0	0	0	0	0	0	0	0	0	0	0	0	0	0	0	0	0	0	0	0	0	0	0	0	0	0	0	0.000901925
	OTU_1466	Bacteria	unclassified	unclassified	unclassified	unclassified	unclassified	unclassified	0	0	0	0	0	0	0	0	0.00129955	0	0.00389864	1	0	0	0	0	0	0	0	0	0	0	0	0	0	0	0	0	0	0	0	0	0	0	0	0	0	0	0	0	0.000649773
	OTU_1467	Bacteria	Bacteroidetes	unclassified	unclassified	unclassified	unclassified	unclassified	0	0	0	0	0	0	0	0	0	0	0	0	0	0	0	0	0	0	0	0	0	0	0	0	0	0	0	0	0	0	0	0	0	0	0	0	0	0	0	0	0
	OTU_1468	Bacteria	unclassified	unclassified	unclassified	unclassified	unclassified	unclassified	0	0	0	0	0	0	0	0	0	0	0	0	0	0	0	0	0.000942338	0	0.00282701	1	0	0	0	0	0.00048916	0	0.00146748	1	0	0	0	0	0.000471169	0	0.00282701	1	0	0	0	0	0.00024458
	OTU_1469	Bacteria	Bacteroidetes	Bacteroidia	Bacteroidales	Bacteroidaceae	Bacteroides	unclassified	0	0	0	0	0.0186895	0.00386859	0.0466191	3	0.00118706	0	0.00356118	1	0.0262756	0	0.0690274	2	0.00050041	0	0.00150123	1	0.00731463	0.00267123	0.0120857	3	0.000719336	0	0.00215801	1	0.00529781	0	0.0114715	2	0.000250205	0	0.00150123	1	0.0130021	0.00267123	0.0466191	6	0.000953198
	OTU_147	Bacteria	Firmicutes	Clostridia	Clostridiales	Ruminococcaceae	unclassified	unclassified	0	0	0	0	0.02011	0	0.0603301	1	0.000631576	0	0.00189473	1	0	0	0	0	0.00102046	0	0.00306138	1	0.233119	0	0.650461	2	0	0	0	0	0.0920551	0	0.223903	2	0.00051023	0	0.00306138	1	0.126615	0	0.650461	3	0.000315788
	OTU_1470	Bacteria	Bacteroidetes	Bacteroidia	Bacteroidales	Bacteroidaceae	Bacteroides	unclassified	0	0	0	0	0.0104967	0.00194613	0.0265832	3	0	0	0	0	0.00134707	0	0.00404122	1	0	0	0	0	0.0131555	0.00654683	0.0198149	3	0	0	0	0	0.00976406	0.0061054	0.0124051	3	0	0	0	0	0.0118261	0.00194613	0.0265832	6	0
	OTU_1471	Bacteria	Bacteroidetes	Bacteroidia	Bacteroidales	unclassified	unclassified	unclassified	0	0	0	0	0	0	0	0	0.000901925	0	0.00270577	1	0	0	0	0	0	0	0	0	0	0	0	0	0	0	0	0	0	0	0	0	0	0	0	0	0	0	0	0	0.000450962
	OTU_1472	Bacteria	Firmicutes	Clostridia	Clostridiales	Ruminococcaceae	unclassified	unclassified	0.00169102	0	0.00507305	1	0	0	0	0	0	0	0	0	0	0	0	0	0	0	0	0	0	0	0	0	0	0	0	0	0	0	0	0	0.000845509	0	0.00507305	1	0	0	0	0	0
	OTU_1473	Bacteria	Bacteroidetes	Bacteroidia	Bacteroidales	Porphyromonadaceae	unclassified	unclassified	0	0	0	0	0.000620086	0	0.00186026	1	0	0	0	0	0.000853388	0	0.00256016	1	0	0	0	0	0	0	0	0	0	0	0	0	0	0	0	0	0	0	0	0	0.000310043	0	0.00186026	1	0
	OTU_1474	Bacteria	Bacteroidetes	Bacteroidia	Bacteroidales	unclassified	unclassified	unclassified	0.00110691	0	0.00332072	1	0	0	0	0	0	0	0	0	0	0	0	0	0	0	0	0	0	0	0	0	0	0	0	0	0	0	0	0	0.000553452	0	0.00332072	1	0	0	0	0	0
	OTU_1475	Bacteria	Bacteroidetes	Bacteroidia	Bacteroidales	Prevotellaceae	Prevotella	Prevotella_buccalis	0.00671122	0	0.0201337	1	0	0	0	0	0.00160385	0	0.00481155	1	0	0	0	0	0	0	0	0	0	0	0	0	0	0	0	0	0	0	0	0	0.00335561	0	0.0201337	1	0	0	0	0	0.000801925
	OTU_1476	Bacteria	Bacteroidetes	unclassified	unclassified	unclassified	unclassified	unclassified	0.00584751	0	0.0175425	1	0	0	0	0	0.0141627	0	0.0424882	1	0	0	0	0	0	0	0	0	0	0	0	0	0	0	0	0	0	0	0	0	0.00292376	0	0.0175425	1	0	0	0	0	0.00708137
	OTU_1477	Bacteria	Bacteroidetes	unclassified	unclassified	unclassified	unclassified	unclassified	0	0	0	0	0	0	0	0	0.00129955	0	0.00389864	1	0	0	0	0	0	0	0	0	0	0	0	0	0	0	0	0	0	0	0	0	0	0	0	0	0	0	0	0	0.000649773
	OTU_1478	Bacteria	unclassified	unclassified	unclassified	unclassified	unclassified	unclassified	0.000957744	0	0.00287323	1	0	0	0	0	0	0	0	0	0	0	0	0	0	0	0	0	0	0	0	0	0	0	0	0	0	0	0	0	0.000478872	0	0.00287323	1	0	0	0	0	0
	OTU_1479	Bacteria	unclassified	unclassified	unclassified	unclassified	unclassified	unclassified	0.000749569	0	0.00224871	1	0	0	0	0	0	0	0	0	0	0	0	0	0	0	0	0	0	0	0	0	0	0	0	0	0	0	0	0	0.000374784	0	0.00224871	1	0	0	0	0	0
	OTU_148	Bacteria	Bacteroidetes	Bacteroidia	Bacteroidales	Bacteroidaceae	Bacteroides	Bacteroides_salyersiae	0.00187077	0	0.0056123	1	0.311667	0.00546747	0.89957	3	0.045746	0.0119068	0.106085	3	0.0402124	0.0138131	0.058026	3	0.00382133	0	0.011464	1	0.077215	0.00144246	0.128016	3	0.0681593	0.0178242	0.163547	3	0.278164	0.0752914	0.436555	3	0.00284605	0	0.011464	2	0.194441	0.00144246	0.89957	6	0.0569527
	OTU_1480	Bacteria	Bacteroidetes	Bacteroidia	Bacteroidales	unclassified	unclassified	unclassified	0	0	0	0	0	0	0	0	0	0	0	0	0	0	0	0	0	0	0	0	0.00096164	0	0.00288492	1	0	0	0	0	0.000336395	0	0.00100918	1	0	0	0	0	0.00048082	0	0.00288492	1	0
	OTU_1481	Bacteria	Bacteroidetes	unclassified	unclassified	unclassified	unclassified	unclassified	0.0306657	0	0.091997	1	0	0	0	0	0.0257083	0	0.0771249	1	0	0	0	0	0	0	0	0	0	0	0	0	0	0	0	0	0	0	0	0	0.0153328	0	0.091997	1	0	0	0	0	0.0128541
	OTU_1482	Bacteria	Bacteroidetes	Bacteroidia	Bacteroidales	Prevotellaceae	unclassified	unclassified	0	0	0	0	0	0	0	0	0.000631576	0	0.00189473	1	0	0	0	0	0	0	0	0	0	0	0	0	0	0	0	0	0	0	0	0	0	0	0	0	0	0	0	0	0.000315788
	OTU_1483	Bacteria	Bacteroidetes	Bacteroidia	Bacteroidales	unclassified	unclassified	unclassified	0	0	0	0	0	0	0	0	0	0	0	0	0	0	0	0	0	0	0	0	0	0	0	0	0	0	0	0	0	0	0	0	0	0	0	0	0	0	0	0	0
	OTU_1484	Bacteria	Bacteroidetes	Bacteroidia	Bacteroidales	Prevotellaceae	Prevotella	unclassified	0	0	0	0	0.000728996	0	0.00218699	1	0	0	0	0	0	0	0	0	0	0	0	0	0	0	0	0	0	0	0	0	0	0	0	0	0	0	0	0	0.000364498	0	0.00218699	1	0
	OTU_1485	Bacteria	Bacteroidetes	Bacteroidia	Bacteroidales	Porphyromonadaceae	Parabacteroides	unclassified	0	0	0	0	0	0	0	0	0	0	0	0	0	0	0	0	0	0	0	0	0	0	0	0	0	0	0	0	0	0	0	0	0	0	0	0	0	0	0	0	0
	OTU_1486	Bacteria	Bacteroidetes	Bacteroidia	Bacteroidales	Bacteroidaceae	Bacteroides	unclassified	0	0	0	0	0	0	0	0	0	0	0	0	0	0	0	0	0	0	0	0	0	0	0	0	0	0	0	0	0	0	0	0	0	0	0	0	0	0	0	0	0
	OTU_1487	Bacteria	Bacteroidetes	Bacteroidia	Bacteroidales	Porphyromonadaceae	Petrimonas	unclassified	0	0	0	0	0	0	0	0	0	0	0	0	0	0	0	0	0.00050041	0	0.00150123	1	0	0	0	0	0	0	0	0	0	0	0	0	0.000250205	0	0.00150123	1	0	0	0	0	0
	OTU_1488	Bacteria	Bacteroidetes	Bacteroidia	Bacteroidales	Porphyromonadaceae	Barnesiella	Barnesiella_intestinihominis	0	0	0	0	0	0	0	0	0.000901925	0	0.00270577	1	0	0	0	0	0	0	0	0	0	0	0	0	0	0	0	0	0	0	0	0	0	0	0	0	0	0	0	0	0.000450962
	OTU_1489	Bacteria	unclassified	unclassified	unclassified	unclassified	unclassified	unclassified	0.00166036	0	0.00498107	1	0	0	0	0	0	0	0	0	0	0	0	0	0	0	0	0	0	0	0	0	0	0	0	0	0	0	0	0	0.000830179	0	0.00498107	1	0	0	0	0	0
	OTU_149	Bacteria	Firmicutes	Negativicutes	Selenomonadales	Veillonellaceae	Dialister	Dialister_invisus	0.287466	0	0.862398	1	0.00104457	0	0.00313372	1	0.234633	0	0.703898	1	0.00741664	0	0.0222499	1	0	0	0	0	0	0	0	0	0	0	0	0	0	0	0	0	0.143733	0	0.862398	1	0.000522286	0	0.00313372	1	0.117316
	OTU_1490	Bacteria	Bacteroidetes	Bacteroidia	Bacteroidales	Bacteroidaceae	Bacteroides	unclassified	0.00243129	0.00143662	0.00332072	3	0.587291	0.0732439	1.45476	3	0.00731097	0.00356118	0.0119068	3	0.268354	0.0597285	0.533637	3	0.00354605	0.00282976	0.00450369	3	1.57803	0.375379	3.59608	3	0.0058707	0.00150322	0.0128719	3	1.02607	0.180227	2.34742	3	0.00298867	0.00143662	0.00450369	6	1.08266	0.0732439	3.59608	6	0.00659083
	OTU_1491	Bacteria	Bacteroidetes	Bacteroidia	Bacteroidales	Bacteroidaceae	Bacteroides	Bacteroides_thetaiotaomicron	0	0	0	0	0.00124017	0	0.00372052	1	0	0	0	0	0.0012086	0	0.00362582	1	0	0	0	0	0.000890409	0	0.00267123	1	0	0	0	0	0	0	0	0	0	0	0	0	0.00106529	0	0.00372052	2	0
	OTU_1492	Bacteria	Bacteroidetes	Bacteroidia	Bacteroidales	Prevotellaceae	Paraprevotella	unclassified	0	0	0	0	0	0	0	0	0.00180385	0	0.00541155	1	0	0	0	0	0	0	0	0	0	0	0	0	0	0	0	0	0	0	0	0	0	0	0	0	0	0	0	0	0.000901925
	OTU_1493	Bacteria	Firmicutes	Clostridia	Clostridiales	Lachnospiraceae	unclassified	unclassified	0	0	0	0	0	0	0	0	0	0	0	0	0	0	0	0	0.0019724	0	0.0059172	1	0.00792932	0	0.0237879	1	0.00245771	0	0.00737314	1	0.00201837	0	0.0060551	1	0.0009862	0	0.0059172	1	0.00396466	0	0.0237879	1	0.00122886
	OTU_1494	Bacteria	Bacteroidetes	Bacteroidia	Bacteroidales	Porphyromonadaceae	Butyricimonas	unclassified	0	0	0	0	0	0	0	0	0	0	0	0	0	0	0	0	0	0	0	0	0	0	0	0	0	0	0	0	0	0	0	0	0	0	0	0	0	0	0	0	0
	OTU_1495	Bacteria	Firmicutes	Clostridia	Clostridiales	unclassified	unclassified	unclassified	0	0	0	0	0	0	0	0	0.00484459	0	0.0145338	1	0	0	0	0	0	0	0	0	0	0	0	0	0	0	0	0	0	0	0	0	0	0	0	0	0	0	0	0	0.0024223
	OTU_1496	Bacteria	Bacteroidetes	Bacteroidia	Bacteroidales	Bacteroidaceae	Bacteroides	Bacteroides_vulgatus	0.00276726	0	0.00830179	1	0	0	0	0	0.000534616	0	0.00160385	1	0	0	0	0	0	0	0	0	0	0	0	0	0	0	0	0	0	0	0	0	0.00138363	0	0.00830179	1	0	0	0	0	0.000267308
	OTU_1497	Bacteria	Bacteroidetes	Bacteroidia	Bacteroidales	Rikenellaceae	Alistipes	unclassified	0	0	0	0	0	0	0	0	0	0	0	0	0	0	0	0	0.00051023	0	0.00153069	1	0	0	0	0	0.00178118	0	0.00387607	2	0	0	0	0	0.000255115	0	0.00153069	1	0	0	0	0	0.000890592
	OTU_1498	Bacteria	Bacteroidetes	Flavobacteriia	Flavobacteriales	Flavobacteriaceae	Myroides	unclassified	0	0	0	0	0	0	0	0	0	0	0	0	0	0	0	0	0.00933571	0	0.0260217	2	0	0	0	0	0	0	0	0	0	0	0	0	0.00466785	0	0.0260217	2	0	0	0	0	0
	OTU_1499	Bacteria	Bacteroidetes	Bacteroidia	Bacteroidales	Prevotellaceae	unclassified	unclassified	0	0	0	0	0	0	0	0	0	0	0	0	0	0	0	0	0	0	0	0	0	0	0	0	0	0	0	0	0	0	0	0	0	0	0	0	0	0	0	0	0
	OTU_15	Bacteria	Firmicutes	Clostridia	Clostridiales	Lachnospiraceae	Clostridium_XlVa	unclassified	0.0122615	0.00430985	0.0261868	3	1.26235	0.245155	3.05904	3	0.0257637	0.0145822	0.0402449	3	0.438567	0.110711	0.966118	3	0.357447	0.2156	0.433253	3	7.70809	4.12219	14.1903	3	0.315531	0.237557	0.469406	3	5.82253	2.63298	10.186	3	0.184854	0.00430985	0.433253	6	4.48522	0.245155	14.1903	6	0.170648
	OTU_150	Bacteria	Firmicutes	Clostridia	Clostridiales	Lachnospiraceae	unclassified	unclassified	0.467634	0.0465527	1.24092	3	0.00291598	0	0.00874795	1	0.512928	0.0378877	1.23516	3	0	0	0	0	0.0227063	0	0.0524664	2	0	0	0	0	0.0156955	0.00146748	0.0270519	3	0	0	0	0	0.24517	0	1.24092	5	0.00145799	0	0.00874795	1	0.264312
	OTU_1500	Bacteria	Bacteroidetes	Bacteroidia	Bacteroidales	Bacteroidaceae	Bacteroides	Bacteroides_vulgatus	0.000957744	0	0.00287323	1	0	0	0	0	0.00237412	0	0.00712236	1	0	0	0	0	0	0	0	0	0	0	0	0	0	0	0	0	0	0	0	0	0.000478872	0	0.00287323	1	0	0	0	0	0.00118706
	OTU_1501	Bacteria	Bacteroidetes	unclassified	unclassified	unclassified	unclassified	unclassified	0	0	0	0	0	0	0	0	0	0	0	0	0	0	0	0	0	0	0	0	0	0	0	0	0	0	0	0	0	0	0	0	0	0	0	0	0	0	0	0	0
	OTU_1502	Bacteria	unclassified	unclassified	unclassified	unclassified	unclassified	unclassified	0	0	0	0	0	0	0	0	0	0	0	0	0	0	0	0	0	0	0	0	0	0	0	0	0	0	0	0	0	0	0	0	0	0	0	0	0	0	0	0	0
	OTU_1503	Bacteria	unclassified	unclassified	unclassified	unclassified	unclassified	unclassified	0	0	0	0	0	0	0	0	0.00180385	0	0.00541155	1	0	0	0	0	0	0	0	0	0	0	0	0	0	0	0	0	0	0	0	0	0	0	0	0	0	0	0	0	0.000901925
	OTU_1504	Bacteria	Bacteroidetes	unclassified	unclassified	unclassified	unclassified	unclassified	0	0	0	0	0.000728996	0	0.00218699	1	0	0	0	0	0	0	0	0	0	0	0	0	0	0	0	0	0.00177312	0	0.00385188	2	0	0	0	0	0	0	0	0	0.000364498	0	0.00218699	1	0.00088656
	OTU_1505	Bacteria	Bacteroidetes	Bacteroidia	Bacteroidales	Prevotellaceae	Paraprevotella	Paraprevotella_clara	0.0012505	0	0.0037515	1	0	0	0	0	0	0	0	0	0	0	0	0	0	0	0	0	0	0	0	0	0	0	0	0	0	0	0	0	0.00062525	0	0.0037515	1	0	0	0	0	0
	OTU_1506	Bacteria	unclassified	unclassified	unclassified	unclassified	unclassified	unclassified	0	0	0	0	0	0	0	0	0.00180385	0	0.00541155	1	0	0	0	0	0	0	0	0	0	0	0	0	0	0	0	0	0	0	0	0	0	0	0	0	0	0	0	0	0.000901925
	OTU_1507	Bacteria	Bacteroidetes	Bacteroidia	Bacteroidales	Prevotellaceae	Prevotella	unclassified	0	0	0	0	0.000728996	0	0.00218699	1	0	0	0	0	0	0	0	0	0	0	0	0	0	0	0	0	0	0	0	0	0	0	0	0	0	0	0	0	0.000364498	0	0.00218699	1	0
	OTU_1508	Bacteria	Bacteroidetes	Bacteroidia	Bacteroidales	unclassified	unclassified	unclassified	0	0	0	0	0	0	0	0	0	0	0	0	0	0	0	0	0	0	0	0	0	0	0	0	0.00048916	0	0.00146748	1	0	0	0	0	0	0	0	0	0	0	0	0	0.00024458
	OTU_1509	Bacteria	Bacteroidetes	unclassified	unclassified	unclassified	unclassified	unclassified	0	0	0	0	0.000364498	0	0.00109349	1	0.000901925	0	0.00270577	1	0	0	0	0	0	0	0	0	0	0	0	0	0.00146748	0	0.00440244	1	0	0	0	0	0	0	0	0	0.000182249	0	0.00109349	1	0.0011847
	OTU_151	Bacteria	Firmicutes	Clostridia	Clostridiales	Ruminococcaceae	unclassified	unclassified	0.212305	0.0960663	0.444233	3	0.0188875	0.00225362	0.0356025	3	0.201562	0.100313	0.37076	3	0.0480233	0.0138665	0.088133	3	0.00201146	0	0.00450369	2	0	0	0	0	0.00319018	0	0.00516809	2	0.000499002	0	0.00149701	1	0.107158	0	0.444233	5	0.00944374	0	0.0356025	3	0.102376
	OTU_1510	Bacteria	unclassified	unclassified	unclassified	unclassified	unclassified	unclassified	0.00205259	0	0.00615777	1	0	0	0	0	0	0	0	0	0	0	0	0	0	0	0	0	0	0	0	0	0	0	0	0	0	0	0	0	0.00102629	0	0.00615777	1	0	0	0	0	0
	OTU_1511	Bacteria	Bacteroidetes	Bacteroidia	Bacteroidales	Porphyromonadaceae	Butyricimonas	unclassified	0	0	0	0	0	0	0	0	0	0	0	0	0	0	0	0	0.00294398	0	0.00883194	1	0	0	0	0	0.00493925	0	0.0148178	1	0	0	0	0	0.00147199	0	0.00883194	1	0	0	0	0	0.00246963
	OTU_1512	Bacteria	Bacteroidetes	Bacteroidia	Bacteroidales	unclassified	unclassified	unclassified	0	0	0	0	0	0	0	0	0	0	0	0	0	0	0	0	0	0	0	0	0	0	0	0	0	0	0	0	0	0	0	0	0	0	0	0	0	0	0	0	0
	OTU_1513	Bacteria	Bacteroidetes	Bacteroidia	Bacteroidales	Porphyromonadaceae	Petrimonas	unclassified	0	0	0	0	0	0	0	0	0	0	0	0	0	0	0	0	0	0	0	0	0	0	0	0	0	0	0	0	0	0	0	0	0	0	0	0	0	0	0	0	0
	OTU_1514	Bacteria	Bacteroidetes	Bacteroidia	Bacteroidales	unclassified	unclassified	unclassified	0	0	0	0	0	0	0	0	0	0	0	0	0	0	0	0	0	0	0	0	0	0	0	0	0	0	0	0	0	0	0	0	0	0	0	0	0	0	0	0	0
	OTU_1515	Bacteria	unclassified	unclassified	unclassified	unclassified	unclassified	unclassified	0	0	0	0	0	0	0	0	0.00106923	0	0.0032077	1	0	0	0	0	0	0	0	0	0	0	0	0	0	0	0	0	0	0	0	0	0	0	0	0	0	0	0	0	0.000534616
	OTU_1516	Bacteria	Bacteroidetes	Bacteroidia	Bacteroidales	Bacteroidaceae	Bacteroides	Bacteroides_thetaiotaomicron	0	0	0	0	0.00767702	0	0.0147885	2	0	0	0	0	0.0036738	0	0.00700788	2	0	0	0	0	0.0544366	0.0126026	0.104462	3	0	0	0	0	0.0460044	0.0244803	0.0647855	3	0	0	0	0	0.0310568	0	0.104462	5	0
	OTU_1517	Bacteria	Bacteroidetes	Bacteroidia	Bacteroidales	unclassified	unclassified	unclassified	0.0357001	0	0.1071	1	0	0	0	0	0.0235727	0	0.0707181	1	0	0	0	0	0	0	0	0	0	0	0	0	0	0	0	0	0	0	0	0	0.0178501	0	0.1071	1	0	0	0	0	0.0117863
	OTU_1518	Bacteria	Bacteroidetes	Bacteroidia	Bacteroidales	Porphyromonadaceae	unclassified	unclassified	0	0	0	0	0	0	0	0	0	0	0	0	0	0	0	0	0	0	0	0	0	0	0	0	0	0	0	0	0	0	0	0	0	0	0	0	0	0	0	0	0
	OTU_1519	Bacteria	Bacteroidetes	Bacteroidia	Bacteroidales	Porphyromonadaceae	Barnesiella	unclassified	0	0	0	0	0	0	0	0	0	0	0	0	0	0	0	0	0	0	0	0	0	0	0	0	0	0	0	0	0	0	0	0	0	0	0	0	0	0	0	0	0
	OTU_152	Bacteria	Firmicutes	Clostridia	Clostridiales	Ruminococcaceae	unclassified	unclassified	0	0	0	0	0	0	0	0	0.00442103	0	0.0132631	1	0.00578603	0	0.0173581	1	0.282888	0	0.595872	2	0.0180527	0	0.0401384	2	0.210266	0	0.396863	2	0.0149812	0	0.0419162	2	0.141444	0	0.595872	2	0.00902635	0	0.0401384	2	0.107343
	OTU_1520	Bacteria	Bacteroidetes	Bacteroidia	Bacteroidales	unclassified	unclassified	unclassified	0	0	0	0	0	0	0	0	0	0	0	0	0	0	0	0	0.00144275	0	0.00432825	1	0	0	0	0	0.00195664	0	0.00586992	1	0	0	0	0	0.000721374	0	0.00432825	1	0	0	0	0	0.00097832
	OTU_1521	Bacteria	unclassified	unclassified	unclassified	unclassified	unclassified	unclassified	0	0	0	0	0	0	0	0	0	0	0	0	0	0	0	0	0	0	0	0	0	0	0	0	0	0	0	0	0	0	0	0	0	0	0	0	0	0	0	0	0
	OTU_1522	Bacteria	Bacteroidetes	Bacteroidia	Bacteroidales	Bacteroidaceae	Bacteroides	unclassified	0	0	0	0	0.000364498	0	0.00109349	1	0	0	0	0	0	0	0	0	0	0	0	0	0	0	0	0	0	0	0	0	0	0	0	0	0	0	0	0	0.000182249	0	0.00109349	1	0
	OTU_1523	Bacteria	Bacteroidetes	Bacteroidia	Bacteroidales	Bacteroidaceae	Bacteroides	unclassified	0	0	0	0	0	0	0	0	0	0	0	0	0.0012086	0	0.00362582	1	0	0	0	0	0	0	0	0	0	0	0	0	0	0	0	0	0	0	0	0	0	0	0	0	0
	OTU_1524	Bacteria	Bacteroidetes	Bacteroidia	Bacteroidales	Bacteroidaceae	Bacteroides	unclassified	0.00147076	0	0.00441228	1	0.322468	0.00541603	0.638932	3	0.00243543	0	0.00730628	1	0.201636	0	0.603788	2	0.00102046	0	0.00306138	1	0.0874251	0.0161708	0.213459	3	0.0022184	0	0.00515197	2	0.0211128	0.0106245	0.0317893	3	0.00124561	0	0.00441228	2	0.204947	0.00541603	0.638932	6	0.00232691
	OTU_1525	Bacteria	Bacteroidetes	Bacteroidia	Bacteroidales	Rikenellaceae	Alistipes	Alistipes_putredinis	0	0	0	0	0	0	0	0	0.000649773	0	0.00194932	1	0	0	0	0	0.0107459	0	0.0322376	1	0	0	0	0	0.0114413	0	0.0343238	1	0	0	0	0	0.00537293	0	0.0322376	1	0	0	0	0	0.00604553
	OTU_1526	Bacteria	Bacteroidetes	Bacteroidia	Bacteroidales	Porphyromonadaceae	Parabacteroides	Macellibacteroides_fermentans	0	0	0	0	0	0	0	0	0	0	0	0	0	0	0	0	0	0	0	0	0	0	0	0	0	0	0	0	0	0	0	0	0	0	0	0	0	0	0	0	0
	OTU_1527	Bacteria	Firmicutes	Clostridia	Clostridiales	Ruminococcaceae	unclassified	unclassified	0	0	0	0	0	0	0	0	0.00126315	0	0.00378946	1	0	0	0	0	0	0	0	0	0	0	0	0	0	0	0	0	0	0	0	0	0	0	0	0	0	0	0	0	0.000631576
	OTU_1528	Bacteria	Bacteroidetes	unclassified	unclassified	unclassified	unclassified	unclassified	0	0	0	0	0	0	0	0	0	0	0	0	0	0	0	0	0	0	0	0	0	0	0	0	0	0	0	0	0	0	0	0	0	0	0	0	0	0	0	0	0
	OTU_1529	Bacteria	Bacteroidetes	Bacteroidia	Bacteroidales	Bacteroidaceae	Bacteroides	Bacteroides_thetaiotaomicron	0	0	0	0	0	0	0	0	0	0	0	0	0.000988885	0	0.00296665	1	0	0	0	0	0	0	0	0	0	0	0	0	0	0	0	0	0	0	0	0	0	0	0	0	0
	OTU_153	Bacteria	Bacteroidetes	Bacteroidia	Bacteroidales	Bacteroidaceae	Bacteroides	Bacteroides_heparinolyticus	0	0	0	0	0	0	0	0	0	0	0	0	0.0282885	0	0.0848656	1	0	0	0	0	0	0	0	0	0	0	0	0	0.001399	0	0.00264131	2	0	0	0	0	0	0	0	0	0
	OTU_1530	Bacteria	Bacteroidetes	unclassified	unclassified	unclassified	unclassified	unclassified	0.000845509	0	0.00253653	1	0	0	0	0	0.00216508	0	0.00649523	1	0	0	0	0	0	0	0	0	0	0	0	0	0	0	0	0	0	0	0	0	0.000422754	0	0.00253653	1	0	0	0	0	0.00108254
	OTU_1531	Bacteria	Bacteroidetes	Bacteroidia	Bacteroidales	Prevotellaceae	Prevotella	Prevotella_copri	0	0	0	0	0	0	0	0	0.00129955	0	0.00389864	1	0	0	0	0	0	0	0	0	0	0	0	0	0	0	0	0	0	0	0	0	0	0	0	0	0	0	0	0	0.000649773
	OTU_1532	Bacteria	Bacteroidetes	Bacteroidia	Bacteroidales	Porphyromonadaceae	Barnesiella	Barnesiella_intestinihominis	0	0	0	0	0	0	0	0	0	0	0	0	0	0	0	0	0	0	0	0	0	0	0	0	0	0	0	0	0	0	0	0	0	0	0	0	0	0	0	0	0
	OTU_1533	Bacteria	Bacteroidetes	Bacteroidia	Bacteroidales	Bacteroidaceae	Bacteroides	Bacteroides_thetaiotaomicron	0	0	0	0	0.00175598	0	0.00372052	2	0	0	0	0	0.00122689	0	0.00256016	2	0	0	0	0	0.000802923	0	0.00240877	1	0	0	0	0	0	0	0	0	0	0	0	0	0.00127945	0	0.00372052	3	0
	OTU_1534	Bacteria	Actinobacteria	Actinobacteria	Actinomycetales	Brevibacteriaceae	Brevibacterium	Brevibacterium_paucivorans	0	0	0	0	0	0	0	0	0.000631576	0	0.00189473	1	0	0	0	0	0	0	0	0	0	0	0	0	0	0	0	0	0	0	0	0	0	0	0	0	0	0	0	0	0.000315788
	OTU_1535	Bacteria	Proteobacteria	Gammaproteobacteria	Enterobacteriales	Enterobacteriaceae	unclassified	unclassified	0.00166036	0	0.00498107	1	0	0	0	0	0	0	0	0	0	0	0	0	0	0	0	0	0	0	0	0	0	0	0	0	0	0	0	0	0.000830179	0	0.00498107	1	0	0	0	0	0
	OTU_1536	Bacteria	Firmicutes	Clostridia	Clostridiales	Lachnospiraceae	unclassified	unclassified	0	0	0	0	0	0	0	0	0	0	0	0	0	0	0	0	0	0	0	0	0	0	0	0	0	0	0	0	0	0	0	0	0	0	0	0	0	0	0	0	0
	OTU_1537	Bacteria	unclassified	unclassified	unclassified	unclassified	unclassified	unclassified	0	0	0	0	0	0	0	0	0.000901925	0	0.00270577	1	0	0	0	0	0.00050041	0	0.00150123	1	0	0	0	0	0.000855974	0	0.00256792	1	0	0	0	0	0.000250205	0	0.00150123	1	0	0	0	0	0.000878949
	OTU_1538	Bacteria	Firmicutes	Negativicutes	Selenomonadales	Veillonellaceae	unclassified	unclassified	0	0	0	0	0.000364498	0	0.00109349	1	0	0	0	0	0	0	0	0	0	0	0	0	0	0	0	0	0	0	0	0	0	0	0	0	0	0	0	0	0.000182249	0	0.00109349	1	0
	OTU_1539	Bacteria	unclassified	unclassified	unclassified	unclassified	unclassified	unclassified	0	0	0	0	0	0	0	0	0	0	0	0	0	0	0	0	0	0	0	0	0	0	0	0	0	0	0	0	0	0	0	0	0	0	0	0	0	0	0	0	0
	OTU_154	Bacteria	Firmicutes	unclassified	unclassified	unclassified	unclassified	unclassified	0.22707	0.0373256	0.564238	3	0.00182249	0	0.00546747	1	0.279682	0.0825821	0.648412	3	0	0	0	0	0.00454297	0	0.00750615	2	0	0	0	0	0.0214432	0	0.0567765	2	0	0	0	0	0.115806	0	0.564238	5	0.000911245	0	0.00546747	1	0.150563
	OTU_1540	Bacteria	Firmicutes	Clostridia	Clostridiales	unclassified	unclassified	unclassified	0.00170731	0	0.00287323	2	0	0	0	0	0.00215499	0	0.00646496	1	0	0	0	0	0	0	0	0	0	0	0	0	0	0	0	0	0	0	0	0	0.000853657	0	0.00287323	2	0	0	0	0	0.00107749
	OTU_1541	Bacteria	Firmicutes	Clostridia	Clostridiales	Lachnospiraceae	unclassified	unclassified	0	0	0	0	0	0	0	0	0.00107458	0	0.00322373	1	0	0	0	0	0	0	0	0	0	0	0	0	0	0	0	0	0	0	0	0	0	0	0	0	0	0	0	0	0.000537288
	OTU_1542	Bacteria	Firmicutes	Clostridia	Clostridiales	Lachnospiraceae	Clostridium_XlVb	unclassified	0	0	0	0	0.000364498	0	0.00109349	1	0	0	0	0	0	0	0	0	0	0	0	0	0	0	0	0	0	0	0	0	0	0	0	0	0	0	0	0	0.000182249	0	0.00109349	1	0
	OTU_1543	Bacteria	Firmicutes	Clostridia	Clostridiales	unclassified	unclassified	unclassified	0.00110691	0	0.00332072	1	0	0	0	0	0.00160385	0	0.00481155	1	0	0	0	0	0	0	0	0	0	0	0	0	0	0	0	0	0	0	0	0	0.000553452	0	0.00332072	1	0	0	0	0	0.000801925
	OTU_1544	Bacteria	Firmicutes	Clostridia	Clostridiales	Ruminococcaceae	unclassified	unclassified	0	0	0	0	0	0	0	0	0.00180385	0	0.00541155	1	0	0	0	0	0	0	0	0	0	0	0	0	0	0	0	0	0	0	0	0	0	0	0	0	0	0	0	0	0.000901925
	OTU_1545	Bacteria	Firmicutes	Clostridia	unclassified	unclassified	unclassified	unclassified	0	0	0	0	0	0	0	0	0	0	0	0	0	0	0	0	0.0019539	0	0.00436045	2	0	0	0	0	0.00214262	0	0.00642787	1	0	0	0	0	0.000976947	0	0.00436045	2	0	0	0	0	0.00107131
	OTU_1546	Bacteria	Firmicutes	Clostridia	Clostridiales	unclassified	unclassified	unclassified	0.000957744	0	0.00287323	1	0	0	0	0	0	0	0	0	0	0	0	0	0	0	0	0	0	0	0	0	0	0	0	0	0	0	0	0	0.000478872	0	0.00287323	1	0	0	0	0	0
	OTU_1547	Bacteria	Firmicutes	Clostridia	Clostridiales	Lachnospiraceae	unclassified	unclassified	0	0	0	0	0	0	0	0	0	0	0	0	0	0	0	0	0	0	0	0	0	0	0	0	0	0	0	0	0	0	0	0	0	0	0	0	0	0	0	0	0
	OTU_1548	Bacteria	Firmicutes	Clostridia	Clostridiales	unclassified	unclassified	unclassified	0.00158578	0	0.00332072	2	0	0	0	0	0	0	0	0	0	0	0	0	0	0	0	0	0	0	0	0	0	0	0	0	0	0	0	0	0.000792889	0	0.00332072	2	0	0	0	0	0
	OTU_1549	Bacteria	Lentisphaerae	Lentisphaeria	Victivallales	Victivallaceae	Victivallis	Victivallis_vadensis	0	0	0	0	0	0	0	0	0	0	0	0	0	0	0	0	0	0	0	0	0	0	0	0	0	0	0	0	0	0	0	0	0	0	0	0	0	0	0	0	0
	OTU_155	Bacteria	Bacteroidetes	Bacteroidia	Bacteroidales	Bacteroidaceae	Bacteroides	Bacteroides_stercoris	0.0115458	0	0.0346374	1	0	0	0	0	0.00333394	0	0.00838996	2	0.107161	0	0.321482	1	0.182127	0.00300246	0.537423	3	0.172133	0	0.516398	1	0.12323	0	0.36969	1	0.0781964	0	0.234589	1	0.0968366	0	0.537423	4	0.0860663	0	0.516398	1	0.063282
	OTU_1550	Bacteria	Firmicutes	Clostridia	Clostridiales	unclassified	unclassified	unclassified	0	0	0	0	0	0	0	0	0	0	0	0	0	0	0	0	0	0	0	0	0	0	0	0	0.00048916	0	0.00146748	1	0	0	0	0	0	0	0	0	0	0	0	0	0.00024458
	OTU_1551	Bacteria	Firmicutes	Clostridia	Clostridiales	Ruminococcaceae	Ruminococcus	Ruminococcus_bromii	0	0	0	0	0	0	0	0	0	0	0	0	0	0	0	0	0.00102046	0	0.00306138	1	0	0	0	0	0.000861349	0	0.00258405	1	0	0	0	0	0.00051023	0	0.00306138	1	0	0	0	0	0.000430674
	OTU_1552	Bacteria	Firmicutes	unclassified	unclassified	unclassified	unclassified	unclassified	0	0	0	0	0	0	0	0	0	0	0	0	0	0	0	0	0	0	0	0	0	0	0	0	0	0	0	0	0	0	0	0	0	0	0	0	0	0	0	0	0
	OTU_1553	Bacteria	Firmicutes	Clostridia	Clostridiales	unclassified	unclassified	unclassified	0.00525273	0	0.0140978	2	0	0	0	0	0.00118706	0	0.00356118	1	0	0	0	0	0	0	0	0	0	0	0	0	0	0	0	0	0	0	0	0	0.00262637	0	0.0140978	2	0	0	0	0	0.00059353
	OTU_1554	Bacteria	Firmicutes	Clostridia	Clostridiales	unclassified	unclassified	unclassified	0	0	0	0	0	0	0	0	0	0	0	0	0	0	0	0	0.00391556	0	0.0117467	1	0	0	0	0	0.00447391	0	0.0134217	1	0	0	0	0	0.00195778	0	0.0117467	1	0	0	0	0	0.00223696
	OTU_1555	Bacteria	Firmicutes	Clostridia	Clostridiales	Ruminococcaceae	unclassified	unclassified	0	0	0	0	0	0	0	0	0	0	0	0	0	0	0	0	0.000971579	0	0.00291474	1	0	0	0	0	0	0	0	0	0	0	0	0	0.00048579	0	0.00291474	1	0	0	0	0	0
	OTU_1556	Bacteria	Firmicutes	Clostridia	Clostridiales	Lachnospiraceae	unclassified	unclassified	0.000957744	0	0.00287323	1	0	0	0	0	0	0	0	0	0	0	0	0	0	0	0	0	0	0	0	0	0	0	0	0	0	0	0	0	0.000478872	0	0.00287323	1	0	0	0	0	0
	OTU_1557	Bacteria	Firmicutes	Clostridia	Clostridiales	unclassified	unclassified	unclassified	0	0	0	0	0	0	0	0	0.00129955	0	0.00389864	1	0	0	0	0	0	0	0	0	0	0	0	0	0	0	0	0	0	0	0	0	0	0	0	0	0	0	0	0	0.000649773
	OTU_1558	Bacteria	unclassified	unclassified	unclassified	unclassified	unclassified	unclassified	0.00206187	0	0.00430985	2	0	0	0	0	0.00602959	0	0.016194	2	0	0	0	0	0.00050041	0	0.00150123	1	0	0	0	0	0.000855974	0	0.00256792	1	0	0	0	0	0.00128114	0	0.00430985	3	0	0	0	0	0.00344278
	OTU_1559	Bacteria	Firmicutes	Clostridia	Clostridiales	Ruminococcaceae	unclassified	unclassified	0.00172937	0	0.0037515	2	0	0	0	0	0.00172168	0	0.00356118	2	0	0	0	0	0	0	0	0	0	0	0	0	0	0	0	0	0	0	0	0	0.000864686	0	0.0037515	2	0	0	0	0	0.000860838
	OTU_156	Bacteria	Firmicutes	Clostridia	Clostridiales	Ruminococcaceae	unclassified	unclassified	0.42086	0.378551	0.451477	3	0.0518207	0.00225362	0.1451	3	0.347313	0.282346	0.387519	3	0.0523186	0	0.15333	2	0.00638038	0	0.0150123	2	0.000640631	0	0.00192189	1	0.0106944	0	0.0180561	2	0	0	0	0	0.21362	0	0.451477	5	0.0262307	0	0.1451	4	0.179004
	OTU_1560	Bacteria	Firmicutes	Clostridia	Clostridiales	Ruminococcaceae	unclassified	unclassified	0.00401498	0.00143662	0.00562725	3	0	0	0	0	0.00434795	0.00160385	0.00873422	3	0.00578603	0	0.0173581	1	0.00102046	0	0.00306138	1	0	0	0	0	0.000427987	0	0.00128396	1	0	0	0	0	0.00251772	0	0.00562725	4	0	0	0	0	0.00238797
	OTU_1561	Bacteria	Firmicutes	Clostridia	Clostridiales	unclassified	unclassified	unclassified	0	0	0	0	0.00145799	0	0.00437398	1	0	0	0	0	0	0	0	0	0	0	0	0	0	0	0	0	0	0	0	0	0	0	0	0	0	0	0	0	0.000728996	0	0.00437398	1	0
	OTU_1562	Bacteria	unclassified	unclassified	unclassified	unclassified	unclassified	unclassified	0	0	0	0	0	0	0	0	0	0	0	0	0	0	0	0	0	0	0	0	0	0	0	0	0	0	0	0	0	0	0	0	0	0	0	0	0	0	0	0	0
	OTU_1563	Bacteria	Actinobacteria	Actinobacteria	Actinomycetales	Nocardiaceae	Rhodococcus	Rhodococcus_coprophilus	0	0	0	0	0	0	0	0	0	0	0	0	0	0	0	0	0	0	0	0	0	0	0	0	0	0	0	0	0.000593542	0	0.00178063	1	0	0	0	0	0	0	0	0	0
	OTU_1564	Bacteria	Verrucomicrobia	Verrucomicrobiae	Verrucomicrobiales	Verrucomicrobiaceae	Akkermansia	Akkermansia_muciniphila	0	0	0	0	0	0	0	0	0	0	0	0	0	0	0	0	0	0	0	0	0	0	0	0	0	0	0	0	0	0	0	0	0	0	0	0	0	0	0	0	0
	OTU_1565	Bacteria	Actinobacteria	Actinobacteria	Actinomycetales	Microbacteriaceae	unclassified	unclassified	0	0	0	0	0	0	0	0	0.000901925	0	0.00270577	1	0	0	0	0	0	0	0	0	0	0	0	0	0.00146748	0	0.00440244	1	0	0	0	0	0	0	0	0	0	0	0	0	0.0011847
	OTU_1566	Bacteria	unclassified	unclassified	unclassified	unclassified	unclassified	unclassified	0	0	0	0	0	0	0	0	0	0	0	0	0	0	0	0	0	0	0	0	0	0	0	0	0	0	0	0	0	0	0	0	0	0	0	0	0	0	0	0	0
	OTU_1567	Bacteria	Firmicutes	Clostridia	Clostridiales	unclassified	unclassified	unclassified	0	0	0	0	0.000257906	0	0.000773718	1	0	0	0	0	0	0	0	0	0	0	0	0	0	0	0	0	0	0	0	0	0.00226534	0	0.00679602	1	0	0	0	0	0.000128953	0	0.000773718	1	0
	OTU_1568	Bacteria	Firmicutes	Erysipelotrichia	Erysipelotrichales	Erysipelotrichaceae	Turicibacter	Turicibacter_sanguinis	0	0	0	0	0	0	0	0	0.00126315	0	0.00378946	1	0	0	0	0	0	0	0	0	0	0	0	0	0	0	0	0	0	0	0	0	0	0	0	0	0	0	0	0	0.000631576
	OTU_1569	Bacteria	Firmicutes	Clostridia	Clostridiales	unclassified	unclassified	unclassified	0.00205259	0	0.00615777	1	0.00200011	0	0.0040542	2	0.00172168	0	0.00356118	2	0	0	0	0	0	0	0	0	0	0	0	0	0	0	0	0	0	0	0	0	0.00102629	0	0.00615777	1	0.00100005	0	0.0040542	2	0.000860838
	OTU_157	Bacteria	Firmicutes	unclassified	unclassified	unclassified	unclassified	unclassified	0.183121	0.118932	0.230014	3	0.00353607	0	0.00874795	2	0.148607	0.0922533	0.245715	3	0.000494442	0	0.00148333	1	0.0160546	0	0.036505	2	0	0	0	0	0.0284787	0.00151332	0.0721114	3	0	0	0	0	0.0995877	0	0.230014	5	0.00176804	0	0.00874795	2	0.088543
	OTU_1570	Bacteria	Firmicutes	Clostridia	Clostridiales	unclassified	unclassified	unclassified	0.00374153	0	0.0112246	1	0	0	0	0	0	0	0	0	0	0	0	0	0	0	0	0	0	0	0	0	0	0	0	0	0	0	0	0	0.00187077	0	0.0112246	1	0	0	0	0	0
	OTU_1571	Bacteria	Firmicutes	Clostridia	Clostridiales	Ruminococcaceae	unclassified	unclassified	0	0	0	0	0	0	0	0	0	0	0	0	0	0	0	0	0.0036186	0	0.0108558	1	0	0	0	0	0	0	0	0	0	0	0	0	0.0018093	0	0.0108558	1	0	0	0	0	0
	OTU_1572	Bacteria	unclassified	unclassified	unclassified	unclassified	unclassified	unclassified	0	0	0	0	0	0	0	0	0	0	0	0	0	0	0	0	0	0	0	0	0	0	0	0	0	0	0	0	0	0	0	0	0	0	0	0	0	0	0	0	0
	OTU_1573	Bacteria	Bacteroidetes	Bacteroidia	Bacteroidales	Bacteroidaceae	Bacteroides	Bacteroides_ovatus	0	0	0	0	0	0	0	0	0	0	0	0	0	0	0	0	0	0	0	0	0.00119783	0	0.0035935	1	0	0	0	0	0	0	0	0	0	0	0	0	0.000598917	0	0.0035935	1	0
	OTU_1574	Bacteria	Firmicutes	unclassified	unclassified	unclassified	unclassified	unclassified	0.00272126	0	0.00816378	1	0	0	0	0	0	0	0	0	0	0	0	0	0	0	0	0	0	0	0	0	0	0	0	0	0	0	0	0	0.00136063	0	0.00816378	1	0	0	0	0	0
	OTU_1575	Bacteria	Firmicutes	unclassified	unclassified	unclassified	unclassified	unclassified	0	0	0	0	0	0	0	0	0	0	0	0	0	0	0	0	0	0	0	0	0	0	0	0	0	0	0	0	0	0	0	0	0	0	0	0	0	0	0	0	0
	OTU_1576	Bacteria	Firmicutes	unclassified	unclassified	unclassified	unclassified	unclassified	0.00110691	0	0.00332072	1	0	0	0	0	0	0	0	0	0	0	0	0	0	0	0	0	0	0	0	0	0	0	0	0	0	0	0	0	0.000553452	0	0.00332072	1	0	0	0	0	0
	OTU_1577	Bacteria	Bacteroidetes	Bacteroidia	Bacteroidales	Bacteroidaceae	Bacteroides	Bacteroides_thetaiotaomicron	0	0	0	0	0.000364498	0	0.00109349	1	0	0	0	0	0	0	0	0	0	0	0	0	0	0	0	0	0	0	0	0	0	0	0	0	0	0	0	0	0.000182249	0	0.00109349	1	0
	OTU_1578	Bacteria	Bacteroidetes	Bacteroidia	Bacteroidales	Porphyromonadaceae	Butyricimonas	unclassified	0	0	0	0	0	0	0	0	0	0	0	0	0	0	0	0	0.00538755	0	0.0161626	1	0	0	0	0	0.00544032	0	0.016321	1	0	0	0	0	0.00269377	0	0.0161626	1	0	0	0	0	0.00272016
	OTU_1579	Bacteria	Bacteroidetes	Bacteroidia	Bacteroidales	Porphyromonadaceae	unclassified	unclassified	0	0	0	0	0	0	0	0	0	0	0	0	0	0	0	0	0.00147199	0	0.00441597	1	0	0	0	0	0.00149131	0	0.00447391	1	0	0	0	0	0.000735995	0	0.00441597	1	0	0	0	0	0.000745652
	OTU_158	Bacteria	Firmicutes	Clostridia	Clostridiales	Ruminococcaceae	unclassified	unclassified	0	0	0	0	0	0	0	0	0	0	0	0	0.13769	0	0.413069	1	0.10019	0	0.293511	2	0	0	0	0	0.11582	0	0.342276	2	0.00348743	0	0.0104623	1	0.0500948	0	0.293511	2	0	0	0	0	0.0579101
	OTU_1580	Bacteria	Bacteroidetes	Bacteroidia	Bacteroidales	Porphyromonadaceae	Butyricimonas	unclassified	0	0	0	0	0	0	0	0	0	0	0	0	0	0	0	0	0.00150123	0	0.00450369	1	0	0	0	0	0.00100215	0	0.00300643	1	0	0	0	0	0.000750616	0	0.00450369	1	0	0	0	0	0.000501072
	OTU_1581	Bacteria	Bacteroidetes	Bacteroidia	Bacteroidales	Porphyromonadaceae	unclassified	unclassified	0	0	0	0	0	0	0	0	0	0	0	0	0	0	0	0	0	0	0	0	0	0	0	0	0	0	0	0	0	0	0	0	0	0	0	0	0	0	0	0	0
	OTU_1582	Bacteria	unclassified	unclassified	unclassified	unclassified	unclassified	unclassified	0	0	0	0	0	0	0	0	0	0	0	0	0	0	0	0	0.00100082	0	0.00300246	1	0	0	0	0	0	0	0	0	0	0	0	0	0.00050041	0	0.00300246	1	0	0	0	0	0
	OTU_1583	Bacteria	Bacteroidetes	Bacteroidia	Bacteroidales	Bacteroidaceae	Bacteroides	Bacteroides_dorei	0	0	0	0	0	0	0	0	0	0	0	0	0	0	0	0	0	0	0	0	0	0	0	0	0	0	0	0	0	0	0	0	0	0	0	0	0	0	0	0	0
	OTU_1584	Bacteria	Proteobacteria	Gammaproteobacteria	Pasteurellales	Pasteurellaceae	Actinobacillus	unclassified	0	0	0	0	0	0	0	0	0	0	0	0	0	0	0	0	0	0	0	0	0	0	0	0	0	0	0	0	0.00178063	0	0.00534188	1	0	0	0	0	0	0	0	0	0
	OTU_1585	Bacteria	unclassified	unclassified	unclassified	unclassified	unclassified	unclassified	0.00110691	0	0.00332072	1	0	0	0	0	0	0	0	0	0	0	0	0	0	0	0	0	0	0	0	0	0	0	0	0	0	0	0	0	0.000553452	0	0.00332072	1	0	0	0	0	0
	OTU_1586	Bacteria	Bacteroidetes	unclassified	unclassified	unclassified	unclassified	unclassified	0	0	0	0	0.000728996	0	0.00218699	1	0	0	0	0	0	0	0	0	0	0	0	0	0	0	0	0	0	0	0	0	0	0	0	0	0	0	0	0	0.000364498	0	0.00218699	1	0
	OTU_1587	Bacteria	Bacteroidetes	Bacteroidia	Bacteroidales	Bacteroidaceae	Bacteroides	unclassified	0	0	0	0	0	0	0	0	0.00161186	0	0.00483559	1	0	0	0	0	0	0	0	0	0	0	0	0	0	0	0	0	0	0	0	0	0	0	0	0	0	0	0	0	0.000805932
	OTU_1588	Bacteria	Synergistetes	Synergistia	Synergistales	Synergistaceae	Pyramidobacter	Pyramidobacter_piscolens	0	0	0	0	0	0	0	0	0	0	0	0	0	0	0	0	0.000471169	0	0.00141351	1	0	0	0	0	0.00294687	0	0.00884062	1	0.000336395	0	0.00100918	1	0.000235585	0	0.00141351	1	0	0	0	0	0.00147344
	OTU_1589	Bacteria	Bacteroidetes	Bacteroidia	Bacteroidales	Porphyromonadaceae	unclassified	unclassified	0	0	0	0	0	0	0	0	0	0	0	0	0	0	0	0	0.000942338	0	0.00282701	1	0	0	0	0	0.00048916	0	0.00146748	1	0	0	0	0	0.000471169	0	0.00282701	1	0	0	0	0	0.00024458
	OTU_159	Bacteria	Firmicutes	Clostridia	Clostridiales	Ruminococcaceae	Clostridium_IV	Eubacterium_siraeum	0.117646	0.00143662	0.349252	3	0.00152902	0	0.00264093	2	0.109053	0.00160385	0.323944	3	0.000964339	0	0.00289302	1	0.158102	0	0.280519	2	0.018585	0	0.0517483	2	0.118699	0.00293496	0.184449	3	0.0138594	0	0.0415781	1	0.137874	0	0.349252	5	0.010057	0	0.0517483	4	0.113876
	OTU_1590	Bacteria	Actinobacteria	Actinobacteria	Actinomycetales	Corynebacteriaceae	Corynebacterium	Corynebacterium_sputi	0	0	0	0	0	0	0	0	0.000631576	0	0.00189473	1	0	0	0	0	0	0	0	0	0	0	0	0	0	0	0	0	0	0	0	0	0	0	0	0	0	0	0	0	0.000315788
	OTU_1591	Bacteria	Bacteroidetes	Bacteroidia	Bacteroidales	Rikenellaceae	Alistipes	Alistipes_putredinis	0	0	0	0	0	0	0	0	0	0	0	0	0	0	0	0	0	0	0	0	0	0	0	0	0	0	0	0	0	0	0	0	0	0	0	0	0	0	0	0	0
	OTU_1592	Bacteria	Bacteroidetes	Bacteroidia	Bacteroidales	Porphyromonadaceae	unclassified	unclassified	0	0	0	0	0	0	0	0	0	0	0	0	0	0	0	0	0	0	0	0	0	0	0	0	0.00100215	0	0.00300643	1	0	0	0	0	0	0	0	0	0	0	0	0	0.000501072
	OTU_1593	Bacteria	Bacteroidetes	Bacteroidia	Bacteroidales	Porphyromonadaceae	unclassified	unclassified	0.00187575	0	0.00562725	1	0	0	0	0	0	0	0	0	0	0	0	0	0	0	0	0	0	0	0	0	0.000427987	0	0.00128396	1	0	0	0	0	0.000937875	0	0.00562725	1	0	0	0	0	0.000213993
	OTU_1594	Bacteria	unclassified	unclassified	unclassified	unclassified	unclassified	unclassified	0	0	0	0	0	0	0	0	0	0	0	0	0	0	0	0	0.0019724	0	0.0059172	1	0	0	0	0	0.00391328	0	0.0117398	1	0.000336395	0	0.00100918	1	0.0009862	0	0.0059172	1	0	0	0	0	0.00195664
	OTU_1595	Bacteria	Firmicutes	Erysipelotrichia	Erysipelotrichales	Erysipelotrichaceae	unclassified	unclassified	0	0	0	0	0	0	0	0	0	0	0	0	0	0	0	0	0	0	0	0	0	0	0	0	0	0	0	0	0	0	0	0	0	0	0	0	0	0	0	0	0
	OTU_1596	Bacteria	Proteobacteria	Betaproteobacteria	Burkholderiales	Sutterellaceae	Parasutterella	Parasutterella_excrementihominis	0	0	0	0	0	0	0	0	0	0	0	0	0	0	0	0	0	0	0	0	0	0	0	0	0.00097832	0	0.00293496	1	0	0	0	0	0	0	0	0	0	0	0	0	0.00048916
	OTU_1597	Bacteria	unclassified	unclassified	unclassified	unclassified	unclassified	unclassified	0.00062525	0	0.00187575	1	0	0	0	0	0.00270577	0	0.00811732	1	0	0	0	0	0	0	0	0	0	0	0	0	0	0	0	0	0	0	0	0	0.000312625	0	0.00187575	1	0	0	0	0	0.00135289
	OTU_1598	Bacteria	Proteobacteria	Gammaproteobacteria	Enterobacteriales	Enterobacteriaceae	Morganella	Morganella_morganii	0	0	0	0	0	0	0	0	0	0	0	0	0	0	0	0	0	0	0	0	0	0	0	0	0.00128396	0	0.00385188	1	0	0	0	0	0	0	0	0	0	0	0	0	0.00064198
	OTU_1599	Bacteria	Bacteroidetes	Bacteroidia	Bacteroidales	Bacteroidaceae	Bacteroides	unclassified	0	0	0	0	0.00129742	0	0.00389226	1	0	0	0	0	0	0	0	0	0	0	0	0	0	0	0	0	0	0	0	0	0	0	0	0	0	0	0	0	0.00064871	0	0.00389226	1	0
	OTU_16	Bacteria	Firmicutes	Clostridia	Clostridiales	Clostridiaceae_1	Clostridium_sensu_stricto	unclassified	0.0258167	0	0.0752015	2	0.0195406	0	0.0508374	2	0.0119526	0	0.0326501	2	0.0967153	0	0.286132	2	0.360467	0.00150123	0.654318	3	0.119431	0.00503596	0.345014	3	1.00472	0.198423	1.7274	3	0.446416	0.00270819	1.04818	3	0.193142	0	0.654318	5	0.0694856	0	0.345014	5	0.508335
	OTU_160	Bacteria	Tenericutes	Mollicutes	Anaeroplasmatales	Anaeroplasmataceae	Asteroleplasma	Asteroleplasma_anaerobium	0.210844	0	0.632533	1	0	0	0	0	0.168962	0	0.506887	1	0	0	0	0	0	0	0	0	0	0	0	0	0	0	0	0	0	0	0	0	0.105422	0	0.632533	1	0	0	0	0	0.0844812
	OTU_1600	Bacteria	Bacteroidetes	Bacteroidia	Bacteroidales	Porphyromonadaceae	unclassified	unclassified	0.00062525	0	0.00187575	1	0.00109349	0	0.00328048	1	0	0	0	0	0	0	0	0	0	0	0	0	0	0	0	0	0	0	0	0	0	0	0	0	0.000312625	0	0.00187575	1	0.000546747	0	0.00328048	1	0
	OTU_1601	Bacteria	Bacteroidetes	Bacteroidia	Bacteroidales	Porphyromonadaceae	unclassified	unclassified	0	0	0	0	0	0	0	0	0	0	0	0	0	0	0	0	0.00132359	0	0.00397078	1	0	0	0	0	0.00097832	0	0.00293496	1	0	0	0	0	0.000661796	0	0.00397078	1	0	0	0	0	0.00048916
	OTU_1602	Bacteria	Firmicutes	Erysipelotrichia	Erysipelotrichales	Erysipelotrichaceae	unclassified	unclassified	0.00472619	0	0.00722978	2	0	0	0	0	0.00269969	0	0.00649523	2	0.000964339	0	0.00289302	1	0	0	0	0	0	0	0	0	0.000359668	0	0.00107901	1	0	0	0	0	0.0023631	0	0.00722978	2	0	0	0	0	0.00152968
	OTU_1603	Bacteria	unclassified	unclassified	unclassified	unclassified	unclassified	unclassified	0	0	0	0	0	0	0	0	0	0	0	0	0	0	0	0	0	0	0	0	0	0	0	0	0	0	0	0	0	0	0	0	0	0	0	0	0	0	0	0	0
	OTU_1604	Bacteria	Bacteroidetes	Bacteroidia	Bacteroidales	Bacteroidaceae	Bacteroides	unclassified	0	0	0	0	0	0	0	0	0	0	0	0	0	0	0	0	0	0	0	0	0.000941582	0	0.00282475	1	0	0	0	0	0.000593542	0	0.00178063	1	0	0	0	0	0.000470791	0	0.00282475	1	0
	OTU_1605	Bacteria	Bacteroidetes	Bacteroidia	Bacteroidales	Porphyromonadaceae	Barnesiella	Barnesiella_intestinihominis	0	0	0	0	0	0	0	0	0	0	0	0	0	0	0	0	0	0	0	0	0	0	0	0	0	0	0	0	0	0	0	0	0	0	0	0	0	0	0	0	0
	OTU_1606	Bacteria	Proteobacteria	Gammaproteobacteria	Enterobacteriales	Enterobacteriaceae	Providencia	unclassified	0	0	0	0	0.000364498	0	0.00109349	1	0.000631576	0	0.00189473	1	0	0	0	0	0	0	0	0	0	0	0	0	0.000427987	0	0.00128396	1	0	0	0	0	0	0	0	0	0.000182249	0	0.00109349	1	0.000529782
	OTU_1607	Bacteria	Proteobacteria	Betaproteobacteria	Burkholderiales	Sutterellaceae	Parasutterella	Parasutterella_excrementihominis	0	0	0	0	0	0	0	0	0	0	0	0	0	0	0	0	0	0	0	0	0	0	0	0	0	0	0	0	0	0	0	0	0	0	0	0	0	0	0	0	0
	OTU_1608	Bacteria	Firmicutes	Clostridia	Clostridiales	Peptococcaceae_1	Peptococcus	Peptococcus_niger	0	0	0	0	0	0	0	0	0.00180385	0	0.00541155	1	0	0	0	0	0	0	0	0	0	0	0	0	0	0	0	0	0	0	0	0	0	0	0	0	0	0	0	0	0.000901925
	OTU_1609	Bacteria	Firmicutes	Negativicutes	Selenomonadales	Veillonellaceae	unclassified	unclassified	0	0	0	0	0	0	0	0	0	0	0	0	0	0	0	0	0	0	0	0	0	0	0	0	0	0	0	0	0.00528262	0	0.0158479	1	0	0	0	0	0	0	0	0	0
	OTU_161	Bacteria	Bacteroidetes	Bacteroidia	Bacteroidales	Prevotellaceae	unclassified	unclassified	0.0973048	0	0.271281	2	0.00619646	0	0.0185894	1	0.14097	0	0.289783	2	0.0168594	0	0.0476116	2	0.03493	0	0.097284	2	0	0	0	0	0.000359668	0	0.00107901	1	0	0	0	0	0.0661174	0	0.271281	4	0.00309823	0	0.0185894	1	0.0706651
	OTU_1610	Bacteria	Firmicutes	Negativicutes	Selenomonadales	unclassified	unclassified	unclassified	0	0	0	0	0	0	0	0	0	0	0	0	0.000746999	0	0.002241	1	0	0	0	0	0	0	0	0	0	0	0	0	0	0	0	0	0	0	0	0	0	0	0	0	0
	OTU_1611	Bacteria	Bacteroidetes	Bacteroidia	Bacteroidales	Porphyromonadaceae	Butyricimonas	Butyricimonas_virosa	0	0	0	0	0	0	0	0	0	0	0	0	0	0	0	0	0	0	0	0	0	0	0	0	0.00149131	0	0.00447391	1	0	0	0	0	0	0	0	0	0	0	0	0	0.000745652
	OTU_1612	Bacteria	Bacteroidetes	Bacteroidia	Bacteroidales	Porphyromonadaceae	Parabacteroides	Parabacteroides_merdae	0	0	0	0	0	0	0	0	0	0	0	0	0	0	0	0	0	0	0	0	0	0	0	0	0.000719336	0	0.00215801	1	0	0	0	0	0	0	0	0	0	0	0	0	0.000359668
	OTU_1613	Bacteria	Bacteroidetes	Bacteroidia	Bacteroidales	unclassified	unclassified	unclassified	0.00240993	0	0.00722978	1	0	0	0	0	0.00160385	0	0.00481155	1	0	0	0	0	0	0	0	0	0	0	0	0	0	0	0	0	0	0	0	0	0.00120496	0	0.00722978	1	0	0	0	0	0.000801925
	OTU_1614	Bacteria	Bacteroidetes	Bacteroidia	Bacteroidales	unclassified	unclassified	unclassified	0	0	0	0	0	0	0	0	0	0	0	0	0	0	0	0	0	0	0	0	0	0	0	0	0	0	0	0	0.000672789	0	0.00201837	1	0	0	0	0	0	0	0	0	0
	OTU_1615	Bacteria	unclassified	unclassified	unclassified	unclassified	unclassified	unclassified	0	0	0	0	0	0	0	0	0	0	0	0	0	0	0	0	0.0019724	0	0.0059172	1	0	0	0	0	0.00299452	0	0.00898357	1	0	0	0	0	0.0009862	0	0.0059172	1	0	0	0	0	0.00149726
	OTU_1616	Bacteria	Bacteroidetes	Bacteroidia	Bacteroidales	Bacteroidaceae	Bacteroides	unclassified	0	0	0	0	0	0	0	0	0	0	0	0	0	0	0	0	0	0	0	0	0	0	0	0	0	0	0	0	0	0	0	0	0	0	0	0	0	0	0	0	0
	OTU_1617	Bacteria	Bacteroidetes	Bacteroidia	Bacteroidales	unclassified	unclassified	unclassified	0	0	0	0	0.000668968	0	0.0020069	1	0	0	0	0	0.000988885	0	0.00296665	1	0	0	0	0	0	0	0	0	0	0	0	0	0	0	0	0	0	0	0	0	0.000334484	0	0.0020069	1	0
	OTU_1618	Bacteria	Bacteroidetes	Bacteroidia	Bacteroidales	Porphyromonadaceae	unclassified	unclassified	0	0	0	0	0	0	0	0	0	0	0	0	0	0	0	0	0	0	0	0	0	0	0	0	0	0	0	0	0	0	0	0	0	0	0	0	0	0	0	0	0
	OTU_1619	Bacteria	Bacteroidetes	Bacteroidia	Bacteroidales	unclassified	unclassified	unclassified	0	0	0	0	0	0	0	0	0	0	0	0	0	0	0	0	0	0	0	0	0	0	0	0	0	0	0	0	0	0	0	0	0	0	0	0	0	0	0	0	0
	OTU_162	Bacteria	Firmicutes	Clostridia	Clostridiales	Lachnospiraceae	unclassified	unclassified	0.319938	0.00948533	0.937529	3	0.020856	0	0.0614744	2	0.332943	0.00160385	0.98532	3	0	0	0	0	0	0	0	0	0	0	0	0	0	0	0	0	0	0	0	0	0.159969	0	0.937529	3	0.010428	0	0.0614744	2	0.166472
	OTU_1620	Bacteria	Bacteroidetes	Bacteroidia	Bacteroidales	Prevotellaceae	unclassified	unclassified	0	0	0	0	0.000364498	0	0.00109349	1	0.00180385	0	0.00541155	1	0	0	0	0	0.00051023	0	0.00153069	1	0	0	0	0	0.00270102	0	0.00516809	2	0	0	0	0	0.000255115	0	0.00153069	1	0.000182249	0	0.00109349	1	0.00225243
	OTU_1621	Bacteria	Firmicutes	Negativicutes	Selenomonadales	Veillonellaceae	Veillonella	unclassified	0	0	0	0	0	0	0	0	0	0	0	0	0	0	0	0	0	0	0	0	0	0	0	0	0.00048916	0	0.00146748	1	0	0	0	0	0	0	0	0	0	0	0	0	0.00024458
	OTU_1622	Bacteria	Fibrobacteres	Fibrobacteria	Fibrobacterales	Fibrobacteraceae	Fibrobacter	Fibrobacter_intestinalis	0	0	0	0	0.000364498	0	0.00109349	1	0	0	0	0	0	0	0	0	0	0	0	0	0	0	0	0	0	0	0	0	0	0	0	0	0	0	0	0	0.000182249	0	0.00109349	1	0
	OTU_1623	Bacteria	Fibrobacteres	Fibrobacteria	Fibrobacterales	Fibrobacteraceae	Fibrobacter	Fibrobacter_intestinalis	0	0	0	0	0.000364498	0	0.00109349	1	0	0	0	0	0	0	0	0	0	0	0	0	0	0	0	0	0.00048916	0	0.00146748	1	0	0	0	0	0	0	0	0	0.000182249	0	0.00109349	1	0.00024458
	OTU_1624	Bacteria	Bacteroidetes	Bacteroidia	Bacteroidales	Porphyromonadaceae	unclassified	unclassified	0	0	0	0	0	0	0	0	0	0	0	0	0	0	0	0	0	0	0	0	0	0	0	0	0.00299591	0	0.00898773	1	0	0	0	0	0	0	0	0	0	0	0	0	0.00149795
	OTU_1625	Bacteria	Bacteroidetes	Bacteroidia	Bacteroidales	Porphyromonadaceae	unclassified	unclassified	0.0012505	0	0.0037515	1	0.000364498	0	0.00109349	1	0.00216508	0	0.00649523	1	0	0	0	0	0.00050041	0	0.00150123	1	0	0	0	0	0.0100605	0.00293496	0.0218515	3	0	0	0	0	0.000875455	0	0.0037515	2	0.000182249	0	0.00109349	1	0.00611279
	OTU_1626	Bacteria	Bacteroidetes	Bacteroidia	Bacteroidales	unclassified	unclassified	unclassified	0	0	0	0	0	0	0	0	0	0	0	0	0	0	0	0	0	0	0	0	0	0	0	0	0	0	0	0	0	0	0	0	0	0	0	0	0	0	0	0	0
	OTU_1627	Bacteria	Actinobacteria	Actinobacteria	Actinomycetales	Actinomycetaceae	Actinomyces	Actinomyces_odontolyticus	0.00583383	0.00187575	0.0100563	3	0	0	0	0	0.00816638	0.00378946	0.0142447	3	0	0	0	0	0	0	0	0	0	0	0	0	0.00289761	0	0.00740888	2	0	0	0	0	0.00291691	0	0.0100563	3	0	0	0	0	0.005532
	OTU_1628	Bacteria	Actinobacteria	Actinobacteria	Actinomycetales	unclassified	unclassified	unclassified	0	0	0	0	0	0	0	0	0	0	0	0	0	0	0	0	0	0	0	0	0	0	0	0	0	0	0	0	0	0	0	0	0	0	0	0	0	0	0	0	0
	OTU_1629	Bacteria	Actinobacteria	Actinobacteria	Actinomycetales	unclassified	unclassified	unclassified	0	0	0	0	0	0	0	0	0	0	0	0	0	0	0	0	0	0	0	0	0	0	0	0	0	0	0	0	0	0	0	0	0	0	0	0	0	0	0	0	0
	OTU_163	Bacteria	Bacteroidetes	Bacteroidia	Bacteroidales	Prevotellaceae	Paraprevotella	Paraprevotella_clara	0.338808	0.0452484	0.740857	3	0.000620086	0	0.00186026	1	0.335609	0.0256616	0.559933	3	0	0	0	0	0	0	0	0	0	0	0	0	0	0	0	0	0	0	0	0	0.169404	0	0.740857	3	0.000310043	0	0.00186026	1	0.167804
	OTU_1630	Bacteria	Bacteroidetes	Bacteroidia	Bacteroidales	Porphyromonadaceae	unclassified	unclassified	0	0	0	0	0	0	0	0	0.000631576	0	0.00189473	1	0	0	0	0	0.00600188	0.00150123	0.0119123	3	0	0	0	0	0.00165169	0	0.00387607	2	0	0	0	0	0.00300094	0	0.0119123	3	0	0	0	0	0.00114163
	OTU_1631	Bacteria	unclassified	unclassified	unclassified	unclassified	unclassified	unclassified	0	0	0	0	0	0	0	0	0	0	0	0	0	0	0	0	0	0	0	0	0	0	0	0	0	0	0	0	0	0	0	0	0	0	0	0	0	0	0	0	0
	OTU_1632	Bacteria	Actinobacteria	Actinobacteria	Actinomycetales	Actinomycetaceae	Actinobaculum	Actinobaculum_schaalii	0	0	0	0	0	0	0	0	0	0	0	0	0	0	0	0	0.000943254	0	0.00282976	1	0	0	0	0	0.00128934	0	0.00386801	1	0	0	0	0	0.000471627	0	0.00282976	1	0	0	0	0	0.000644668
	OTU_1633	Bacteria	Firmicutes	Negativicutes	Selenomonadales	Acidaminococcaceae	unclassified	unclassified	0	0	0	0	0	0	0	0	0	0	0	0	0	0	0	0	0	0	0	0	0	0	0	0	0	0	0	0	0	0	0	0	0	0	0	0	0	0	0	0	0
	OTU_1634	Bacteria	Actinobacteria	Actinobacteria	Actinomycetales	Actinomycetaceae	Trueperella	Trueperella_bernardiae	0	0	0	0	0	0	0	0	0	0	0	0	0	0	0	0	0	0	0	0	0	0	0	0	0	0	0	0	0	0	0	0	0	0	0	0	0	0	0	0	0
	OTU_1635	Bacteria	Proteobacteria	Gammaproteobacteria	Aeromonadales	Succinivibrionaceae	Ruminobacter	Ruminobacter_amylophilus	0	0	0	0	0.000728996	0	0.00218699	1	0	0	0	0	0	0	0	0	0	0	0	0	0	0	0	0	0	0	0	0	0	0	0	0	0	0	0	0	0.000364498	0	0.00218699	1	0
	OTU_1636	Bacteria	Bacteroidetes	Bacteroidia	Bacteroidales	Porphyromonadaceae	unclassified	unclassified	0	0	0	0	0	0	0	0	0	0	0	0	0	0	0	0	0	0	0	0	0	0	0	0	0.00128396	0	0.00385188	1	0	0	0	0	0	0	0	0	0	0	0	0	0.00064198
	OTU_1637	Bacteria	Bacteroidetes	unclassified	unclassified	unclassified	unclassified	unclassified	0.000749569	0	0.00224871	1	0	0	0	0	0.000534616	0	0.00160385	1	0	0	0	0	0	0	0	0	0	0	0	0	0	0	0	0	0	0	0	0	0.000374784	0	0.00224871	1	0	0	0	0	0.000267308
	OTU_1638	Bacteria	Bacteroidetes	Bacteroidia	Bacteroidales	Rikenellaceae	Alistipes	unclassified	0	0	0	0	0	0	0	0	0	0	0	0	0	0	0	0	0	0	0	0	0	0	0	0	0	0	0	0	0	0	0	0	0	0	0	0	0	0	0	0	0
	OTU_1639	Bacteria	Bacteroidetes	Bacteroidia	Bacteroidales	Prevotellaceae	unclassified	unclassified	0	0	0	0	0	0	0	0	0	0	0	0	0	0	0	0	0	0	0	0	0	0	0	0	0	0	0	0	0	0	0	0	0	0	0	0	0	0	0	0	0
	OTU_164	Bacteria	Firmicutes	Bacilli	Lactobacillales	Leuconostocaceae	Weissella	unclassified	0.242276	0	0.726827	1	0.000364498	0	0.00109349	1	0.196052	0	0.588155	1	0	0	0	0	0.00051023	0	0.00153069	1	0	0	0	0	0	0	0	0	0	0	0	0	0.121393	0	0.726827	2	0.000182249	0	0.00109349	1	0.0980258
	OTU_1640	Bacteria	unclassified	unclassified	unclassified	unclassified	unclassified	unclassified	0.000749569	0	0.00224871	1	0	0	0	0	0	0	0	0	0	0	0	0	0	0	0	0	0	0	0	0	0	0	0	0	0	0	0	0	0.000374784	0	0.00224871	1	0	0	0	0	0
	OTU_1641	Bacteria	unclassified	unclassified	unclassified	unclassified	unclassified	unclassified	0.00253653	0	0.00760958	1	0	0	0	0	0	0	0	0	0	0	0	0	0	0	0	0	0	0	0	0	0	0	0	0	0	0	0	0	0.00126826	0	0.00760958	1	0	0	0	0	0
	OTU_1642	Bacteria	Bacteroidetes	Bacteroidia	Bacteroidales	Bacteroidaceae	Bacteroides	Bacteroides_uniformis	0.00110691	0	0.00332072	1	0	0	0	0	0	0	0	0	0.000964339	0	0.00289302	1	0	0	0	0	0	0	0	0	0	0	0	0	0	0	0	0	0.000553452	0	0.00332072	1	0	0	0	0	0
	OTU_1643	Bacteria	Bacteroidetes	unclassified	unclassified	unclassified	unclassified	unclassified	0.00062525	0	0.00187575	1	0.000728996	0	0.00218699	1	0.00189473	0	0.00568419	1	0	0	0	0	0	0	0	0	0	0	0	0	0	0	0	0	0	0	0	0	0.000312625	0	0.00187575	1	0.000364498	0	0.00218699	1	0.000947364
	OTU_1644	Bacteria	Bacteroidetes	Bacteroidia	Bacteroidales	Bacteroidaceae	Bacteroides	unclassified	0	0	0	0	0.056452	0.0279039	0.0736957	3	0	0	0	0	0.0842342	0.012372	0.138954	3	0	0	0	0	0.0603983	0.0307424	0.084251	3	0.00136181	0	0.00300643	2	0.0861571	0.0493714	0.136687	3	0	0	0	0	0.0584251	0.0279039	0.084251	6	0.000680906
	OTU_1645	Bacteria	Bacteroidetes	unclassified	unclassified	unclassified	unclassified	unclassified	0.000749569	0	0.00224871	1	0	0	0	0	0.00215499	0	0.00646496	1	0	0	0	0	0	0	0	0	0	0	0	0	0	0	0	0	0	0	0	0	0.000374784	0	0.00224871	1	0	0	0	0	0.00107749
	OTU_1646	Bacteria	Bacteroidetes	Bacteroidia	Bacteroidales	unclassified	unclassified	unclassified	0	0	0	0	0	0	0	0	0	0	0	0	0	0	0	0	0	0	0	0	0	0	0	0	0	0	0	0	0.00103713	0	0.00311139	1	0	0	0	0	0	0	0	0	0
	OTU_1647	Bacteria	Proteobacteria	Deltaproteobacteria	Desulfovibrionales	Desulfovibrionaceae	unclassified	unclassified	0	0	0	0	0	0	0	0	0	0	0	0	0	0	0	0	0	0	0	0	0	0	0	0	0	0	0	0	0	0	0	0	0	0	0	0	0	0	0	0	0
	OTU_1648	Bacteria	Bacteroidetes	Bacteroidia	Bacteroidales	Rikenellaceae	Alistipes	Alistipes_putredinis	0	0	0	0	0	0	0	0	0	0	0	0	0	0	0	0	0	0	0	0	0	0	0	0	0	0	0	0	0	0	0	0	0	0	0	0	0	0	0	0	0
	OTU_1649	Bacteria	Bacteroidetes	Bacteroidia	Bacteroidales	Bacteroidaceae	Bacteroides	Bacteroides_dorei	0	0	0	0	0	0	0	0	0	0	0	0	0	0	0	0	0	0	0	0	0	0	0	0	0	0	0	0	0	0	0	0	0	0	0	0	0	0	0	0	0
	OTU_165	Bacteria	Firmicutes	Clostridia	Clostridiales	Lachnospiraceae	unclassified	unclassified	0.00437675	0	0.0131303	1	0	0	0	0	0.03662	0	0.10986	1	0	0	0	0	0.0151007	0	0.0315259	2	0	0	0	0	0.0822422	0	0.239389	2	0	0	0	0	0.00973872	0	0.0315259	3	0	0	0	0	0.0594311
	OTU_1650	Bacteria	Firmicutes	Clostridia	Clostridiales	unclassified	unclassified	unclassified	0.00169102	0	0.00507305	1	0	0	0	0	0	0	0	0	0	0	0	0	0	0	0	0	0	0	0	0	0	0	0	0	0	0	0	0	0.000845509	0	0.00507305	1	0	0	0	0	0
	OTU_1651	Bacteria	Firmicutes	Clostridia	Clostridiales	Ruminococcaceae	unclassified	unclassified	0.00169102	0	0.00507305	1	0	0	0	0	0	0	0	0	0	0	0	0	0	0	0	0	0	0	0	0	0	0	0	0	0	0	0	0	0.000845509	0	0.00507305	1	0	0	0	0	0
	OTU_1652	Bacteria	Firmicutes	Clostridia	Clostridiales	Ruminococcaceae	unclassified	unclassified	0	0	0	0	0	0	0	0	0	0	0	0	0	0	0	0	0	0	0	0	0	0	0	0	0	0	0	0	0	0	0	0	0	0	0	0	0	0	0	0	0
	OTU_1653	Bacteria	Firmicutes	Clostridia	Clostridiales	unclassified	unclassified	unclassified	0.00062525	0	0.00187575	1	0	0	0	0	0	0	0	0	0	0	0	0	0.00051023	0	0.00153069	1	0	0	0	0	0.000427987	0	0.00128396	1	0	0	0	0	0.00056774	0	0.00187575	2	0	0	0	0	0.000213993
	OTU_1654	Bacteria	Firmicutes	Clostridia	Clostridiales	Ruminococcaceae	unclassified	unclassified	0	0	0	0	0.00194613	0	0.00583839	1	0.00215499	0	0.00646496	1	0	0	0	0	0.00050041	0	0.00150123	1	0	0	0	0	0.000359668	0	0.00107901	1	0	0	0	0	0.000250205	0	0.00150123	1	0.000973066	0	0.00583839	1	0.00125733
	OTU_1655	Bacteria	Firmicutes	Clostridia	Clostridiales	unclassified	unclassified	unclassified	0	0	0	0	0	0	0	0	0	0	0	0	0	0	0	0	0	0	0	0	0	0	0	0	0.00100215	0	0.00300643	1	0.000672789	0	0.00201837	1	0	0	0	0	0	0	0	0	0.000501072
	OTU_1656	Bacteria	Proteobacteria	Betaproteobacteria	Burkholderiales	Alcaligenaceae	Paenalcaligenes	Paenalcaligenes_hermetiae	0	0	0	0	0	0	0	0	0	0	0	0	0	0	0	0	0	0	0	0	0	0	0	0	0.00146748	0	0.00440244	1	0	0	0	0	0	0	0	0	0	0	0	0	0.00073374
	OTU_1657	Bacteria	Firmicutes	unclassified	unclassified	unclassified	unclassified	unclassified	0	0	0	0	0	0	0	0	0	0	0	0	0	0	0	0	0	0	0	0	0	0	0	0	0	0	0	0	0	0	0	0	0	0	0	0	0	0	0	0	0
	OTU_1658	Bacteria	Firmicutes	Clostridia	Clostridiales	unclassified	unclassified	unclassified	0	0	0	0	0	0	0	0	0	0	0	0	0	0	0	0	0	0	0	0	0	0	0	0	0	0	0	0	0	0	0	0	0	0	0	0	0	0	0	0	0
	OTU_1659	Bacteria	Firmicutes	unclassified	unclassified	unclassified	unclassified	unclassified	0.00169102	0	0.00507305	1	0	0	0	0	0	0	0	0	0	0	0	0	0	0	0	0	0	0	0	0	0	0	0	0	0	0	0	0	0.000845509	0	0.00507305	1	0	0	0	0	0
	OTU_166	Bacteria	Bacteroidetes	Bacteroidia	Bacteroidales	Bacteroidaceae	Bacteroides	Bacteroides_nordii	0	0	0	0	0.0659976	0	0.182595	2	0.00214648	0	0.00483559	2	0.0882233	0.00148333	0.25444	3	0	0	0	0	0.000401461	0	0.00120438	1	0.00158069	0	0.00258405	2	0.00423594	0	0.0111521	2	0	0	0	0	0.0331995	0	0.182595	3	0.00186358
	OTU_1660	Bacteria	Candidatus_Saccharibacteria	unclassified	unclassified	unclassified	unclassified	unclassified	0	0	0	0	0	0	0	0	0	0	0	0	0	0	0	0	0	0	0	0	0	0	0	0	0	0	0	0	0	0	0	0	0	0	0	0	0	0	0	0	0
	OTU_1661	Bacteria	Firmicutes	Clostridia	Clostridiales	Ruminococcaceae	unclassified	unclassified	0	0	0	0	0.000364498	0	0.00109349	1	0	0	0	0	0.000494442	0	0.00148333	1	0	0	0	0	0	0	0	0	0	0	0	0	0	0	0	0	0	0	0	0	0.000182249	0	0.00109349	1	0
	OTU_1662	Bacteria	Firmicutes	Clostridia	Clostridiales	Ruminococcaceae	unclassified	unclassified	0.000957744	0	0.00287323	1	0	0	0	0	0	0	0	0	0	0	0	0	0	0	0	0	0	0	0	0	0	0	0	0	0	0	0	0	0.000478872	0	0.00287323	1	0	0	0	0	0
	OTU_1663	Bacteria	Firmicutes	Clostridia	Clostridiales	Ruminococcaceae	unclassified	unclassified	0	0	0	0	0	0	0	0	0	0	0	0	0	0	0	0	0	0	0	0	0	0	0	0	0	0	0	0	0	0	0	0	0	0	0	0	0	0	0	0	0
	OTU_1664	Bacteria	Firmicutes	Clostridia	Clostridiales	Ruminococcaceae	unclassified	unclassified	0.00187077	0	0.0056123	1	0	0	0	0	0	0	0	0	0	0	0	0	0.00551648	0	0.0154479	2	0	0	0	0	0.00250498	0	0.00643593	2	0	0	0	0	0.00369362	0	0.0154479	3	0	0	0	0	0.00125249
	OTU_1665	Bacteria	Firmicutes	unclassified	unclassified	unclassified	unclassified	unclassified	0	0	0	0	0	0	0	0	0	0	0	0	0	0	0	0	0	0	0	0	0	0	0	0	0	0	0	0	0	0	0	0	0	0	0	0	0	0	0	0	0
	OTU_1666	Bacteria	Firmicutes	Clostridia	Clostridiales	unclassified	unclassified	unclassified	0.000957744	0	0.00287323	1	0	0	0	0	0	0	0	0	0	0	0	0	0	0	0	0	0	0	0	0	0	0	0	0	0	0	0	0	0.000478872	0	0.00287323	1	0	0	0	0	0
	OTU_1667	Bacteria	Firmicutes	Clostridia	Clostridiales	unclassified	unclassified	unclassified	0	0	0	0	0	0	0	0	0	0	0	0	0	0	0	0	0	0	0	0	0	0	0	0	0	0	0	0	0	0	0	0	0	0	0	0	0	0	0	0	0
	OTU_1668	Bacteria	Firmicutes	unclassified	unclassified	unclassified	unclassified	unclassified	0	0	0	0	0	0	0	0	0	0	0	0	0	0	0	0	0	0	0	0	0	0	0	0	0	0	0	0	0	0	0	0	0	0	0	0	0	0	0	0	0
	OTU_1669	Bacteria	unclassified	unclassified	unclassified	unclassified	unclassified	unclassified	0.00371295	0	0.0111388	1	0	0	0	0	0.00322422	0	0.00967266	1	0	0	0	0	0	0	0	0	0	0	0	0	0	0	0	0	0	0	0	0	0.00185647	0	0.0111388	1	0	0	0	0	0.00161211
	OTU_167	Bacteria	Bacteroidetes	Bacteroidia	Bacteroidales	Rikenellaceae	Alistipes	unclassified	0.152568	0	0.372187	2	0.00276919	0	0.00566665	2	0.123646	0	0.308241	2	0.00405804	0.0011205	0.00593331	3	0.0445143	0	0.0700492	2	0	0	0	0	0.0397385	0	0.0708436	2	0	0	0	0	0.098541	0	0.372187	4	0.0013846	0	0.00566665	2	0.0816925
	OTU_1670	Bacteria	Firmicutes	Clostridia	Clostridiales	Ruminococcaceae	unclassified	unclassified	0	0	0	0	0	0	0	0	0	0	0	0	0	0	0	0	0	0	0	0	0	0	0	0	0	0	0	0	0	0	0	0	0	0	0	0	0	0	0	0	0
	OTU_1671	Bacteria	Firmicutes	Clostridia	Clostridiales	Ruminococcaceae	Oscillibacter	unclassified	0	0	0	0	0	0	0	0	0	0	0	0	0	0	0	0	0	0	0	0	0.00128126	0	0.00384379	1	0	0	0	0	0	0	0	0	0	0	0	0	0.000640631	0	0.00384379	1	0
	OTU_1672	Bacteria	unclassified	unclassified	unclassified	unclassified	unclassified	unclassified	0.00110691	0	0.00332072	1	0	0	0	0	0	0	0	0	0	0	0	0	0	0	0	0	0	0	0	0	0	0	0	0	0	0	0	0	0.000553452	0	0.00332072	1	0	0	0	0	0
	OTU_1673	Bacteria	Firmicutes	Clostridia	Clostridiales	Lachnospiraceae	Cellulosilyticum	Cellulosilyticum_ruminicola	0	0	0	0	0.00129742	0	0.00389226	1	0	0	0	0	0	0	0	0	0.00051023	0	0.00153069	1	0	0	0	0	0	0	0	0	0	0	0	0	0.000255115	0	0.00153069	1	0.00064871	0	0.00389226	1	0
	OTU_1674	Bacteria	Firmicutes	Clostridia	Clostridiales	unclassified	unclassified	unclassified	0	0	0	0	0	0	0	0	0	0	0	0	0	0	0	0	0	0	0	0	0	0	0	0	0	0	0	0	0	0	0	0	0	0	0	0	0	0	0	0	0
	OTU_1675	Bacteria	Firmicutes	Clostridia	Clostridiales	Ruminococcaceae	unclassified	unclassified	0	0	0	0	0	0	0	0	0.00107458	0	0.00322373	1	0	0	0	0	0	0	0	0	0	0	0	0	0	0	0	0	0	0	0	0	0	0	0	0	0	0	0	0	0.000537288
	OTU_1676	Bacteria	Firmicutes	Clostridia	Clostridiales	Ruminococcaceae	Oscillibacter	unclassified	0	0	0	0	0	0	0	0	0	0	0	0	0	0	0	0	0	0	0	0	0	0	0	0	0	0	0	0	0	0	0	0	0	0	0	0	0	0	0	0	0
	OTU_1677	Bacteria	Firmicutes	Clostridia	Clostridiales	Lachnospiraceae	unclassified	unclassified	0	0	0	0	0	0	0	0	0.00129955	0	0.00389864	1	0	0	0	0	0	0	0	0	0	0	0	0	0	0	0	0	0	0	0	0	0	0	0	0	0	0	0	0	0.000649773
	OTU_1678	Bacteria	Firmicutes	Clostridia	Clostridiales	unclassified	unclassified	unclassified	0	0	0	0	0	0	0	0	0.00129955	0	0.00389864	1	0	0	0	0	0	0	0	0	0	0	0	0	0	0	0	0	0	0	0	0	0	0	0	0	0	0	0	0	0.000649773
	OTU_1679	Bacteria	Firmicutes	Clostridia	Clostridiales	Ruminococcaceae	unclassified	unclassified	0.002501	0	0.007503	1	0	0	0	0	0.00243543	0	0.00730628	1	0	0	0	0	0	0	0	0	0	0	0	0	0	0	0	0	0	0	0	0	0.0012505	0	0.007503	1	0	0	0	0	0.00121771
	OTU_168	Bacteria	Firmicutes	Clostridia	Clostridiales	unclassified	unclassified	unclassified	0	0	0	0	0.00619646	0	0.0185894	1	0	0	0	0	0	0	0	0	0.00765345	0	0.0229604	1	0	0	0	0	0.106219	0	0.317154	2	0	0	0	0	0.00382673	0	0.0229604	1	0.00309823	0	0.0185894	1	0.0531096
	OTU_1680	Bacteria	Firmicutes	Clostridia	Clostridiales	Ruminococcaceae	unclassified	unclassified	0	0	0	0	0	0	0	0	0.00118439	0	0.00194932	2	0	0	0	0	0.0427385	0	0.107491	2	0	0	0	0	0.0245139	0	0.06058	2	0	0	0	0	0.0213693	0	0.107491	2	0	0	0	0	0.0128491
	OTU_1681	Bacteria	Firmicutes	Clostridia	Clostridiales	Clostridiales_Incertae_Sedis_XIII	Anaerovorax	unclassified	0	0	0	0	0	0	0	0	0	0	0	0	0	0	0	0	0	0	0	0	0	0	0	0	0	0	0	0	0	0	0	0	0	0	0	0	0	0	0	0	0
	OTU_1682	Bacteria	Proteobacteria	Betaproteobacteria	Burkholderiales	unclassified	unclassified	unclassified	0	0	0	0	0	0	0	0	0.00194932	0	0.00584795	1	0	0	0	0	0	0	0	0	0	0	0	0	0	0	0	0	0	0	0	0	0	0	0	0	0	0	0	0	0.000974659
	OTU_1683	Bacteria	Proteobacteria	Betaproteobacteria	Burkholderiales	Burkholderiaceae	Burkholderia	unclassified	0.00166036	0	0.00498107	1	0	0	0	0	0	0	0	0	0	0	0	0	0.00303117	0	0.00909351	1	0	0	0	0	0	0	0	0	0	0	0	0	0.00234576	0	0.00909351	2	0	0	0	0	0
	OTU_1684	Bacteria	Firmicutes	Clostridia	Clostridiales	unclassified	unclassified	unclassified	0	0	0	0	0	0	0	0	0	0	0	0	0	0	0	0	0	0	0	0	0	0	0	0	0	0	0	0	0	0	0	0	0	0	0	0	0	0	0	0	0
	OTU_1685	Bacteria	unclassified	unclassified	unclassified	unclassified	unclassified	unclassified	0	0	0	0	0	0	0	0	0	0	0	0	0	0	0	0	0	0	0	0	0	0	0	0	0	0	0	0	0	0	0	0	0	0	0	0	0	0	0	0	0
	OTU_1686	Bacteria	Proteobacteria	Gammaproteobacteria	unclassified	unclassified	unclassified	unclassified	0	0	0	0	0	0	0	0	0	0	0	0	0	0	0	0	0	0	0	0	0	0	0	0	0	0	0	0	0	0	0	0	0	0	0	0	0	0	0	0	0
	OTU_1687	Bacteria	Firmicutes	Clostridia	Clostridiales	unclassified	unclassified	unclassified	0.00665949	0	0.0199785	1	0	0	0	0	0.00237412	0	0.00712236	1	0	0	0	0	0	0	0	0	0	0	0	0	0	0	0	0	0	0	0	0	0.00332974	0	0.0199785	1	0	0	0	0	0.00118706
	OTU_1688	Bacteria	Firmicutes	Clostridia	Clostridiales	unclassified	unclassified	unclassified	0	0	0	0	0	0	0	0	0	0	0	0	0	0	0	0	0	0	0	0	0	0	0	0	0.000855974	0	0.00256792	1	0	0	0	0	0	0	0	0	0	0	0	0	0.000427987
	OTU_1689	Bacteria	Firmicutes	Bacilli	Lactobacillales	Streptococcaceae	Streptococcus	unclassified	0	0	0	0	0	0	0	0	0	0	0	0	0.00538829	0	0.0161649	1	0	0	0	0	0	0	0	0	0.00194399	0	0.00453995	2	0	0	0	0	0	0	0	0	0	0	0	0	0.000971996
	OTU_169	Bacteria	Firmicutes	unclassified	unclassified	unclassified	unclassified	unclassified	0.0415975	0.00253653	0.106721	3	0.191742	0.00338043	0.56034	3	0.0302868	0	0.0707676	2	0.0110278	0	0.01858	2	0	0	0	0	0	0	0	0	0.00114732	0	0.00215801	2	0	0	0	0	0.0207987	0	0.106721	3	0.0958709	0	0.56034	3	0.015717
	OTU_1690	Bacteria	Firmicutes	Clostridia	Clostridiales	unclassified	unclassified	unclassified	0	0	0	0	0	0	0	0	0	0	0	0	0	0	0	0	0	0	0	0	0	0	0	0	0	0	0	0	0	0	0	0	0	0	0	0	0	0	0	0	0
	OTU_1691	Bacteria	Firmicutes	Clostridia	Clostridiales	Ruminococcaceae	unclassified	unclassified	0	0	0	0	0	0	0	0	0.00107458	0	0.00322373	1	0	0	0	0	0	0	0	0	0	0	0	0	0	0	0	0	0	0	0	0	0	0	0	0	0	0	0	0	0.000537288
	OTU_1692	Bacteria	Firmicutes	Clostridia	Clostridiales	unclassified	unclassified	unclassified	0	0	0	0	0	0	0	0	0.000649773	0	0.00194932	1	0	0	0	0	0	0	0	0	0	0	0	0	0	0	0	0	0	0	0	0	0	0	0	0	0	0	0	0	0.000324886
	OTU_1693	Bacteria	Firmicutes	Clostridia	Clostridiales	Ruminococcaceae	Ruminococcus	Ruminococcus_flavefaciens	0	0	0	0	0.000728996	0	0.00218699	1	0	0	0	0	0	0	0	0	0	0	0	0	0	0	0	0	0	0	0	0	0	0	0	0	0	0	0	0	0.000364498	0	0.00218699	1	0
	OTU_1694	Bacteria	Firmicutes	Negativicutes	Selenomonadales	Acidaminococcaceae	Acidaminococcus	Acidaminococcus_fermentans	0.00062525	0	0.00187575	1	0.000728996	0	0.00218699	1	0	0	0	0	0	0	0	0	0.000661796	0	0.00198539	1	0	0	0	0	0	0	0	0	0	0	0	0	0.000643523	0	0.00198539	2	0.000364498	0	0.00218699	1	0
	OTU_1695	Bacteria	Firmicutes	Clostridia	Clostridiales	Ruminococcaceae	unclassified	unclassified	0.00426513	0	0.0127954	1	0.000620086	0	0.00186026	1	0.00463576	0	0.0139073	1	0	0	0	0	0.00051023	0	0.00153069	1	0.000401461	0	0.00120438	1	0.000430674	0	0.00129202	1	0	0	0	0	0.00238768	0	0.0127954	2	0.000510774	0	0.00186026	2	0.00253322
	OTU_1696	Bacteria	Firmicutes	Clostridia	Clostridiales	Lachnospiraceae	unclassified	unclassified	0.00143662	0	0.00430985	1	0	0	0	0	0.00248661	0	0.00745982	1	0	0	0	0	0	0	0	0	0	0	0	0	0	0	0	0	0	0	0	0	0.000718308	0	0.00430985	1	0	0	0	0	0.0012433
	OTU_1697	Bacteria	Firmicutes	Clostridia	Clostridiales	unclassified	unclassified	unclassified	0	0	0	0	0	0	0	0	0.000631576	0	0.00189473	1	0	0	0	0	0.00137628	0	0.00412883	1	0	0	0	0	0.000427987	0	0.00128396	1	0	0	0	0	0.000688139	0	0.00412883	1	0	0	0	0	0.000529782
	OTU_1698	Bacteria	Firmicutes	unclassified	unclassified	unclassified	unclassified	unclassified	0	0	0	0	0	0	0	0	0	0	0	0	0	0	0	0	0	0	0	0	0	0	0	0	0.000917147	0	0.00146748	2	0	0	0	0	0	0	0	0	0	0	0	0	0.000458574
	OTU_1699	Bacteria	Firmicutes	Clostridia	Clostridiales	Lachnospiraceae	Clostridium_XlVb	Clostridium_lactatifermentans	0.000478872	0	0.00143662	1	0	0	0	0	0.00161186	0	0.00483559	1	0	0	0	0	0	0	0	0	0	0	0	0	0	0	0	0	0	0	0	0	0.000239436	0	0.00143662	1	0	0	0	0	0.000805932
	OTU_17	Bacteria	Actinobacteria	Actinobacteria	Bifidobacteriales	Bifidobacteriaceae	Bifidobacterium	unclassified	0.237332	0.0226156	0.487796	3	0.103014	0.0196824	0.240059	3	0.29187	0.0614355	0.610139	3	0.0513992	0.025018	0.0989757	3	0.0357604	0.00856877	0.075611	3	0	0	0	0	0.417971	0.100861	0.976564	3	0.0444953	0.00573574	0.102999	3	0.136546	0.00856877	0.487796	6	0.0515071	0	0.240059	3	0.35492
	OTU_170	Bacteria	Firmicutes	unclassified	unclassified	unclassified	unclassified	unclassified	0	0	0	0	0.0288258	0	0.0864773	1	0.003067	0	0.00920101	1	0.00269415	0	0.00808244	1	0.00205797	0	0.0061739	1	0.290142	0	0.870426	1	0.00244755	0	0.00734265	1	0.0842247	0	0.252674	1	0.00102898	0	0.0061739	1	0.159484	0	0.870426	2	0.00275728
	OTU_1700	Bacteria	Firmicutes	Clostridia	Clostridiales	unclassified	unclassified	unclassified	0	0	0	0	0	0	0	0	0	0	0	0	0	0	0	0	0.00051023	0	0.00153069	1	0	0	0	0	0.00128396	0	0.00385188	1	0	0	0	0	0.000255115	0	0.00153069	1	0	0	0	0	0.00064198
	OTU_1701	Bacteria	Firmicutes	Clostridia	Clostridiales	Lachnospiraceae	Clostridium_XlVb	unclassified	0.00282851	0	0.00848554	1	0	0	0	0	0.000537288	0	0.00161186	1	0	0	0	0	0	0	0	0	0	0	0	0	0	0	0	0	0	0	0	0	0.00141426	0	0.00848554	1	0	0	0	0	0.000268644
	OTU_1702	Bacteria	Firmicutes	Clostridia	Clostridiales	Ruminococcaceae	unclassified	unclassified	0.000957744	0	0.00287323	1	0	0	0	0	0.000649773	0	0.00194932	1	0	0	0	0	0	0	0	0	0	0	0	0	0	0	0	0	0	0	0	0	0.000478872	0	0.00287323	1	0	0	0	0	0.000324886
	OTU_1703	Bacteria	Proteobacteria	Gammaproteobacteria	Chromatiales	Chromatiaceae	Rheinheimera	unclassified	0	0	0	0	0	0	0	0	0	0	0	0	0	0	0	0	0	0	0	0	0	0	0	0	0.00097832	0	0.00293496	1	0	0	0	0	0	0	0	0	0	0	0	0	0.00048916
	OTU_1704	Bacteria	Firmicutes	Clostridia	Clostridiales	Ruminococcaceae	unclassified	unclassified	0.000749569	0	0.00224871	1	0	0	0	0	0.00322422	0	0.00967266	1	0	0	0	0	0.000433024	0	0.00129907	1	0	0	0	0	0	0	0	0	0	0	0	0	0.000591297	0	0.00224871	2	0	0	0	0	0.00161211
	OTU_1705	Bacteria	Firmicutes	Clostridia	Clostridiales	Ruminococcaceae	unclassified	unclassified	0.000478872	0	0.00143662	1	0	0	0	0	0	0	0	0	0	0	0	0	0	0	0	0	0	0	0	0	0	0	0	0	0	0	0	0	0.000239436	0	0.00143662	1	0	0	0	0	0
	OTU_1706	Bacteria	Firmicutes	Clostridia	Clostridiales	Ruminococcaceae	unclassified	unclassified	0.000478872	0	0.00143662	1	0	0	0	0	0.000649773	0	0.00194932	1	0	0	0	0	0	0	0	0	0	0	0	0	0	0	0	0	0	0	0	0	0.000239436	0	0.00143662	1	0	0	0	0	0.000324886
	OTU_1707	Bacteria	Firmicutes	Clostridia	Clostridiales	unclassified	unclassified	unclassified	0	0	0	0	0	0	0	0	0	0	0	0	0	0	0	0	0	0	0	0	0	0	0	0	0.000430674	0	0.00129202	1	0	0	0	0	0	0	0	0	0	0	0	0	0.000215337
	OTU_1708	Bacteria	Firmicutes	unclassified	unclassified	unclassified	unclassified	unclassified	0	0	0	0	0	0	0	0	0	0	0	0	0	0	0	0	0.000661796	0	0.00198539	1	0	0	0	0	0.000359668	0	0.00107901	1	0	0	0	0	0.000330898	0	0.00198539	1	0	0	0	0	0.000179834
	OTU_1709	Bacteria	Firmicutes	Clostridia	Clostridiales	Ruminococcaceae	unclassified	unclassified	0	0	0	0	0	0	0	0	0.00172435	0	0.00517304	1	0	0	0	0	0	0	0	0	0	0	0	0	0	0	0	0	0	0	0	0	0	0	0	0	0	0	0	0	0.000862174
	OTU_171	Bacteria	Bacteroidetes	Bacteroidia	Bacteroidales	Porphyromonadaceae	Parabacteroides	Parabacteroides_distasonis	0.0257906	0.00498107	0.0537147	3	0.0789247	0.0453498	0.121775	3	0.201486	0.0867565	0.330702	3	0.0969739	0.0338806	0.217809	3	0.562231	0.0304325	1.42369	3	0.410235	0.0406399	1.09032	3	0.97471	0.300391	1.58062	3	0.311494	0.105054	0.705317	3	0.294011	0.00498107	1.42369	6	0.24458	0.0406399	1.09032	6	0.588098
	OTU_1710	Bacteria	Firmicutes	Negativicutes	Selenomonadales	Veillonellaceae	Veillonella	unclassified	0	0	0	0	0	0	0	0	0	0	0	0	0.000867942	0	0.00148333	2	0	0	0	0	0	0	0	0	0	0	0	0	0	0	0	0	0	0	0	0	0	0	0	0	0
	OTU_1711	Bacteria	unclassified	unclassified	unclassified	unclassified	unclassified	unclassified	0	0	0	0	0	0	0	0	0.000649773	0	0.00194932	1	0	0	0	0	0	0	0	0	0	0	0	0	0	0	0	0	0	0	0	0	0	0	0	0	0	0	0	0	0.000324886
	OTU_1712	Bacteria	unclassified	unclassified	unclassified	unclassified	unclassified	unclassified	0	0	0	0	0.000364498	0	0.00109349	1	0	0	0	0	0	0	0	0	0	0	0	0	0	0	0	0	0	0	0	0	0	0	0	0	0	0	0	0	0.000182249	0	0.00109349	1	0
	OTU_1713	Bacteria	Firmicutes	Clostridia	Clostridiales	unclassified	unclassified	unclassified	0	0	0	0	0.000364498	0	0.00109349	1	0	0	0	0	0	0	0	0	0	0	0	0	0	0	0	0	0	0	0	0	0	0	0	0	0	0	0	0	0.000182249	0	0.00109349	1	0
	OTU_1714	Bacteria	Firmicutes	Clostridia	Clostridiales	Ruminococcaceae	unclassified	unclassified	0.000478872	0	0.00143662	1	0	0	0	0	0.00106923	0	0.0032077	1	0	0	0	0	0	0	0	0	0	0	0	0	0	0	0	0	0	0	0	0	0.000239436	0	0.00143662	1	0	0	0	0	0.000534616
	OTU_1715	Bacteria	Firmicutes	Clostridia	Clostridiales	Ruminococcaceae	unclassified	unclassified	0.000957744	0	0.00287323	1	0	0	0	0	0.00107458	0	0.00322373	1	0	0	0	0	0	0	0	0	0	0	0	0	0	0	0	0	0	0	0	0	0.000478872	0	0.00287323	1	0	0	0	0	0.000537288
	OTU_1716	Bacteria	unclassified	unclassified	unclassified	unclassified	unclassified	unclassified	0.00110691	0	0.00332072	1	0	0	0	0	0.00106923	0	0.0032077	1	0	0	0	0	0	0	0	0	0	0	0	0	0	0	0	0	0	0	0	0	0.000553452	0	0.00332072	1	0	0	0	0	0.000534616
	OTU_1717	Bacteria	Firmicutes	Clostridia	Clostridiales	unclassified	unclassified	unclassified	0	0	0	0	0	0	0	0	0	0	0	0	0	0	0	0	0	0	0	0	0	0	0	0	0.00100888	0	0.00302663	1	0	0	0	0	0	0	0	0	0	0	0	0	0.000504439
	OTU_1718	Bacteria	Proteobacteria	Gammaproteobacteria	Pasteurellales	Pasteurellaceae	Actinobacillus	unclassified	0	0	0	0	0	0	0	0	0	0	0	0	0.02283	0	0.0684901	1	0	0	0	0	0	0	0	0	0	0	0	0	0.00593542	0	0.0178063	1	0	0	0	0	0	0	0	0	0
	OTU_1719	Bacteria	unclassified	unclassified	unclassified	unclassified	unclassified	unclassified	0	0	0	0	0	0	0	0	0.00180385	0	0.00541155	1	0	0	0	0	0	0	0	0	0	0	0	0	0	0	0	0	0	0	0	0	0	0	0	0	0	0	0	0	0.000901925
	OTU_172	Bacteria	Firmicutes	Clostridia	Clostridiales	unclassified	unclassified	unclassified	0.156902	0.0144518	0.382355	3	0.00323155	0	0.00744103	2	0.202769	0.00270577	0.510799	3	0	0	0	0	0.202415	0.00259815	0.464877	3	0.00107974	0	0.00323921	1	0.20734	0	0.521592	2	0.00180546	0	0.00541638	1	0.179659	0.00259815	0.464877	6	0.00215564	0	0.00744103	3	0.205055
	OTU_1720	Bacteria	Firmicutes	Bacilli	Lactobacillales	Aerococcaceae	unclassified	unclassified	0	0	0	0	0	0	0	0	0	0	0	0	0	0	0	0	0	0	0	0	0	0	0	0	0	0	0	0	0.00176087	0	0.00528262	1	0	0	0	0	0	0	0	0	0
	OTU_1721	Bacteria	Proteobacteria	Gammaproteobacteria	Pseudomonadales	Pseudomonadaceae	Pseudomonas	unclassified	0	0	0	0	0	0	0	0	0.00126315	0	0.00378946	1	0.00192868	0	0.00578603	1	0	0	0	0	0	0	0	0	0.000855974	0	0.00256792	1	0	0	0	0	0	0	0	0	0	0	0	0	0.00105956
	OTU_1722	Bacteria	Firmicutes	unclassified	unclassified	unclassified	unclassified	unclassified	0.00062525	0	0.00187575	1	0	0	0	0	0.000901925	0	0.00270577	1	0	0	0	0	0.00050041	0	0.00150123	1	0	0	0	0	0.00172001	0	0.00516003	1	0	0	0	0	0.00056283	0	0.00187575	2	0	0	0	0	0.00131097
	OTU_1723	Bacteria	Firmicutes	Clostridia	Clostridiales	unclassified	unclassified	unclassified	0	0	0	0	0	0	0	0	0	0	0	0	0	0	0	0	0	0	0	0	0	0	0	0	0	0	0	0	0	0	0	0	0	0	0	0	0	0	0	0	0
	OTU_1724	Bacteria	Firmicutes	Clostridia	Clostridiales	Ruminococcaceae	unclassified	unclassified	0	0	0	0	0	0	0	0	0	0	0	0	0	0	0	0	0	0	0	0	0	0	0	0	0	0	0	0	0	0	0	0	0	0	0	0	0	0	0	0	0
	OTU_1725	Bacteria	Firmicutes	Clostridia	Clostridiales	Ruminococcaceae	unclassified	unclassified	0.00374153	0	0.0112246	1	0	0	0	0	0	0	0	0	0	0	0	0	0	0	0	0	0	0	0	0	0	0	0	0	0	0	0	0	0.00187077	0	0.0112246	1	0	0	0	0	0
	OTU_1726	Bacteria	Firmicutes	Clostridia	Clostridiales	unclassified	unclassified	unclassified	0.00199007	0	0.00430985	2	0	0	0	0	0.000649773	0	0.00194932	1	0	0	0	0	0	0	0	0	0	0	0	0	0	0	0	0	0	0	0	0	0.000995034	0	0.00430985	2	0	0	0	0	0.000324886
	OTU_1727	Bacteria	unclassified	unclassified	unclassified	unclassified	unclassified	unclassified	0.00374153	0	0.0112246	1	0	0	0	0	0	0	0	0	0	0	0	0	0	0	0	0	0	0	0	0	0	0	0	0	0	0	0	0	0.00187077	0	0.0112246	1	0	0	0	0	0
	OTU_1728	Bacteria	Elusimicrobia	Elusimicrobia	Elusimicrobiales	Elusimicrobiaceae	Elusimicrobium	Elusimicrobium_minutum	0	0	0	0	0	0	0	0	0	0	0	0	0	0	0	0	0.000661796	0	0.00198539	1	0	0	0	0	0.000430674	0	0.00129202	1	0	0	0	0	0.000330898	0	0.00198539	1	0	0	0	0	0.000215337
	OTU_1729	Bacteria	Firmicutes	Clostridia	Clostridiales	Ruminococcaceae	Clostridium_IV	unclassified	0	0	0	0	0	0	0	0	0	0	0	0	0	0	0	0	0	0	0	0	0	0	0	0	0	0	0	0	0	0	0	0	0	0	0	0	0	0	0	0	0
	OTU_173	Bacteria	Bacteroidetes	Bacteroidia	Bacteroidales	Bacteroidaceae	Bacteroides	Bacteroides_uniformis	0.0012505	0	0.0037515	1	0.00291598	0	0.00874795	1	0.0574528	0	0.172358	1	0.00202061	0	0.00606183	1	0.00351608	0	0.00595616	2	0	0	0	0	0.00464045	0.00146748	0.0102959	3	0.000518565	0	0.00155569	1	0.00238329	0	0.00595616	3	0.00145799	0	0.00874795	1	0.0310466
	OTU_1730	Bacteria	Firmicutes	Clostridia	Clostridiales	unclassified	unclassified	unclassified	0.000957744	0	0.00287323	1	0	0	0	0	0.00246841	0	0.0055105	2	0	0	0	0	0	0	0	0	0	0	0	0	0	0	0	0	0	0	0	0	0.000478872	0	0.00287323	1	0	0	0	0	0.0012342
	OTU_1731	Bacteria	Firmicutes	unclassified	unclassified	unclassified	unclassified	unclassified	0.000957744	0	0.00287323	1	0	0	0	0	0	0	0	0	0	0	0	0	0	0	0	0	0	0	0	0	0	0	0	0	0	0	0	0	0.000478872	0	0.00287323	1	0	0	0	0	0
	OTU_1732	Bacteria	Elusimicrobia	Elusimicrobia	Elusimicrobiales	Elusimicrobiaceae	Elusimicrobium	Elusimicrobium_minutum	0	0	0	0	0	0	0	0	0.00180385	0	0.00541155	1	0	0	0	0	0.000661796	0	0.00198539	1	0	0	0	0	0.000787655	0	0.00128396	2	0	0	0	0	0.000330898	0	0.00198539	1	0	0	0	0	0.00129575
	OTU_1733	Bacteria	unclassified	unclassified	unclassified	unclassified	unclassified	unclassified	0.000957744	0	0.00287323	1	0	0	0	0	0	0	0	0	0	0	0	0	0	0	0	0	0	0	0	0	0	0	0	0	0	0	0	0	0.000478872	0	0.00287323	1	0	0	0	0	0
	OTU_1734	Bacteria	Firmicutes	Clostridia	Clostridiales	unclassified	unclassified	unclassified	0	0	0	0	0	0	0	0	0	0	0	0	0	0	0	0	0	0	0	0	0	0	0	0	0	0	0	0	0	0	0	0	0	0	0	0	0	0	0	0	0
	OTU_1735	Bacteria	Firmicutes	Clostridia	unclassified	unclassified	unclassified	unclassified	0.0278167	0.00882455	0.0612379	3	0.00377776	0	0.0113333	1	0.0193188	0.00481155	0.0436711	3	0	0	0	0	0.0391725	0	0.104006	2	0	0	0	0	0.0231946	0	0.0695838	1	0	0	0	0	0.0334946	0	0.104006	5	0.00188888	0	0.0113333	1	0.0212567
	OTU_1736	Bacteria	Bacteroidetes	Bacteroidia	Bacteroidales	Porphyromonadaceae	Barnesiella	unclassified	0	0	0	0	0	0	0	0	0	0	0	0	0	0	0	0	0.000866048	0	0.00259815	1	0	0	0	0	0	0	0	0	0	0	0	0	0.000433024	0	0.00259815	1	0	0	0	0	0
	OTU_1737	Bacteria	Firmicutes	Clostridia	Clostridiales	Ruminococcaceae	unclassified	unclassified	0.000957744	0	0.00287323	1	0	0	0	0	0.000649773	0	0.00194932	1	0	0	0	0	0	0	0	0	0	0	0	0	0	0	0	0	0	0	0	0	0.000478872	0	0.00287323	1	0	0	0	0	0.000324886
	OTU_1738	Bacteria	Firmicutes	Clostridia	Clostridiales	unclassified	unclassified	unclassified	0.00522287	0	0.0156686	1	0	0	0	0	0.00356118	0	0.0106835	1	0	0	0	0	0	0	0	0	0	0	0	0	0	0	0	0	0	0	0	0	0.00261144	0	0.0156686	1	0	0	0	0	0.00178059
	OTU_1739	Bacteria	Firmicutes	Clostridia	Clostridiales	Lachnospiraceae	Clostridium_XlVb	Clostridium_propionicum	0.00130302	0	0.00390906	1	0	0	0	0	0.000534616	0	0.00160385	1	0	0	0	0	0.000367188	0	0.00110156	1	0	0	0	0	0	0	0	0	0	0	0	0	0.000835105	0	0.00390906	2	0	0	0	0	0.000267308
	OTU_174	Bacteria	Firmicutes	Clostridia	Clostridiales	unclassified	unclassified	unclassified	0.114706	0.0583646	0.22428	3	0.00728996	0	0.0218699	1	0.0840143	0.0643522	0.122053	3	0	0	0	0	0.0734409	0	0.209608	2	0	0	0	0	0.12598	0	0.268294	2	0	0	0	0	0.0940734	0	0.22428	5	0.00364498	0	0.0218699	1	0.104997
	OTU_1740	Bacteria	Lentisphaerae	Lentisphaeria	Victivallales	Victivallaceae	Victivallis	Victivallis_vadensis	0	0	0	0	0	0	0	0	0	0	0	0	0	0	0	0	0	0	0	0	0	0	0	0	0	0	0	0	0	0	0	0	0	0	0	0	0	0	0	0	0
	OTU_1741	Bacteria	Firmicutes	Clostridia	Clostridiales	Ruminococcaceae	unclassified	unclassified	0	0	0	0	0.00313372	0	0.00940114	1	0.00319427	0	0.00568419	2	0.000988885	0	0.00296665	1	0.00050041	0	0.00150123	1	0	0	0	0	0	0	0	0	0	0	0	0	0.000250205	0	0.00150123	1	0.00156686	0	0.00940114	1	0.00159714
	OTU_1742	Bacteria	Firmicutes	Clostridia	Clostridiales	Lachnospiraceae	Cellulosilyticum	unclassified	0.00147076	0	0.00441228	1	0	0	0	0	0.00126315	0	0.00378946	1	0	0	0	0	0	0	0	0	0	0	0	0	0	0	0	0	0	0	0	0	0.000735379	0	0.00441228	1	0	0	0	0	0.000631576
	OTU_1743	Bacteria	Firmicutes	Clostridia	Clostridiales	unclassified	unclassified	unclassified	0.00800666	0	0.02402	1	0	0	0	0	0.00559785	0	0.0167935	1	0	0	0	0	0	0	0	0	0	0	0	0	0	0	0	0	0	0	0	0	0.00400333	0	0.02402	1	0	0	0	0	0.00279892
	OTU_1744	Bacteria	Firmicutes	Clostridia	Clostridiales	Ruminococcaceae	unclassified	unclassified	0	0	0	0	0	0	0	0	0.00107458	0	0.00322373	1	0	0	0	0	0	0	0	0	0	0	0	0	0	0	0	0	0	0	0	0	0	0	0	0	0	0	0	0	0.000537288
	OTU_1745	Bacteria	Firmicutes	Clostridia	Clostridiales	unclassified	unclassified	unclassified	0.00173215	0	0.00332072	2	0	0	0	0	0.00375884	0	0.0112765	1	0	0	0	0	0	0	0	0	0	0	0	0	0	0	0	0	0	0	0	0	0.000866077	0	0.00332072	2	0	0	0	0	0.00187942
	OTU_1746	Bacteria	Firmicutes	Clostridia	Clostridiales	unclassified	unclassified	unclassified	0	0	0	0	0	0	0	0	0.00107458	0	0.00322373	1	0	0	0	0	0	0	0	0	0	0	0	0	0	0	0	0	0	0	0	0	0	0	0	0	0	0	0	0	0.000537288
	OTU_1747	Bacteria	Firmicutes	Clostridia	Clostridiales	unclassified	unclassified	unclassified	0	0	0	0	0	0	0	0	0.00126315	0	0.00378946	1	0	0	0	0	0	0	0	0	0	0	0	0	0	0	0	0	0	0	0	0	0	0	0	0	0	0	0	0	0.000631576
	OTU_1748	Bacteria	Bacteroidetes	Bacteroidia	Bacteroidales	Prevotellaceae	Paraprevotella	unclassified	0.00187575	0	0.00562725	1	0	0	0	0	0.00270577	0	0.00811732	1	0	0	0	0	0	0	0	0	0	0	0	0	0	0	0	0	0	0	0	0	0.000937875	0	0.00562725	1	0	0	0	0	0.00135289
	OTU_1749	Bacteria	Bacteroidetes	Flavobacteriia	Flavobacteriales	Flavobacteriaceae	unclassified	unclassified	0	0	0	0	0	0	0	0	0	0	0	0	0	0	0	0	0	0	0	0	0	0	0	0	0	0	0	0	0	0	0	0	0	0	0	0	0	0	0	0	0
	OTU_175	Bacteria	Actinobacteria	Actinobacteria	Coriobacteriales	Coriobacteriaceae	Eggerthella	Eggerthella_lenta	0.000749569	0	0.00224871	1	0	0	0	0	0	0	0	0	0.00254103	0	0.00560249	2	0.176138	0.00330469	0.477585	3	0.00407395	0.00282475	0.00539025	3	0.152748	0.00798735	0.365895	3	0.001399	0	0.00264131	2	0.0884436	0	0.477585	4	0.00203697	0	0.00539025	3	0.0763738
	OTU_1750	Bacteria	Bacteroidetes	Bacteroidia	Bacteroidales	Prevotellaceae	unclassified	unclassified	0	0	0	0	0	0	0	0	0	0	0	0	0	0	0	0	0	0	0	0	0	0	0	0	0	0	0	0	0	0	0	0	0	0	0	0	0	0	0	0	0
	OTU_1751	Bacteria	Bacteroidetes	Bacteroidia	Bacteroidales	Porphyromonadaceae	Parabacteroides	Parabacteroides_distasonis	0	0	0	0	0	0	0	0	0.00433015	0	0.0129905	1	0	0	0	0	0	0	0	0	0	0	0	0	0	0	0	0	0	0	0	0	0	0	0	0	0	0	0	0	0.00216508
	OTU_1752	Bacteria	Bacteroidetes	Bacteroidia	Bacteroidales	Bacteroidaceae	Bacteroides	unclassified	0	0	0	0	0	0	0	0	0	0	0	0	0	0	0	0	0	0	0	0	0	0	0	0	0	0	0	0	0	0	0	0	0	0	0	0	0	0	0	0	0
	OTU_1753	Bacteria	unclassified	unclassified	unclassified	unclassified	unclassified	unclassified	0	0	0	0	0	0	0	0	0	0	0	0	0	0	0	0	0	0	0	0	0	0	0	0	0	0	0	0	0	0	0	0	0	0	0	0	0	0	0	0	0
	OTU_1754	Bacteria	Bacteroidetes	Bacteroidia	Bacteroidales	Prevotellaceae	Prevotella	unclassified	0.00706856	0	0.0212057	1	0	0	0	0	0.00482807	0	0.0144842	1	0	0	0	0	0	0	0	0	0	0	0	0	0	0	0	0	0	0	0	0	0.00353428	0	0.0212057	1	0	0	0	0	0.00241403
	OTU_1755	Bacteria	Bacteroidetes	Bacteroidia	Bacteroidales	Bacteroidaceae	Bacteroides	unclassified	0	0	0	0	0	0	0	0	0	0	0	0	0.000988885	0	0.00296665	1	0	0	0	0	0	0	0	0	0	0	0	0	0	0	0	0	0	0	0	0	0	0	0	0	0
	OTU_1756	Bacteria	Bacteroidetes	Bacteroidia	Bacteroidales	Prevotellaceae	Alloprevotella	Alloprevotella_rava	0	0	0	0	0.000364498	0	0.00109349	1	0	0	0	0	0	0	0	0	0	0	0	0	0	0	0	0	0	0	0	0	0	0	0	0	0	0	0	0	0.000182249	0	0.00109349	1	0
	OTU_1757	Bacteria	Bacteroidetes	Bacteroidia	Bacteroidales	Bacteroidaceae	Bacteroides	unclassified	0	0	0	0	0.00102431	0	0.00194613	2	0	0	0	0	0	0	0	0	0	0	0	0	0.000902853	0	0.00270856	1	0	0	0	0	0.000880437	0	0.00264131	1	0	0	0	0	0.000963584	0	0.00270856	3	0
	OTU_1758	Bacteria	Bacteroidetes	Bacteroidia	Bacteroidales	Prevotellaceae	unclassified	unclassified	0	0	0	0	0	0	0	0	0.00172435	0	0.00517304	1	0	0	0	0	0	0	0	0	0	0	0	0	0	0	0	0	0	0	0	0	0	0	0	0	0	0	0	0	0.000862174
	OTU_1759	Bacteria	Bacteroidetes	Bacteroidia	Bacteroidales	Bacteroidaceae	Bacteroides	unclassified	0.000478872	0	0.00143662	1	0.0598798	0.00496208	0.13813	3	0.00457559	0	0.011021	2	0.0525421	0.00618598	0.131841	3	0.011399	0	0.0196233	2	0.0421286	0.00120438	0.0823722	3	0.0141221	0.00744461	0.0259097	3	0.0377792	0.00766109	0.0914908	3	0.00593893	0	0.0196233	3	0.0510042	0.00120438	0.13813	6	0.00934883
	OTU_176	Bacteria	Firmicutes	Bacilli	Lactobacillales	Streptococcaceae	Streptococcus	Streptococcus_agalactiae	0	0	0	0	0	0	0	0	0	0	0	0	0	0	0	0	0.193987	0	0.58196	1	0	0	0	0	0.248999	0	0.746996	1	0.00118709	0	0.00356125	1	0.0969934	0	0.58196	1	0	0	0	0	0.124499
	OTU_1760	Bacteria	Bacteroidetes	Bacteroidia	Bacteroidales	Bacteroidaceae	Bacteroides	unclassified	0	0	0	0	0.00289884	0	0.00869651	1	0	0	0	0	0.0038231	0	0.00784349	2	0	0	0	0	0.001644	0	0.0037276	2	0	0	0	0	0.00227552	0	0.00504592	2	0	0	0	0	0.00227142	0	0.00869651	3	0
	OTU_1761	Bacteria	unclassified	unclassified	unclassified	unclassified	unclassified	unclassified	0	0	0	0	0	0	0	0	0	0	0	0	0	0	0	0	0.000471169	0	0.00141351	1	0	0	0	0	0.00100215	0	0.00300643	1	0	0	0	0	0.000235585	0	0.00141351	1	0	0	0	0	0.000501072
	OTU_1762	Bacteria	unclassified	unclassified	unclassified	unclassified	unclassified	unclassified	0	0	0	0	0	0	0	0	0	0	0	0	0	0	0	0	0.00400328	0	0.0120098	1	0	0	0	0	0	0	0	0	0	0	0	0	0.00200164	0	0.0120098	1	0	0	0	0	0
	OTU_1763	Bacteria	Tenericutes	Mollicutes	Anaeroplasmatales	Anaeroplasmataceae	Asteroleplasma	Asteroleplasma_anaerobium	0	0	0	0	0.000364498	0	0.00109349	1	0	0	0	0	0	0	0	0	0	0	0	0	0	0	0	0	0	0	0	0	0	0	0	0	0	0	0	0	0.000182249	0	0.00109349	1	0
	OTU_1764	Bacteria	Firmicutes	unclassified	unclassified	unclassified	unclassified	unclassified	0	0	0	0	0.000728996	0	0.00218699	1	0.00180385	0	0.00541155	1	0	0	0	0	0.00306706	0	0.00507234	2	0	0	0	0	0.000935113	0	0.00151332	2	0	0	0	0	0.00153353	0	0.00507234	2	0.000364498	0	0.00218699	1	0.00136948
	OTU_1765	Bacteria	Bacteroidetes	Bacteroidia	Bacteroidales	unclassified	unclassified	unclassified	0	0	0	0	0	0	0	0	0.00107458	0	0.00322373	1	0	0	0	0	0	0	0	0	0	0	0	0	0	0	0	0	0	0	0	0	0	0	0	0	0	0	0	0	0.000537288
	OTU_1766	Bacteria	Bacteroidetes	Flavobacteriia	Flavobacteriales	Flavobacteriaceae	unclassified	unclassified	0	0	0	0	0	0	0	0	0	0	0	0	0	0	0	0	0	0	0	0	0	0	0	0	0.00293496	0	0.00880488	1	0	0	0	0	0	0	0	0	0	0	0	0	0.00146748
	OTU_1767	Bacteria	Firmicutes	Clostridia	Clostridiales	unclassified	unclassified	unclassified	0	0	0	0	0	0	0	0	0.00107458	0	0.00322373	1	0	0	0	0	0	0	0	0	0	0	0	0	0	0	0	0	0	0	0	0	0	0	0	0	0	0	0	0	0.000537288
	OTU_1768	Bacteria	unclassified	unclassified	unclassified	unclassified	unclassified	unclassified	0.00206465	0	0.00332072	2	0	0	0	0	0.00413149	0.00270577	0.00646496	3	0	0	0	0	0	0	0	0	0	0	0	0	0	0	0	0	0	0	0	0	0.00103232	0	0.00332072	2	0	0	0	0	0.00206574
	OTU_1769	Bacteria	unclassified	unclassified	unclassified	unclassified	unclassified	unclassified	0.00062525	0	0.00187575	1	0	0	0	0	0.00126315	0	0.00378946	1	0	0	0	0	0	0	0	0	0	0	0	0	0	0	0	0	0	0	0	0	0.000312625	0	0.00187575	1	0	0	0	0	0.000631576
	OTU_177	Bacteria	Bacteroidetes	Bacteroidia	Bacteroidales	Bacteroidaceae	Bacteroides	Bacteroides_xylanisolvens	0.0627405	0.0339002	0.100926	3	2.32647	1.1274	3.78913	3	0.171356	0.0681965	0.358965	3	7.6998	1.50747	13.8034	3	1.05587	0.103176	2.5964	3	24.8291	1.65181	42.0516	3	0.756838	0.0958753	1.83648	3	21.9351	8.23773	43.0649	3	0.559306	0.0339002	2.5964	6	13.5778	1.1274	42.0516	6	0.464097
	OTU_1770	Bacteria	Firmicutes	Clostridia	Clostridiales	unclassified	unclassified	unclassified	0	0	0	0	0	0	0	0	0.00106923	0	0.0032077	1	0	0	0	0	0	0	0	0	0	0	0	0	0	0	0	0	0	0	0	0	0	0	0	0	0	0	0	0	0.000534616
	OTU_1771	Bacteria	Actinobacteria	Actinobacteria	unclassified	unclassified	unclassified	unclassified	0	0	0	0	0	0	0	0	0.000534616	0	0.00160385	1	0	0	0	0	0	0	0	0	0	0	0	0	0	0	0	0	0	0	0	0	0	0	0	0	0	0	0	0	0.000267308
	OTU_1772	Bacteria	Bacteroidetes	unclassified	unclassified	unclassified	unclassified	unclassified	0.000749569	0	0.00224871	1	0	0	0	0	0.00160385	0	0.00481155	1	0	0	0	0	0	0	0	0	0	0	0	0	0	0	0	0	0	0	0	0	0.000374784	0	0.00224871	1	0	0	0	0	0.000801925
	OTU_1773	Bacteria	Bacteroidetes	unclassified	unclassified	unclassified	unclassified	unclassified	0.00757405	0	0.0227222	1	0	0	0	0	0.0101029	0	0.0303088	1	0	0	0	0	0	0	0	0	0	0	0	0	0	0	0	0	0	0	0	0	0.00378703	0	0.0227222	1	0	0	0	0	0.00505146
	OTU_1774	Bacteria	Firmicutes	Clostridia	Clostridiales	unclassified	unclassified	unclassified	0.0012505	0	0.0037515	1	0	0	0	0	0	0	0	0	0	0	0	0	0	0	0	0	0	0	0	0	0	0	0	0	0	0	0	0	0.00062525	0	0.0037515	1	0	0	0	0	0
	OTU_1775	Bacteria	unclassified	unclassified	unclassified	unclassified	unclassified	unclassified	0	0	0	0	0.000364498	0	0.00109349	1	0	0	0	0	0	0	0	0	0	0	0	0	0	0	0	0	0.00048916	0	0.00146748	1	0	0	0	0	0	0	0	0	0.000182249	0	0.00109349	1	0.00024458
	OTU_1776	Bacteria	Proteobacteria	Gammaproteobacteria	Enterobacteriales	Enterobacteriaceae	Leclercia	unclassified	0.00149914	0	0.00449741	1	0	0	0	0	0	0	0	0	0	0	0	0	0	0	0	0	0	0	0	0	0	0	0	0	0	0	0	0	0.000749569	0	0.00449741	1	0	0	0	0	0
	OTU_1777	Bacteria	Firmicutes	unclassified	unclassified	unclassified	unclassified	unclassified	0	0	0	0	0	0	0	0	0	0	0	0	0	0	0	0	0.000367188	0	0.00110156	1	0	0	0	0	0	0	0	0	0	0	0	0	0.000183594	0	0.00110156	1	0	0	0	0	0
	OTU_1778	Bacteria	Firmicutes	unclassified	unclassified	unclassified	unclassified	unclassified	0	0	0	0	0	0	0	0	0	0	0	0	0	0	0	0	0	0	0	0	0	0	0	0	0	0	0	0	0	0	0	0	0	0	0	0	0	0	0	0	0
	OTU_1779	Bacteria	Firmicutes	unclassified	unclassified	unclassified	unclassified	unclassified	0.00282851	0	0.00848554	1	0	0	0	0	0	0	0	0	0	0	0	0	0	0	0	0	0	0	0	0	0	0	0	0	0	0	0	0	0.00141426	0	0.00848554	1	0	0	0	0	0
	OTU_178	Bacteria	Bacteroidetes	unclassified	unclassified	unclassified	unclassified	unclassified	0.00062525	0	0.00187575	1	0.011982	0	0.035946	1	0	0	0	0	0.00604303	0	0.0181291	1	0.116131	0	0.348393	1	0.00930555	0	0.0279166	1	0.07339	0	0.22017	1	0.000518565	0	0.00155569	1	0.0583781	0	0.348393	2	0.0106438	0	0.035946	2	0.036695
	OTU_1780	Bacteria	Firmicutes	Erysipelotrichia	Erysipelotrichales	Erysipelotrichaceae	unclassified	unclassified	0	0	0	0	0	0	0	0	0	0	0	0	0	0	0	0	0	0	0	0	0	0	0	0	0.000858661	0	0.00257598	1	0	0	0	0	0	0	0	0	0	0	0	0	0.000429331
	OTU_1781	Bacteria	Proteobacteria	Gammaproteobacteria	unclassified	unclassified	unclassified	unclassified	0	0	0	0	0	0	0	0	0.00107458	0	0.00322373	1	0	0	0	0	0	0	0	0	0	0	0	0	0	0	0	0	0	0	0	0	0	0	0	0	0	0	0	0	0.000537288
	OTU_1782	Bacteria	Bacteroidetes	Bacteroidia	Bacteroidales	Prevotellaceae	Alloprevotella	Alloprevotella_rava	0	0	0	0	0	0	0	0	0	0	0	0	0	0	0	0	0	0	0	0	0	0	0	0	0.000427987	0	0.00128396	1	0.00356125	0	0.0106838	1	0	0	0	0	0	0	0	0	0.000213993
	OTU_1783	Bacteria	Bacteroidetes	Bacteroidia	Bacteroidales	Bacteroidaceae	Bacteroides	Bacteroides_propionicifaciens	0.00062525	0	0.00187575	1	0	0	0	0	0.000631576	0	0.00189473	1	0	0	0	0	0.00050041	0	0.00150123	1	0	0	0	0	0	0	0	0	0	0	0	0	0.00056283	0	0.00187575	2	0	0	0	0	0.000315788
	OTU_1784	Bacteria	unclassified	unclassified	unclassified	unclassified	unclassified	unclassified	0.00609117	0	0.0182735	1	0	0	0	0	0.00268644	0	0.00805932	1	0	0	0	0	0	0	0	0	0	0	0	0	0	0	0	0	0	0	0	0	0.00304559	0	0.0182735	1	0	0	0	0	0.00134322
	OTU_1785	Bacteria	Bacteroidetes	unclassified	unclassified	unclassified	unclassified	unclassified	0	0	0	0	0	0	0	0	0	0	0	0	0	0	0	0	0	0	0	0	0	0	0	0	0	0	0	0	0	0	0	0	0	0	0	0	0	0	0	0	0
	OTU_1786	Bacteria	Bacteroidetes	unclassified	unclassified	unclassified	unclassified	unclassified	0	0	0	0	0	0	0	0	0	0	0	0	0	0	0	0	0	0	0	0	0	0	0	0	0	0	0	0	0	0	0	0	0	0	0	0	0	0	0	0	0
	OTU_1787	Bacteria	unclassified	unclassified	unclassified	unclassified	unclassified	unclassified	0	0	0	0	0	0	0	0	0.00342823	0	0.0102847	1	0	0	0	0	0	0	0	0	0	0	0	0	0	0	0	0	0	0	0	0	0	0	0	0	0	0	0	0	0.00171411
	OTU_1788	Bacteria	Bacteroidetes	Bacteroidia	Bacteroidales	Porphyromonadaceae	unclassified	unclassified	0	0	0	0	0	0	0	0	0.00180385	0	0.00541155	1	0	0	0	0	0	0	0	0	0	0	0	0	0	0	0	0	0	0	0	0	0	0	0	0	0	0	0	0	0.000901925
	OTU_1789	Bacteria	Bacteroidetes	Bacteroidia	Bacteroidales	Prevotellaceae	Alloprevotella	Alloprevotella_rava	0.0037515	0	0.0112545	1	0.00291598	0	0.00874795	1	0.0015335	0	0.0046005	1	0	0	0	0	0.00168226	0	0.00306138	2	0	0	0	0	0.00336564	0	0.00880488	2	0	0	0	0	0.00271688	0	0.0112545	3	0.00145799	0	0.00874795	1	0.00244957
	OTU_179	Bacteria	Bacteroidetes	Bacteroidia	Bacteroidales	Prevotellaceae	Alloprevotella	Alloprevotella_rava	0.0330291	0	0.0990874	1	0	0	0	0	0.130614	0	0.391841	1	0	0	0	0	0	0	0	0	0	0	0	0	0	0	0	0	0	0	0	0	0.0165146	0	0.0990874	1	0	0	0	0	0.0653069
	OTU_1790	Bacteria	unclassified	unclassified	unclassified	unclassified	unclassified	unclassified	0	0	0	0	0	0	0	0	0.00107458	0	0.00322373	1	0	0	0	0	0	0	0	0	0	0	0	0	0	0	0	0	0	0	0	0	0	0	0	0	0	0	0	0	0.000537288
	OTU_1791	Bacteria	Bacteroidetes	unclassified	unclassified	unclassified	unclassified	unclassified	0.00260604	0	0.00781813	1	0	0	0	0	0	0	0	0	0	0	0	0	0	0	0	0	0	0	0	0	0	0	0	0	0	0	0	0	0.00130302	0	0.00781813	1	0	0	0	0	0
	OTU_1792	Bacteria	unclassified	unclassified	unclassified	unclassified	unclassified	unclassified	0.0012505	0	0.0037515	1	0	0	0	0	0	0	0	0	0	0	0	0	0	0	0	0	0	0	0	0	0	0	0	0	0	0	0	0	0.00062525	0	0.0037515	1	0	0	0	0	0
	OTU_1793	Bacteria	Bacteroidetes	Bacteroidia	Bacteroidales	Porphyromonadaceae	Barnesiella	unclassified	0	0	0	0	0	0	0	0	0.000534616	0	0.00160385	1	0	0	0	0	0	0	0	0	0	0	0	0	0	0	0	0	0	0	0	0	0	0	0	0	0	0	0	0	0.000267308
	OTU_1794	Bacteria	unclassified	unclassified	unclassified	unclassified	unclassified	unclassified	0.000478872	0	0.00143662	1	0	0	0	0	0.00129955	0	0.00389864	1	0	0	0	0	0	0	0	0	0	0	0	0	0	0	0	0	0	0	0	0	0.000239436	0	0.00143662	1	0	0	0	0	0.000649773
	OTU_1795	Bacteria	Firmicutes	Negativicutes	Selenomonadales	Veillonellaceae	Mitsuokella	Mitsuokella_multacida	0.00390906	0	0.0117272	1	0.000728996	0	0.00218699	1	0.00160385	0	0.00481155	1	0.000373499	0	0.0011205	1	0.00267326	0.00153069	0.00450369	3	0	0	0	0	0	0	0	0	0	0	0	0	0.00329116	0	0.0117272	4	0.000364498	0	0.00218699	1	0.000801925
	OTU_1796	Bacteria	Firmicutes	unclassified	unclassified	unclassified	unclassified	unclassified	0	0	0	0	0.00139796	0	0.00218699	2	0	0	0	0	0	0	0	0	0	0	0	0	0	0	0	0	0	0	0	0	0	0	0	0	0	0	0	0	0.000698982	0	0.00218699	2	0
	OTU_1797	Bacteria	Firmicutes	Bacilli	Lactobacillales	Carnobacteriaceae	Atopostipes	Atopostipes_suicloacalis	0	0	0	0	0	0	0	0	0	0	0	0	0	0	0	0	0	0	0	0	0	0	0	0	0.00225514	0.00107901	0.00440244	3	0	0	0	0	0	0	0	0	0	0	0	0	0.00112757
	OTU_1798	Bacteria	Firmicutes	unclassified	unclassified	unclassified	unclassified	unclassified	0.00062525	0	0.00187575	1	0	0	0	0	0.00189473	0	0.00568419	1	0	0	0	0	0	0	0	0	0	0	0	0	0	0	0	0	0	0	0	0	0.000312625	0	0.00187575	1	0	0	0	0	0.000947364
	OTU_1799	Bacteria	Verrucomicrobia	Subdivision5	unclassified	unclassified	unclassified	unclassified	0	0	0	0	0	0	0	0	0	0	0	0	0	0	0	0	0	0	0	0	0	0	0	0	0	0	0	0	0	0	0	0	0	0	0	0	0	0	0	0	0
	OTU_18	Bacteria	Bacteroidetes	Bacteroidia	Bacteroidales	Rikenellaceae	Alistipes	Alistipes_finegoldii	0.0445121	0	0.0912297	2	2.91422	0.36126	4.65853	3	0.0456278	0.00517304	0.0947227	3	1.55786	0.488238	3.17067	3	0.786106	0.094359	1.46179	3	2.65268	0.100719	5.10419	3	0.763578	0.0734921	1.3784	3	1.64919	0.0197545	3.30281	3	0.415309	0	1.46179	5	2.78345	0.100719	5.10419	6	0.404603
	OTU_180	Bacteria	Fusobacteria	Fusobacteriia	Fusobacteriales	Fusobacteriaceae	Fusobacterium	Fusobacterium_necrophorum	0	0	0	0	0.000668968	0	0.0020069	1	0	0	0	0	0.0620701	0	0.18621	1	0	0	0	0	0	0	0	0	0	0	0	0	0	0	0	0	0	0	0	0	0.000334484	0	0.0020069	1	0
	OTU_1800	Bacteria	Proteobacteria	unclassified	unclassified	unclassified	unclassified	unclassified	0	0	0	0	0	0	0	0	0	0	0	0	0	0	0	0	0.00285626	0	0.00856877	1	0	0	0	0	0.000501072	0	0.00150322	1	0	0	0	0	0.00142813	0	0.00856877	1	0	0	0	0	0.000250536
	OTU_1801	Bacteria	Proteobacteria	Deltaproteobacteria	Desulfovibrionales	Desulfovibrionaceae	Desulfovibrio	unclassified	0	0	0	0	0	0	0	0	0	0	0	0	0	0	0	0	0.00463257	0	0.0138977	1	0	0	0	0	0	0	0	0	0	0	0	0	0.00231628	0	0.0138977	1	0	0	0	0	0
	OTU_1802	Bacteria	Firmicutes	unclassified	unclassified	unclassified	unclassified	unclassified	0	0	0	0	0	0	0	0	0	0	0	0	0	0	0	0	0.00241433	0	0.00724298	1	0.00048082	0	0.00144246	1	0.00245771	0	0.00737314	1	0	0	0	0	0.00120716	0	0.00724298	1	0.00024041	0	0.00144246	1	0.00122886
	OTU_1803	Bacteria	Firmicutes	Erysipelotrichia	Erysipelotrichales	Erysipelotrichaceae	Turicibacter	unclassified	0.0012505	0	0.0037515	1	0	0	0	0	0	0	0	0	0	0	0	0	0	0	0	0	0	0	0	0	0	0	0	0	0	0	0	0	0.00062525	0	0.0037515	1	0	0	0	0	0
	OTU_1804	Bacteria	Firmicutes	Negativicutes	Selenomonadales	Veillonellaceae	unclassified	unclassified	0.00224871	0	0.00674612	1	0	0	0	0	0.00267308	0	0.00801925	1	0	0	0	0	0	0	0	0	0	0	0	0	0	0	0	0	0	0	0	0	0.00112435	0	0.00674612	1	0	0	0	0	0.00133654
	OTU_1805	Bacteria	unclassified	unclassified	unclassified	unclassified	unclassified	unclassified	0	0	0	0	0	0	0	0	0	0	0	0	0	0	0	0	0	0	0	0	0	0	0	0	0.00100215	0	0.00300643	1	0	0	0	0	0	0	0	0	0	0	0	0	0.000501072
	OTU_1806	Bacteria	unclassified	unclassified	unclassified	unclassified	unclassified	unclassified	0	0	0	0	0	0	0	0	0	0	0	0	0.000988885	0	0.00296665	1	0	0	0	0	0	0	0	0	0	0	0	0	0	0	0	0	0	0	0	0	0	0	0	0	0
	OTU_1807	Bacteria	unclassified	unclassified	unclassified	unclassified	unclassified	unclassified	0	0	0	0	0	0	0	0	0	0	0	0	0	0	0	0	0	0	0	0	0	0	0	0	0	0	0	0	0	0	0	0	0	0	0	0	0	0	0	0	0
	OTU_1808	Bacteria	Firmicutes	unclassified	unclassified	unclassified	unclassified	unclassified	0	0	0	0	0	0	0	0	0	0	0	0	0	0	0	0	0	0	0	0	0	0	0	0	0.00097832	0	0.00293496	1	0	0	0	0	0	0	0	0	0	0	0	0	0.00048916
	OTU_1809	Bacteria	unclassified	unclassified	unclassified	unclassified	unclassified	unclassified	0.000957744	0	0.00287323	1	0	0	0	0	0.00248661	0	0.00745982	1	0	0	0	0	0	0	0	0	0	0	0	0	0	0	0	0	0	0	0	0	0.000478872	0	0.00287323	1	0	0	0	0	0.0012433
	OTU_181	Bacteria	Firmicutes	Clostridia	Clostridiales	Ruminococcaceae	Clostridium_IV	Clostridium_sporosphaeroides	0.000749569	0	0.00224871	1	0	0	0	0	0.00170081	0	0.0032077	2	0	0	0	0	0.213599	0	0.637492	2	0	0	0	0	0.132068	0	0.391453	2	0	0	0	0	0.107174	0	0.637492	3	0	0	0	0	0.0668843
	OTU_1810	Bacteria	unclassified	unclassified	unclassified	unclassified	unclassified	unclassified	0.00187575	0	0.00562725	1	0	0	0	0	0	0	0	0	0	0	0	0	0	0	0	0	0	0	0	0	0	0	0	0	0	0	0	0	0.000937875	0	0.00562725	1	0	0	0	0	0
	OTU_1811	Bacteria	unclassified	unclassified	unclassified	unclassified	unclassified	unclassified	0	0	0	0	0	0	0	0	0	0	0	0	0.000964339	0	0.00289302	1	0	0	0	0	0	0	0	0	0	0	0	0	0	0	0	0	0	0	0	0	0	0	0	0	0
	OTU_1812	Bacteria	Firmicutes	unclassified	unclassified	unclassified	unclassified	unclassified	0	0	0	0	0	0	0	0	0	0	0	0	0	0	0	0	0	0	0	0	0	0	0	0	0.000864107	0	0.00259232	1	0	0	0	0	0	0	0	0	0	0	0	0	0.000432054
	OTU_1813	Bacteria	unclassified	unclassified	unclassified	unclassified	unclassified	unclassified	0	0	0	0	0	0	0	0	0	0	0	0	0	0	0	0	0	0	0	0	0	0	0	0	0.00100215	0	0.00300643	1	0	0	0	0	0	0	0	0	0	0	0	0	0.000501072
	OTU_1814	Bacteria	unclassified	unclassified	unclassified	unclassified	unclassified	unclassified	0.00110691	0	0.00332072	1	0	0	0	0	0.00106923	0	0.0032077	1	0	0	0	0	0	0	0	0	0	0	0	0	0	0	0	0	0	0	0	0	0.000553452	0	0.00332072	1	0	0	0	0	0.000534616
	OTU_1815	Bacteria	Bacteroidetes	Bacteroidia	Bacteroidales	Bacteroidaceae	Bacteroides	unclassified	0	0	0	0	0	0	0	0	0	0	0	0	0	0	0	0	0	0	0	0	0	0	0	0	0	0	0	0	0	0	0	0	0	0	0	0	0	0	0	0	0
	OTU_1816	Bacteria	Bacteroidetes	Bacteroidia	Bacteroidales	Porphyromonadaceae	unclassified	unclassified	0	0	0	0	0	0	0	0	0	0	0	0	0	0	0	0	0.000866048	0	0.00259815	1	0	0	0	0	0	0	0	0	0	0	0	0	0.000433024	0	0.00259815	1	0	0	0	0	0
	OTU_1817	Bacteria	Bacteroidetes	Bacteroidia	Bacteroidales	Bacteroidaceae	Bacteroides	unclassified	0	0	0	0	0.000364498	0	0.00109349	1	0.00126315	0	0.00378946	1	0	0	0	0	0	0	0	0	0	0	0	0	0	0	0	0	0	0	0	0	0	0	0	0	0.000182249	0	0.00109349	1	0.000631576
	OTU_1818	Bacteria	Bacteroidetes	Bacteroidia	Bacteroidales	unclassified	unclassified	unclassified	0	0	0	0	0	0	0	0	0	0	0	0	0	0	0	0	0	0	0	0	0	0	0	0	0	0	0	0	0	0	0	0	0	0	0	0	0	0	0	0	0
	OTU_1819	Bacteria	Bacteroidetes	Bacteroidia	Bacteroidales	Bacteroidaceae	Bacteroides	unclassified	0	0	0	0	0	0	0	0	0.00291141	0	0.00873422	1	0	0	0	0	0.00137628	0	0.00412883	1	0	0	0	0	0.00171463	0	0.0051439	1	0	0	0	0	0.000688139	0	0.00412883	1	0	0	0	0	0.00231302
	OTU_182	Bacteria	Firmicutes	Clostridia	Clostridiales	unclassified	unclassified	unclassified	0.311384	0.0994148	0.660946	3	0.00473847	0	0.0142154	1	0.315304	0.0189404	0.734329	3	0	0	0	0	0.0263104	0	0.0774301	2	0	0	0	0	0.0119985	0	0.0345282	2	0	0	0	0	0.168847	0	0.660946	5	0.00236924	0	0.0142154	1	0.163651
	OTU_1820	Bacteria	Bacteroidetes	Bacteroidia	Bacteroidales	Porphyromonadaceae	Barnesiella	Barnesiella_intestinihominis	0.00185647	0	0.00556942	1	0	0	0	0	0.00499772	0.00160385	0.0106835	3	0	0	0	0	0.000433024	0	0.00129907	1	0	0	0	0	0.00342927	0	0.0102878	1	0	0	0	0	0.00114475	0	0.00556942	2	0	0	0	0	0.0042135
	OTU_1821	Bacteria	Bacteroidetes	Bacteroidia	Bacteroidales	Prevotellaceae	unclassified	unclassified	0	0	0	0	0	0	0	0	0	0	0	0	0	0	0	0	0	0	0	0	0	0	0	0	0	0	0	0	0	0	0	0	0	0	0	0	0	0	0	0	0
	OTU_183	Bacteria	Firmicutes	Clostridia	Clostridiales	Lachnospiraceae	Clostridium_XlVb	unclassified	0.00062525	0	0.00187575	1	0	0	0	0	0.00143654	0	0.00270577	2	0.000964339	0	0.00289302	1	0.0585319	0	0.0889434	2	0.0758427	0	0.11451	2	0.0383556	0	0.0710109	2	0.0672275	0	0.147199	2	0.0295786	0	0.0889434	3	0.0379213	0	0.11451	2	0.0198961
	OTU_184	Bacteria	Firmicutes	Negativicutes	Selenomonadales	Veillonellaceae	unclassified	unclassified	0	0	0	0	0.0131219	0	0.0393658	1	0.0664721	0	0.199416	1	0	0	0	0	0.0121062	0	0.02581	2	0	0	0	0	0.000430674	0	0.00129202	1	0	0	0	0	0.00605311	0	0.02581	2	0.00656096	0	0.0393658	1	0.0334514
	OTU_185	Bacteria	Bacteroidetes	Bacteroidia	Bacteroidales	Bacteroidaceae	Bacteroides	Bacteroides_coprocola	0.127822	0	0.383467	1	0	0	0	0	0.120167	0	0.360501	1	0	0	0	0	0	0	0	0	0	0	0	0	0	0	0	0	0	0	0	0	0.0639112	0	0.383467	1	0	0	0	0	0.0600836
	OTU_186	Bacteria	Firmicutes	Clostridia	Clostridiales	Ruminococcaceae	unclassified	unclassified	0	0	0	0	0	0	0	0	0	0	0	0	0	0	0	0	0.00456221	0	0.0114835	2	0.111694	0	0.227124	2	0.00669802	0	0.0118828	2	0.0622152	0	0.122839	2	0.00228111	0	0.0114835	2	0.055847	0	0.227124	2	0.00334901
	OTU_187	Bacteria	Firmicutes	Clostridia	Clostridiales	unclassified	unclassified	unclassified	0	0	0	0	0	0	0	0	0	0	0	0	0.000673537	0	0.00202061	1	0.00807568	0	0.022928	2	0	0	0	0	0.0111397	0	0.0228966	2	0.0230536	0	0.0676638	2	0.00403784	0	0.022928	2	0	0	0	0	0.00556985
	OTU_188	Bacteria	Firmicutes	Clostridia	Clostridiales	Lachnospiraceae	unclassified	unclassified	0.10982	0.0113611	0.290252	3	0.00330269	0	0.00765446	2	0.118184	0.0113684	0.278634	3	0	0	0	0	0.0706374	0.0286702	0.098539	3	0.00124253	0	0.0037276	1	0.0508208	0.00644399	0.0883222	3	0.00227552	0	0.00504592	2	0.0902288	0.0113611	0.290252	6	0.00227261	0	0.00765446	3	0.0845025
	OTU_189	Bacteria	Firmicutes	Negativicutes	Selenomonadales	Acidaminococcaceae	Acidaminococcus	Acidaminococcus_intestini	0	0	0	0	0	0	0	0	0	0	0	0	0	0	0	0	0.000433024	0	0.00129907	1	0.0251531	0	0.0754592	1	0	0	0	0	0.166294	0	0.498882	1	0.000216512	0	0.00129907	1	0.0125765	0	0.0754592	1	0
	OTU_19	Bacteria	Firmicutes	Clostridia	Clostridiales	Lachnospiraceae	Ruminococcus2	Ruminococcus_torques	0.0593121	0.00441228	0.145328	3	0.193426	0.00194613	0.487799	3	0.0592374	0.00189473	0.164534	3	0.252014	0.00256016	0.399436	3	5.2742	0.662452	9.2948	3	0.754502	0.164014	1.60394	3	3.46998	0.798829	4.91166	3	0.62921	0.278551	1.07432	3	2.66676	0.00441228	9.2948	6	0.473964	0.00194613	1.60394	6	1.76461
	OTU_190	Bacteria	Bacteroidetes	Bacteroidia	Bacteroidales	Rikenellaceae	Alistipes	Alistipes_indistinctus	0.00757405	0	0.0227222	1	0.0242935	0.00313372	0.0659405	3	0.00766143	0	0.0213804	2	0.0110054	0.00350394	0.0197005	3	0.112837	0.015217	0.305806	3	0.0249415	0.0116268	0.0470017	3	0.0416156	0.00626365	0.109564	3	0.0212903	0.0105964	0.0320256	3	0.0602056	0	0.305806	4	0.0246175	0.00313372	0.0659405	6	0.0246385
	OTU_191	Bacteria	Firmicutes	Clostridia	Clostridiales	Ruminococcaceae	Butyricicoccus	Eubacterium_desmolans	0.216343	0.0474971	0.502445	3	0.000668968	0	0.0020069	1	0.190494	0.0224539	0.47848	3	0.000964339	0	0.00289302	1	0.00496947	0	0.0105802	2	0.000941582	0	0.00282475	1	0.0060433	0	0.0155539	2	0.000518565	0	0.00155569	1	0.110656	0	0.502445	5	0.000805275	0	0.00282475	2	0.0982687
	OTU_192	Bacteria	Firmicutes	Clostridia	Clostridiales	Ruminococcaceae	Clostridium_IV	unclassified	0.00137482	0	0.00224871	2	0	0	0	0	0	0	0	0	0	0	0	0	0.147987	0.00129907	0.434286	3	0.00048082	0	0.00144246	1	0.143598	0.00386801	0.41894	3	0	0	0	0	0.0746811	0	0.434286	5	0.00024041	0	0.00144246	1	0.0717992
	OTU_193	Bacteria	Proteobacteria	Gammaproteobacteria	Enterobacteriales	Enterobacteriaceae	Klebsiella	Klebsiella_pneumoniae	0.240776	0.00498107	0.370972	3	0.0113125	0	0.0320773	2	0.213182	0.00160385	0.34892	3	0.0088432	0	0.0164451	2	2.39355	0.00129907	3.70665	3	0.0364583	0	0.0726301	2	2.05351	0	3.43426	2	0.0140992	0	0.0327934	2	1.31717	0.00129907	3.70665	6	0.0238854	0	0.0726301	4	1.13334
	OTU_194	Bacteria	Bacteroidetes	Bacteroidia	Bacteroidales	Prevotellaceae	Prevotella	unclassified	0.169251	0	0.507753	1	0	0	0	0	0.166886	0	0.500658	1	0	0	0	0	0	0	0	0	0	0	0	0	0	0	0	0	0	0	0	0	0.0846255	0	0.507753	1	0	0	0	0	0.0834429
	OTU_195	Bacteria	Firmicutes	Clostridia	Clostridiales	Lachnospiraceae	unclassified	unclassified	0.233246	0.0151126	0.361464	3	0.00505815	0	0.00933606	2	0.249698	0.0211078	0.445041	3	0.00235127	0	0.00593331	2	0	0	0	0	0	0	0	0	0	0	0	0	0	0	0	0	0.116623	0	0.361464	3	0.00252908	0	0.00933606	2	0.124849
	OTU_196	Bacteria	Firmicutes	Clostridia	Clostridiales	unclassified	unclassified	unclassified	0	0	0	0	0	0	0	0	0	0	0	0	0	0	0	0	0.00385708	0	0.0115712	1	0.0888927	0	0.266678	1	0.00392519	0	0.0117756	1	0.170599	0	0.511796	1	0.00192854	0	0.0115712	1	0.0444464	0	0.266678	1	0.0019626
	OTU_197	Bacteria	Firmicutes	Erysipelotrichia	Erysipelotrichales	Erysipelotrichaceae	Sharpea	Sharpea_azabuensis	0.00062525	0	0.00187575	1	0	0	0	0	0	0	0	0	0	0	0	0	0.00264718	0	0.00794155	1	0	0	0	0	0.00516809	0	0.0155043	1	0	0	0	0	0.00163622	0	0.00794155	2	0	0	0	0	0.00258405
	OTU_198	Bacteria	Firmicutes	Clostridia	Clostridiales	Ruminococcaceae	unclassified	unclassified	0.036444	0	0.0623261	2	0.0417189	0	0.07255	2	0.0302192	0	0.0481693	2	0.0720104	0	0.204982	2	0	0	0	0	0	0	0	0	0	0	0	0	0	0	0	0	0.018222	0	0.0623261	2	0.0208594	0	0.07255	2	0.0151096
	OTU_199	Bacteria	Firmicutes	Clostridia	Clostridiales	Lachnospiraceae	unclassified	unclassified	0.00185647	0	0.00556942	1	0	0	0	0	0.0120575	0	0.0226026	2	0	0	0	0	0.151417	0	0.448824	2	0.144478	0	0.42728	2	0.159707	0	0.462404	2	0.132895	0	0.398685	1	0.076637	0	0.448824	3	0.0722388	0	0.42728	2	0.085882
	OTU_2	Bacteria	Bacteroidetes	Bacteroidia	Bacteroidales	Bacteroidaceae	Bacteroides	Bacteroides_thetaiotaomicron	0.115651	0.0487108	0.165213	3	26.3146	14.9216	41.2568	3	0.250456	0.204869	0.338761	3	28.0358	15.0586	35.9946	3	0.0909554	0.0797867	0.110321	3	18.8594	4.18805	33.2215	3	0.441468	0.18268	0.847732	3	24.5819	10.2025	33.8528	3	0.103303	0.0487108	0.165213	6	22.587	4.18805	41.2568	6	0.345962
	OTU_20	Bacteria	Bacteroidetes	Bacteroidia	Bacteroidales	Bacteroidaceae	Bacteroides	Bacteroides_caccae	0.108725	0.0945336	0.133432	3	3.67689	0.113834	6.66376	3	0.198189	0.099589	0.348432	3	3.46046	0.240476	6.49063	3	0.097531	0.00150123	0.264325	3	2.21562	0.0910775	5.33427	3	0.252025	0.0283467	0.471212	3	4.17486	0.184055	6.91952	3	0.103128	0.00150123	0.264325	6	2.94626	0.0910775	6.66376	6	0.225107
	OTU_200	Bacteria	Firmicutes	Clostridia	Clostridiales	Ruminococcaceae	Anaerotruncus	Anaerotruncus_colihominis	0.00623755	0	0.0168369	2	0.0069059	0	0.013019	2	0.00207079	0	0.0046005	2	0.003735	0	0.011205	1	0.0684225	0.00978836	0.146536	3	0.0486996	0.00240877	0.103705	3	0.08314	0.00774408	0.20691	3	0.0153367	0	0.0344655	2	0.03733	0	0.146536	5	0.0278027	0	0.103705	5	0.0426054
	OTU_201	Bacteria	Bacteroidetes	Bacteroidia	Bacteroidales	Prevotellaceae	Prevotella	unclassified	0.0012505	0	0.0037515	1	0.00656096	0	0.0196829	1	0.0374333	0	0.1123	1	0	0	0	0	0.0567217	0	0.119123	2	0	0	0	0	0.00179834	0	0.00539502	1	0	0	0	0	0.0289861	0	0.119123	3	0.00328048	0	0.0196829	1	0.0196158
	OTU_202	Bacteria	Firmicutes	Clostridia	Clostridiales	Ruminococcaceae	unclassified	unclassified	0.0762935	0.0156686	0.181351	3	0.00393385	0	0.00852105	2	0.112409	0.0284894	0.236268	3	0.0103708	0	0.0195403	2	0.0834124	0.0120098	0.135006	3	0	0	0	0	0.0357791	0.00440244	0.0889077	3	0	0	0	0	0.0798529	0.0120098	0.181351	6	0.00196692	0	0.00852105	2	0.0740943
	OTU_203	Bacteria	unclassified	unclassified	unclassified	unclassified	unclassified	unclassified	0.00062525	0	0.00187575	1	0.0314266	0.00186026	0.0729224	3	0	0	0	0	0.0058399	0	0.0175197	1	0.0725825	0	0.186007	2	0.0024791	0	0.00384379	2	0.0776592	0	0.199501	2	0.00281464	0	0.00844393	1	0.0366039	0	0.186007	3	0.0169529	0	0.0729224	5	0.0388296
	OTU_204	Bacteria	Firmicutes	Clostridia	Clostridiales	Ruminococcaceae	Ruminococcus	unclassified	0.119795	0	0.357949	2	0.00109349	0	0.00328048	1	0.119618	0	0.358853	1	0	0	0	0	0	0	0	0	0	0	0	0	0.00048916	0	0.00146748	1	0	0	0	0	0.0598975	0	0.357949	2	0.000546747	0	0.00328048	1	0.0600534
	OTU_205	Bacteria	Firmicutes	unclassified	unclassified	unclassified	unclassified	unclassified	0.0012505	0	0.0037515	1	0.00874795	0	0.0262438	1	0.0270577	0	0.0811732	1	0	0	0	0	0.00306138	0	0.00918414	1	0	0	0	0	0.012008	0	0.0257518	2	0	0	0	0	0.00215594	0	0.00918414	2	0.00437398	0	0.0262438	1	0.0195329
	OTU_206	Bacteria	unclassified	unclassified	unclassified	unclassified	unclassified	unclassified	0	0	0	0	0.000728996	0	0.00218699	1	0	0	0	0	0	0	0	0	0	0	0	0	0	0	0	0	0.000861349	0	0.00258405	1	0	0	0	0	0	0	0	0	0.000364498	0	0.00218699	1	0.000430674
	OTU_207	Bacteria	Bacteroidetes	Bacteroidia	Bacteroidales	Prevotellaceae	unclassified	unclassified	0.126471	0	0.377752	2	0	0	0	0	0.210909	0	0.632727	1	0	0	0	0	0	0	0	0	0	0	0	0	0	0	0	0	0	0	0	0	0.0632354	0	0.377752	2	0	0	0	0	0.105455
	OTU_208	Bacteria	Firmicutes	Clostridia	Clostridiales	Peptostreptococcaceae	Peptostreptococcus	unclassified	0.000749569	0	0.00224871	1	0	0	0	0	0.00160652	0	0.0032077	2	0.000673537	0	0.00202061	1	0	0	0	0	0	0	0	0	0	0	0	0	0.0201804	0	0.0605413	1	0.000374784	0	0.00224871	1	0	0	0	0	0.00080326
	OTU_209	Bacteria	Firmicutes	Clostridia	Clostridiales	unclassified	unclassified	unclassified	0.0380666	0.00332072	0.0725966	3	0.0143519	0	0.0408688	2	0.0855959	0	0.13612	2	0.024782	0	0.0723254	2	0.00818454	0.00300246	0.0138977	3	0	0	0	0	0.0102986	0	0.0308957	1	0	0	0	0	0.0231256	0.00300246	0.0725966	6	0.00717596	0	0.0408688	2	0.0479472
	OTU_21	Bacteria	Firmicutes	Clostridia	Clostridiales	Clostridiaceae_1	Clostridium_sensu_stricto	Clostridium_baratii	0.0126987	0	0.0343446	2	0.00194613	0	0.00583839	1	0.00805824	0.00189473	0.0174685	3	0.0300091	0	0.0889068	2	0.0125234	0	0.0250046	2	0.000702412	0	0.00120438	2	0.0253419	0.0090361	0.0384641	3	0.00928765	0	0.0248103	2	0.0126111	0	0.0343446	4	0.00132427	0	0.00583839	3	0.0167
	OTU_210	Bacteria	Bacteroidetes	unclassified	unclassified	unclassified	unclassified	unclassified	0.00562725	0	0.0168818	1	0.00182249	0	0.00546747	1	0.024352	0	0.0730559	1	0.000964339	0	0.00289302	1	0.0246815	0	0.0720591	2	0	0	0	0	0.025478	0	0.0617591	2	0	0	0	0	0.0151544	0	0.0720591	3	0.000911245	0	0.00546747	1	0.024915
	OTU_211	Bacteria	Firmicutes	Clostridia	Clostridiales	Lachnospiraceae	unclassified	unclassified	0.0825647	0.044677	0.14663	3	0.0249843	0.0122881	0.0483667	3	0.0625574	0.0446556	0.0948021	3	0.0274687	0.0144245	0.0375447	3	0.0293132	0	0.0864089	2	0.00545585	0	0.0163675	1	0.0284233	0.00128396	0.0809796	3	0.0171337	0	0.0514011	1	0.055939	0	0.14663	5	0.0152201	0	0.0483667	4	0.0454904
	OTU_212	Bacteria	Firmicutes	Clostridia	Clostridiales	Ruminococcaceae	unclassified	unclassified	0.0074259	0	0.0222777	1	0.0271896	0	0.0757305	2	0.00817546	0	0.0177415	2	0.0239925	0	0.0719776	1	0.00925411	0	0.0264633	2	0.150364	0	0.432015	2	0.00453543	0	0.0136063	1	0.0258499	0	0.066866	2	0.00834	0	0.0264633	3	0.0887767	0	0.432015	4	0.00635545
	OTU_213	Bacteria	Firmicutes	Bacilli	Bacillales	Staphylococcaceae	Staphylococcus	unclassified	0.00062525	0	0.00187575	1	0	0	0	0	0.020842	0	0.0625261	1	0.0144351	0	0.0404122	2	0.1436	0.00153069	0.41869	3	0	0	0	0	0.149917	0.00770376	0.432114	3	0	0	0	0	0.0721127	0	0.41869	4	0	0	0	0	0.0853798
	OTU_214	Bacteria	Bacteroidetes	Bacteroidia	Bacteroidales	Prevotellaceae	Hallella	unclassified	0.165113	0	0.495339	1	0	0	0	0	0.088476	0	0.265428	1	0	0	0	0	0	0	0	0	0	0	0	0	0	0	0	0	0	0	0	0	0.0825566	0	0.495339	1	0	0	0	0	0.044238
	OTU_215	Bacteria	Bacteroidetes	Bacteroidia	Bacteroidales	Prevotellaceae	Prevotella	unclassified	0.258595	0	0.775785	1	0	0	0	0	0.163554	0	0.490661	1	0	0	0	0	0	0	0	0	0	0	0	0	0	0	0	0	0	0	0	0	0.129297	0	0.775785	1	0	0	0	0	0.0817768
	OTU_216	Bacteria	Firmicutes	Clostridia	Clostridiales	Ruminococcaceae	unclassified	unclassified	0.186156	0	0.339729	2	0.0159756	0	0.0446462	2	0.121616	0	0.1962	2	0	0	0	0	0.00218267	0.00150123	0.00306138	3	0	0	0	0	0.000430674	0	0.00129202	1	0	0	0	0	0.0941692	0	0.339729	5	0.00798778	0	0.0446462	2	0.0610236
	OTU_217	Bacteria	Proteobacteria	Deltaproteobacteria	unclassified	unclassified	unclassified	unclassified	0.0864831	0	0.259449	1	0.00583197	0	0.0174959	1	0.0542276	0	0.162683	1	0	0	0	0	0	0	0	0	0	0	0	0	0	0	0	0	0	0	0	0	0.0432415	0	0.259449	1	0.00291598	0	0.0174959	1	0.0271138
	OTU_218	Bacteria	Firmicutes	Clostridia	Clostridiales	Ruminococcaceae	Clostridium_IV	Clostridium_leptum	0.000553452	0	0.00166036	1	0	0	0	0	0.00215499	0	0.00646496	1	0	0	0	0	0.129399	0.0469575	0.281355	3	0	0	0	0	0.0757953	0.0244099	0.158451	3	0.000880437	0	0.00264131	1	0.0649761	0	0.281355	4	0	0	0	0	0.0389751
	OTU_219	Bacteria	Bacteroidetes	Bacteroidia	Bacteroidales	Porphyromonadaceae	Butyricimonas	Butyricimonas_virosa	0.020777	0	0.0411252	2	0.00201853	0	0.00605558	1	0.0258524	0	0.0598652	2	0.00341201	0	0.00578603	2	0.0727418	0	0.218225	1	0.000445204	0	0.00133561	1	0.0609083	0	0.182725	1	0.000880437	0	0.00264131	1	0.0467594	0	0.218225	3	0.00123186	0	0.00605558	2	0.0433803
	OTU_22	Bacteria	Firmicutes	Clostridia	Clostridiales	Lachnospiraceae	unclassified	unclassified	0.957043	0.767952	1.12191	3	0.197245	0.0720163	0.341361	3	1.04078	0.984383	1.13417	3	0.370925	0.106979	0.893384	3	0.63961	0.0141488	1.67675	3	0.0126673	0	0.0275503	2	0.673195	0.231847	1.53221	3	0.0317066	0.0030527	0.0765077	3	0.798326	0.0141488	1.67675	6	0.104956	0	0.341361	5	0.856987
	OTU_220	Bacteria	Firmicutes	Clostridia	Clostridiales	Ruminococcaceae	unclassified	unclassified	0.0110498	0.00287323	0.0263671	3	0.0115858	0	0.02937	2	0.01096	0.00483559	0.0161376	3	0.0205254	0	0.0571262	2	0.0457838	0.00542791	0.113402	3	0.00709096	0.00541712	0.00862947	3	0.0328955	0.0129041	0.0685047	3	0.0111858	0.00270819	0.0228659	3	0.0284168	0.00287323	0.113402	6	0.00933837	0	0.02937	5	0.0219277
	OTU_221	Bacteria	Firmicutes	Clostridia	Clostridiales	unclassified	unclassified	unclassified	0.179163	0	0.521162	2	0	0	0	0	0.0784059	0	0.226828	2	0	0	0	0	0	0	0	0	0	0	0	0	0.000427987	0	0.00128396	1	0	0	0	0	0.0895815	0	0.521162	2	0	0	0	0	0.039417
	OTU_222	Bacteria	Firmicutes	Clostridia	Clostridiales	Lachnospiraceae	unclassified	unclassified	0.0755045	0.0350769	0.122116	3	0.0350428	0.00418837	0.0919255	3	0.0701494	0.0531748	0.084438	3	0.122378	0.0683616	0.170789	3	0.0130121	0	0.0376228	2	0	0	0	0	0.00343733	0	0.010312	1	0	0	0	0	0.0442583	0	0.122116	5	0.0175214	0	0.0919255	3	0.0367934
	OTU_223	Bacteria	Actinobacteria	Actinobacteria	Coriobacteriales	Coriobacteriaceae	unclassified	unclassified	0.0845117	0	0.172587	2	0.0011359	0	0.00186026	2	0.0757475	0	0.173563	2	0.00133784	0	0.00401351	1	0.00940602	0	0.028218	1	0.000300951	0	0.000902853	1	0.0102245	0	0.0306736	1	0.00178063	0	0.00534188	1	0.0469589	0	0.172587	3	0.000718425	0	0.00186026	3	0.042986
	OTU_224	Bacteria	Firmicutes	Clostridia	Clostridiales	Ruminococcaceae	unclassified	unclassified	0.0803698	0.0643084	0.104473	3	0.0198752	0.00426053	0.0390654	3	0.0554449	0.0365314	0.0654511	3	0.0176955	0.0113063	0.022777	3	0.00188651	0	0.00565953	1	0	0	0	0	0.00386801	0	0.011604	1	0	0	0	0	0.0411282	0	0.104473	4	0.00993758	0	0.0390654	3	0.0296565
	OTU_225	Bacteria	Spirochaetes	Spirochaetia	Spirochaetales	Spirochaetaceae	Treponema	Treponema_brennaborense	0	0	0	0	0.00145799	0	0.00437398	1	0.0108231	0	0.0324693	1	0	0	0	0	0.00306138	0	0.00918414	1	0	0	0	0	0.0313069	0	0.0924532	2	0	0	0	0	0.00153069	0	0.00918414	1	0.000728996	0	0.00437398	1	0.021065
	OTU_226	Bacteria	Firmicutes	Clostridia	Clostridiales	Ruminococcaceae	unclassified	unclassified	0.145247	0	0.433866	2	0.00109349	0	0.00328048	1	0.176424	0	0.525482	2	0	0	0	0	0	0	0	0	0	0	0	0	0	0	0	0	0	0	0	0	0.0726237	0	0.433866	2	0.000546747	0	0.00328048	1	0.0882119
	OTU_227	Bacteria	Bacteroidetes	Bacteroidia	Bacteroidales	Rikenellaceae	Alistipes	unclassified	0.0164182	0	0.0470059	2	0	0	0	0	0.0327599	0	0.096676	2	0.000373499	0	0.0011205	1	0.0555262	0	0.166579	1	0	0	0	0	0.0694235	0	0.20827	1	0	0	0	0	0.0359722	0	0.166579	3	0	0	0	0	0.0510917
	OTU_228	Bacteria	Firmicutes	Clostridia	Clostridiales	Ruminococcaceae	unclassified	unclassified	0.0647762	0.00224871	0.186453	3	0.00218699	0	0.00656096	1	0.111278	0	0.308398	2	0.000964339	0	0.00289302	1	0.00351269	0	0.00900739	2	0	0	0	0	0.00434642	0	0.0115718	2	0	0	0	0	0.0341444	0	0.186453	5	0.00109349	0	0.00656096	1	0.0578121
	OTU_229	Bacteria	Tenericutes	Mollicutes	Anaeroplasmatales	Anaeroplasmataceae	Anaeroplasma	unclassified	0.052317	0	0.156951	1	0	0	0	0	0.0576736	0	0.164287	2	0	0	0	0	0	0	0	0	0	0	0	0	0	0	0	0	0	0	0	0	0.0261585	0	0.156951	1	0	0	0	0	0.0288368
	OTU_23	Bacteria	Firmicutes	Bacilli	Lactobacillales	Streptococcaceae	Streptococcus	unclassified	0.00670931	0.00224871	0.015006	3	0	0	0	0	0.006134	0	0.018402	1	0.316422	0	0.803537	2	2.76827	0.00432825	8.29283	3	0.166494	0	0.499481	1	3.2487	0.0257921	9.42428	3	0.437066	0	1.30918	2	1.38749	0.00224871	8.29283	6	0.0832469	0	0.499481	1	1.62742
	OTU_230	Bacteria	Firmicutes	Clostridia	Clostridiales	unclassified	unclassified	unclassified	0.0930355	0.0691683	0.108512	3	0.00124017	0	0.00372052	1	0.0850498	0.0695528	0.10676	3	0.0012086	0	0.00362582	1	0.000943254	0	0.00282976	1	0	0	0	0	0.000919835	0	0.00146748	2	0	0	0	0	0.0469894	0	0.108512	4	0.000620086	0	0.00372052	1	0.0429848
	OTU_231	Bacteria	Firmicutes	Clostridia	Clostridiales	Lachnospiraceae	unclassified	unclassified	0.0158221	0.00166036	0.0413936	3	0	0	0	0	0.0204663	0	0.0540926	2	0.0148333	0	0.0444998	1	0.099841	0.0061739	0.200077	3	0	0	0	0	0.070052	0.00950066	0.114684	3	0	0	0	0	0.0578315	0.00166036	0.200077	6	0	0	0	0	0.0452591
	OTU_232	Bacteria	Firmicutes	Clostridia	Clostridiales	Lachnospiraceae	unclassified	unclassified	0.23524	0.17175	0.328236	3	0.127243	0.0837302	0.159525	3	0.212204	0.144941	0.261431	3	0.0953534	0.0605732	0.126945	3	0.0678673	0.00418852	0.142033	3	0.0813008	0.023277	0.170388	3	0.0503359	0.0129616	0.121298	3	0.14429	0.0166431	0.344438	3	0.151554	0.00418852	0.328236	6	0.104272	0.023277	0.170388	6	0.13127
	OTU_233	Bacteria	Bacteroidetes	unclassified	unclassified	unclassified	unclassified	unclassified	0.0168818	0	0.0506453	1	0.0119684	0	0.0338983	2	0.0186701	0	0.0560102	1	0.0308588	0	0.0925765	1	0.00319331	0.00198539	0.00459207	3	0	0	0	0	0.0200587	0.00107901	0.0410895	3	0	0	0	0	0.0100375	0	0.0506453	4	0.0059842	0	0.0338983	2	0.0193644
	OTU_234	Bacteria	Firmicutes	Clostridia	Clostridiales	Ruminococcaceae	unclassified	unclassified	0.00354749	0	0.00556942	2	0	0	0	0	0.01004	0	0.0274141	2	0	0	0	0	0.143174	0.00220313	0.418573	3	0.000401461	0	0.00120438	1	0.0861151	0.00107901	0.239478	3	0	0	0	0	0.0733605	0	0.418573	5	0.000200731	0	0.00120438	1	0.0480775
	OTU_235	Bacteria	Firmicutes	unclassified	unclassified	unclassified	unclassified	unclassified	0.126095	0.0228517	0.305897	3	0.0052496	0.00218699	0.00930129	3	0.121644	0.0426588	0.254663	3	0.00836085	0	0.0160541	2	0	0	0	0	0	0	0	0	0.00177312	0	0.00385188	2	0	0	0	0	0.0630474	0	0.305897	3	0.0026248	0	0.00930129	3	0.0617085
	OTU_236	Bacteria	Proteobacteria	Gammaproteobacteria	Xanthomonadales	Xanthomonadaceae	Ignatzschineria	unclassified	0.00062525	0	0.00187575	1	0	0	0	0	0.0119999	0	0.0359998	1	0.00289302	0	0.00867905	1	0.00102046	0	0.00306138	1	0	0	0	0	0.0192594	0	0.0577782	1	0	0	0	0	0.000822855	0	0.00306138	2	0	0	0	0	0.0156297
	OTU_237	Bacteria	Firmicutes	unclassified	unclassified	unclassified	unclassified	unclassified	0.00673137	0	0.0187575	2	0	0	0	0	0.00773919	0.00322373	0.0135289	3	0	0	0	0	0.0684488	0.0104209	0.17178	3	0	0	0	0	0.0324534	0.00586992	0.0772392	3	0	0	0	0	0.0375901	0	0.17178	5	0	0	0	0	0.0200963
	OTU_238	Bacteria	Firmicutes	Clostridia	Clostridiales	Ruminococcaceae	unclassified	unclassified	0.0708051	0.0245264	0.0967503	3	0.00258925	0	0.00558077	2	0.085327	0.0435022	0.142343	3	0.00313728	0	0.00578603	2	0.0131794	0	0.0279874	2	0	0	0	0	0.0243709	0	0.0589245	2	0	0	0	0	0.0419922	0	0.0967503	5	0.00129463	0	0.00558077	2	0.0548489
	OTU_239	Bacteria	Bacteroidetes	Bacteroidia	Bacteroidales	Porphyromonadaceae	Odoribacter	Odoribacter_splanchnicus	0	0	0	0	0	0	0	0	0.000901925	0	0.00270577	1	0.00482169	0	0.0144651	1	0.00132359	0	0.00397078	1	0	0	0	0	0.000858661	0	0.00257598	1	0	0	0	0	0.000661796	0	0.00397078	1	0	0	0	0	0.000880293
	OTU_24	Bacteria	Firmicutes	Clostridia	Clostridiales	Lachnospiraceae	unclassified	unclassified	0.86548	0.521738	1.08357	3	0.634388	0.420724	0.799781	3	0.799889	0.409985	1.05328	3	1.6475	1.17146	2.58792	3	0.000433024	0	0.00129907	1	0.000802923	0	0.00240877	1	0.00359668	0	0.01079	1	0.000518565	0	0.00155569	1	0.432957	0	1.08357	4	0.317596	0	0.799781	4	0.401743
	OTU_240	Bacteria	Firmicutes	Erysipelotrichia	Erysipelotrichales	Erysipelotrichaceae	unclassified	unclassified	0.13186	0	0.393704	2	0.000257906	0	0.000773718	1	0.122819	0	0.363858	2	0.000964339	0	0.00289302	1	0	0	0	0	0	0	0	0	0	0	0	0	0	0	0	0	0.0659299	0	0.393704	2	0.000128953	0	0.000773718	1	0.0614097
	OTU_241	Bacteria	Spirochaetes	Spirochaetia	Spirochaetales	Spirochaetaceae	Sphaerochaeta	unclassified	0	0	0	0	0.000364498	0	0.00109349	1	0.0015335	0	0.0046005	1	0	0	0	0	0.00051023	0	0.00153069	1	0	0	0	0	0.0188402	0	0.0308171	2	0	0	0	0	0.000255115	0	0.00153069	1	0.000182249	0	0.00109349	1	0.0101868
	OTU_242	Bacteria	Firmicutes	Erysipelotrichia	Erysipelotrichales	Erysipelotrichaceae	Holdemania	Holdemania_filiformis	0.00389926	0	0.00882455	2	0.00228706	0.00186026	0.00313372	3	0.00191292	0	0.00378946	2	0.00537998	0.00296665	0.00981179	3	0.0194251	0	0.0376966	2	0.0112525	0.00240877	0.0223202	3	0.0104174	0	0.0267783	2	0.0141752	0.00149701	0.0383873	3	0.0116622	0	0.0376966	4	0.00676978	0.00186026	0.0223202	6	0.00616516
	OTU_243	Bacteria	Firmicutes	Clostridia	Clostridiales	Ruminococcaceae	Ruminococcus	Ruminococcus_callidus	0.0509305	0	0.133834	2	0.00109349	0	0.00328048	1	0.053797	0.00189473	0.14822	3	0	0	0	0	0	0	0	0	0	0	0	0	0	0	0	0	0	0	0	0	0.0254652	0	0.133834	2	0.000546747	0	0.00328048	1	0.0268985
	OTU_244	Bacteria	unclassified	unclassified	unclassified	unclassified	unclassified	unclassified	0.0745653	0	0.205288	2	0	0	0	0	0.0764603	0	0.206477	2	0	0	0	0	0	0	0	0	0	0	0	0	0	0	0	0	0	0	0	0	0.0372826	0	0.205288	2	0	0	0	0	0.0382301
	OTU_245	Bacteria	Firmicutes	Bacilli	Lactobacillales	Lactobacillaceae	Lactobacillus	unclassified	0.00863191	0	0.02402	2	0.000364498	0	0.00109349	1	0.00191292	0	0.00378946	2	0.0194004	0	0.0462061	2	0.0136045	0.00150123	0.028066	3	0	0	0	0	0.00671911	0.00302663	0.0132788	3	0.0320513	0	0.0961538	1	0.0111182	0	0.028066	5	0.000182249	0	0.00109349	1	0.00431602
	OTU_246	Bacteria	Proteobacteria	Betaproteobacteria	Burkholderiales	Sutterellaceae	Sutterella	Sutterella_parvirubra	0	0	0	0	0	0	0	0	0	0	0	0	0.0452923	0	0.112733	2	0.0050041	0	0.0150123	1	0	0	0	0	0.00294371	0	0.00775214	2	0	0	0	0	0.00250205	0	0.0150123	1	0	0	0	0	0.00147186
	OTU_247	Bacteria	Bacteroidetes	Bacteroidia	Bacteroidales	Prevotellaceae	Prevotella	unclassified	0	0	0	0	0	0	0	0	0	0	0	0	0	0	0	0	0	0	0	0	0	0	0	0	0	0	0	0	0	0	0	0	0	0	0	0	0	0	0	0	0
	OTU_248	Bacteria	Firmicutes	Clostridia	Clostridiales	Ruminococcaceae	Clostridium_IV	Clostridium_leptum	0.103723	0	0.218594	2	0.00129742	0	0.00389226	1	0.0902864	0	0.18183	2	0	0	0	0	0.00286492	0	0.00859477	1	0	0	0	0	0.00244755	0	0.00734265	1	0	0	0	0	0.0532939	0	0.218594	3	0.00064871	0	0.00389226	1	0.046367
	OTU_249	Bacteria	Synergistetes	Synergistia	Synergistales	Synergistaceae	Cloacibacillus	Cloacibacillus_porcorum	0.0069488	0	0.0208464	1	0.0674393	0	0.202318	1	0.0118182	0	0.0354546	1	0.0184104	0	0.0436591	2	0.0459046	0	0.134711	2	0.0105422	0	0.0316265	1	0.0405112	0	0.113798	2	0.0397081	0	0.119124	1	0.0264267	0	0.134711	3	0.0389907	0	0.202318	2	0.0261647
	OTU_25	Bacteria	Firmicutes	Negativicutes	Selenomonadales	Acidaminococcaceae	Succiniclasticum	Succiniclasticum_ruminis	1.10109	0	3.30328	1	0.454383	0	1.36315	1	1.14229	0	3.42528	2	0.609878	0	1.82964	1	0	0	0	0	0.000882281	0	0.00144246	2	0	0	0	0	0	0	0	0	0.550547	0	3.30328	1	0.227632	0	1.36315	3	0.571147
	OTU_250	Bacteria	Firmicutes	Clostridia	Clostridiales	Ruminococcaceae	Clostridium_IV	Clostridium_leptum	0.0673231	0.0198443	0.143623	3	0.00982253	0.00450725	0.0136229	3	0.0693521	0.0206922	0.130981	3	0.0117867	0	0.021473	2	0.0626774	0	0.170017	2	0.000445204	0	0.00133561	1	0.0268208	0	0.0760601	2	0.00211011	0	0.00454971	2	0.0650003	0	0.170017	5	0.00513387	0	0.0136229	4	0.0480864
	OTU_251	Bacteria	Bacteroidetes	unclassified	unclassified	unclassified	unclassified	unclassified	0.00062525	0	0.00187575	1	0.00874795	0	0.0262438	1	0.00604312	0	0.0181294	1	0.000494442	0	0.00148333	1	0.0101046	0	0.02581	2	0	0	0	0	0	0	0	0	0	0	0	0	0.00536491	0	0.02581	3	0.00437398	0	0.0262438	1	0.00302156
	OTU_252	Bacteria	Firmicutes	Clostridia	Clostridiales	Lachnospiraceae	Clostridium_XlVa	unclassified	0.00437675	0	0.0131303	1	0.000364498	0	0.00109349	1	0.000631576	0	0.00189473	1	0	0	0	0	0.00987967	0.00397078	0.0180148	3	0.00129187	0	0.00387561	1	0.00809768	0	0.0154882	2	0.00167844	0.00155569	0.00178063	3	0.00712821	0	0.0180148	4	0.000828184	0	0.00387561	2	0.00436463
	OTU_253	Bacteria	Firmicutes	Clostridia	Clostridiales	Lachnospiraceae	unclassified	unclassified	0.140561	0.00187575	0.387167	3	0.00605433	0.00372052	0.00852105	3	0.164486	0.011958	0.460931	3	0.00462299	0.00148333	0.00725163	3	0.799441	0.00153069	2.3604	3	0.196958	0.0148463	0.537866	3	0.915621	0.00256792	2.72207	3	0.354953	0.0106551	1.0009	3	0.470001	0.00153069	2.3604	6	0.101506	0.00372052	0.537866	6	0.540053
	OTU_254	Bacteria	Firmicutes	Clostridia	Clostridiales	unclassified	unclassified	unclassified	0.339291	0.0771189	0.713175	3	0.00634314	0	0.0153089	2	0.593634	0.0500671	1.49025	3	0.000373499	0	0.0011205	1	0.0136191	0	0.0240197	2	0.00048082	0	0.00144246	1	0.0184374	0.00146748	0.0452127	3	0	0	0	0	0.176455	0	0.713175	5	0.00341198	0	0.0153089	3	0.306036
	OTU_255	Bacteria	Firmicutes	Clostridia	Clostridiales	Ruminococcaceae	Oscillibacter	Oscillibacter_valericigenes	0.0153113	0.0105505	0.0227222	3	0.142359	0.00592141	0.405844	3	0.0110661	0.00517304	0.018402	3	0.0543866	0.00448199	0.152492	3	0.00440745	0	0.0132223	1	0.110565	0	0.331694	1	0.00308587	0	0.00515197	2	0.0921339	0	0.267244	2	0.00985937	0	0.0227222	4	0.126462	0	0.405844	4	0.00707596
	OTU_256	Bacteria	Firmicutes	Clostridia	Clostridiales	Ruminococcaceae	unclassified	unclassified	0.0285857	0.00224871	0.0497449	3	0.00692985	0	0.0186026	2	0.0306805	0.00646496	0.0485067	3	0.000964339	0	0.00289302	1	0.0283991	0.00418852	0.0750038	3	0	0	0	0	0.0870195	0	0.241981	2	0	0	0	0	0.0284924	0.00224871	0.0750038	6	0.00346493	0	0.0186026	2	0.05885
	OTU_257	Bacteria	Bacteroidetes	Bacteroidia	Bacteroidales	Prevotellaceae	Prevotella	unclassified	0	0	0	0	0.000364498	0	0.00109349	1	0.003067	0	0.00920101	1	0	0	0	0	0.00132359	0	0.00397078	1	0	0	0	0	0.0234823	0	0.064577	2	0	0	0	0	0.000661796	0	0.00397078	1	0.000182249	0	0.00109349	1	0.0132746
	OTU_258	Bacteria	Firmicutes	Clostridia	Clostridiales	Ruminococcaceae	Clostridium_IV	Eubacterium_siraeum	0.0605771	0.0295644	0.0953732	3	0.00109349	0	0.00328048	1	0.0778825	0.0129905	0.156355	3	0	0	0	0	0	0	0	0	0	0	0	0	0.00048916	0	0.00146748	1	0	0	0	0	0.0302886	0	0.0953732	3	0.000546747	0	0.00328048	1	0.0391859
	OTU_259	Bacteria	Firmicutes	Clostridia	Clostridiales	Ruminococcaceae	unclassified	unclassified	0.241474	0.0220614	0.40815	3	0.066219	0	0.159982	2	0.222906	0.0487108	0.351469	3	0.00898125	0	0.0206892	2	0.00153069	0	0.00459207	1	0	0	0	0	0.0201804	0	0.0528293	2	0	0	0	0	0.121503	0	0.40815	4	0.0331095	0	0.159982	2	0.121543
	OTU_26	Bacteria	Firmicutes	Clostridia	Clostridiales	Ruminococcaceae	Oscillibacter	unclassified	1.22573	0.203167	2.61767	3	1.98978	1.39345	2.85851	3	1.32267	0.430607	2.85786	3	2.74103	1.72872	4.5959	3	0.00230971	0	0.00542791	2	0.103124	0	0.309372	1	0.108296	0.00647403	0.306566	3	0.0783433	0	0.23503	1	0.614022	0	2.61767	5	1.04645	0	2.85851	4	0.715484
	OTU_260	Bacteria	Firmicutes	Clostridia	Clostridiales	Lachnospiraceae	Clostridium_XlVb	Clostridium_lactatifermentans	0.0118798	0	0.0356393	1	0	0	0	0	0.0151578	0	0.0454735	1	0.0502027	0	0.0847835	2	0.0483839	0	0.0926086	2	0.000601902	0	0.00180571	1	0.0269888	0	0.0749534	2	0.0378607	0	0.111883	2	0.0301318	0	0.0926086	3	0.000300951	0	0.00180571	1	0.0210733
	OTU_261	Bacteria	Bacteroidetes	Bacteroidia	Bacteroidales	Porphyromonadaceae	Parabacteroides	Parabacteroides_distasonis	0.0143784	0	0.0412594	2	0.0979964	0	0.292862	2	0.0365297	0.0032077	0.0831062	3	0.137633	0.00148333	0.408522	3	0.00769874	0.00129907	0.011464	3	0.00511699	0.00288492	0.00859043	3	0.0522971	0.0192559	0.0978954	3	0.014478	0.00573574	0.0287952	3	0.0110386	0	0.0412594	5	0.0515567	0	0.292862	5	0.0444134
	OTU_262	Bacteria	Firmicutes	Clostridia	Clostridiales	Ruminococcaceae	unclassified	unclassified	0.015314	0.00166036	0.0386545	3	0.0476704	0	0.143011	1	0.0255903	0	0.0608021	2	0.0438693	0	0.131608	1	0.0200484	0	0.0496367	2	0	0	0	0	0.0159027	0	0.0477081	1	0	0	0	0	0.0176812	0	0.0496367	5	0.0238352	0	0.143011	1	0.0207465
	OTU_263	Bacteria	Bacteroidetes	Bacteroidia	Bacteroidales	Bacteroidaceae	Bacteroides	Bacteroides_coprophilus	0.16802	0	0.50406	1	0	0	0	0	0.105049	0	0.315147	1	0	0	0	0	0	0	0	0	0	0	0	0	0.0051654	0	0.0154962	1	0	0	0	0	0.08401	0	0.50406	1	0	0	0	0	0.0551073
	OTU_264	Bacteria	Firmicutes	Clostridia	Clostridiales	Ruminococcaceae	Ruminococcus	Ruminococcus_champanellensis	0.0951915	0	0.27435	2	0.000364498	0	0.00109349	1	0.0495753	0	0.141266	2	0	0	0	0	0	0	0	0	0	0	0	0	0.00128396	0	0.00385188	1	0	0	0	0	0.0475957	0	0.27435	2	0.000182249	0	0.00109349	1	0.0254296
	OTU_265	Bacteria	Actinobacteria	Actinobacteria	Bifidobacteriales	Bifidobacteriaceae	Bifidobacterium	Bifidobacterium_animalis	0.0366458	0	0.109937	1	0.00465946	0	0.0139784	1	0.0434857	0	0.130457	1	0.00491667	0	0.01475	1	0.00051023	0	0.00153069	1	0	0	0	0	0	0	0	0	0	0	0	0	0.018578	0	0.109937	2	0.00232973	0	0.0139784	1	0.0217428
	OTU_266	Bacteria	Firmicutes	Clostridia	Clostridiales	unclassified	unclassified	unclassified	0.0226173	0.0199785	0.0240427	3	0.00402742	0.00112681	0.00714907	3	0.0161945	0.0112269	0.0192131	3	0.00207655	0.0011205	0.00362582	3	0.049728	0.0115712	0.112264	3	0.00575768	0.0037276	0.00921806	3	0.0332173	0.0125273	0.0618559	3	0.00285097	0	0.00754372	2	0.0361726	0.0115712	0.112264	6	0.00489255	0.00112681	0.00921806	6	0.0247059
	OTU_267	Bacteria	Firmicutes	unclassified	unclassified	unclassified	unclassified	unclassified	0.00407028	0	0.0122109	1	0.0170732	0	0.0512197	1	0.00858691	0	0.0257607	1	0.0171349	0	0.0493841	2	0.0553764	0.019841	0.122955	3	0.0215897	0.0037276	0.0362161	3	0.0463112	0.00950066	0.113961	3	0.0171041	0.00264131	0.0319106	3	0.0297234	0	0.122955	4	0.0193315	0	0.0512197	4	0.027449
	OTU_268	Bacteria	Bacteroidetes	Bacteroidia	Bacteroidales	Prevotellaceae	Prevotella	unclassified	0	0	0	0	0	0	0	0	0	0	0	0	0.0202511	0	0.0607533	1	0.000661796	0	0.00198539	1	0	0	0	0	0	0	0	0	0	0	0	0	0.000330898	0	0.00198539	1	0	0	0	0	0
	OTU_269	Bacteria	Bacteroidetes	Bacteroidia	Bacteroidales	Bacteroidaceae	Bacteroides	Bacteroides_fragilis	0.00062525	0	0.00187575	1	0.00985899	0	0.029577	1	0.00374976	0	0.00745982	2	0.124729	0	0.365693	2	0.019841	0	0.059523	1	0.000601902	0	0.00180571	1	0.0409373	0.00447391	0.075822	3	0.0307866	0.00264131	0.0479331	3	0.0102331	0	0.059523	2	0.00523045	0	0.029577	2	0.0223435
	OTU_27	Bacteria	Bacteroidetes	Bacteroidia	Bacteroidales	Rikenellaceae	Alistipes	unclassified	0.713795	0.0140978	2.08048	3	1.04116	0.0497407	2.72815	3	0.617427	0.0239159	1.79614	3	0.11691	0.00256016	0.260973	3	1.17972	0.0352629	3.35373	3	2.96358	0.000902853	8.7973	3	0.73747	0.0736234	2.00647	3	1.71791	0	5.12006	2	0.946756	0.0140978	3.35373	6	2.00237	0.000902853	8.7973	6	0.677448
	OTU_270	Bacteria	Firmicutes	Clostridia	Clostridiales	Lachnospiraceae	unclassified	unclassified	0.176811	0.0069488	0.279204	3	0.00134908	0	0.00218699	2	0.358352	0.00189473	0.720331	3	0	0	0	0	0	0	0	0	0.00176208	0	0.00384379	2	0.000359668	0	0.00107901	1	0.000880437	0	0.00264131	1	0.0884056	0	0.279204	3	0.00155558	0	0.00384379	4	0.179356
	OTU_271	Bacteria	Bacteroidetes	Bacteroidia	Bacteroidales	Prevotellaceae	Prevotella	Prevotella_copri	0.013319	0	0.0399569	1	0.00543409	0	0.0130218	2	0.0412097	0	0.123629	1	0	0	0	0	0	0	0	0	0	0	0	0	0	0	0	0	0	0	0	0	0.00665949	0	0.0399569	1	0.00271705	0	0.0130218	2	0.0206048
	OTU_272	Bacteria	Firmicutes	Clostridia	Clostridiales	unclassified	unclassified	unclassified	0.050357	0.00722978	0.076991	3	0.00408965	0	0.00744103	2	0.0462474	0.0177415	0.0630889	3	0.00241721	0	0.00725163	1	0.0541381	0	0.162414	1	0	0	0	0	0.0346432	0	0.101772	2	0	0	0	0	0.0522475	0	0.162414	4	0.00204483	0	0.00744103	2	0.0404453
	OTU_273	Bacteria	Firmicutes	Clostridia	Clostridiales	Lachnospiraceae	Clostridium_XlVb	unclassified	0	0	0	0	0	0	0	0	0	0	0	0	0	0	0	0	0	0	0	0	0.0401451	0.0164444	0.0629875	3	0	0	0	0	0.0338168	0.0197545	0.0454005	3	0	0	0	0	0.0200726	0	0.0629875	3	0
	OTU_274	Bacteria	Bacteroidetes	Bacteroidia	Bacteroidales	Porphyromonadaceae	unclassified	unclassified	0.0143808	0	0.0431423	1	0.00218699	0	0.00656096	1	0.00270577	0	0.00811732	1	0	0	0	0	0.00116221	0	0.00198539	2	0	0	0	0	0.00782188	0.00107901	0.0146748	3	0	0	0	0	0.00777148	0	0.0431423	3	0.00109349	0	0.00656096	1	0.00526383
	OTU_275	Bacteria	Actinobacteria	Actinobacteria	Coriobacteriales	Coriobacteriaceae	Collinsella	Collinsella_tanakaei	0	0	0	0	0	0	0	0	0	0	0	0	0	0	0	0	0.0365553	0	0.109666	1	0.00512374	0	0.0153712	1	0.0266346	0	0.0799039	1	0.00357126	0	0.0107138	1	0.0182776	0	0.109666	1	0.00256187	0	0.0153712	1	0.0133173
	OTU_276	Bacteria	Firmicutes	unclassified	unclassified	unclassified	unclassified	unclassified	0.0866022	0.0295075	0.196357	3	0.0046766	0	0.0140298	1	0.0721475	0.0289188	0.146139	3	0	0	0	0	0.000367188	0	0.00110156	1	0	0	0	0	0	0	0	0	0	0	0	0	0.0434847	0	0.196357	4	0.0023383	0	0.0140298	1	0.0360737
	OTU_277	Bacteria	Firmicutes	Clostridia	Clostridiales	unclassified	unclassified	unclassified	0.00062525	0	0.00187575	1	0.00145799	0	0.00437398	1	0	0	0	0	0	0	0	0	0.038509	0	0.115527	1	0.0048082	0	0.0144246	1	0.0470539	0	0.141162	1	0.00155323	0	0.00264131	2	0.0195671	0	0.115527	2	0.0031331	0	0.0144246	2	0.023527
	OTU_278	Bacteria	Firmicutes	Clostridia	Clostridiales	Ruminococcaceae	Oscillibacter	unclassified	0.0415343	0.0390497	0.0437301	3	0.0211543	0.00496208	0.030597	3	0.065775	0.0242534	0.09838	3	0.0512485	0.00401351	0.0842462	3	0.00552136	0.00300246	0.00848929	3	0	0	0	0	0.00343733	0	0.010312	1	0.0111345	0	0.0334036	1	0.0235278	0.00300246	0.0437301	6	0.0105772	0	0.030597	3	0.0346062
	OTU_279	Bacteria	Firmicutes	Clostridia	Clostridiales	Ruminococcaceae	unclassified	unclassified	0.0235177	0.00889014	0.0503042	3	0.00521197	0	0.0119015	2	0.0169618	0.0055105	0.0340982	3	0.00353771	0	0.00725163	2	0.0412591	0.00589114	0.0758416	3	0.018618	0	0.0417302	2	0.0275068	0	0.0468722	2	0.0198476	0	0.0480576	2	0.0323884	0.00589114	0.0758416	6	0.011915	0	0.0417302	4	0.0222343
	OTU_28	Bacteria	Bacteroidetes	Bacteroidia	Bacteroidales	Rikenellaceae	Alistipes	Alistipes_putredinis	0.460728	0.138373	1.07069	3	0.00112681	0	0.00338043	1	0.446613	0.111062	0.979907	3	0.00148333	0	0.00444998	1	1.70165	0.210933	3.28523	3	0.00305934	0	0.00827517	2	1.64006	0.220194	3.40004	3	0.00688544	0	0.0206563	1	1.08119	0.138373	3.28523	6	0.00209308	0	0.00827517	3	1.04334
	OTU_280	Bacteria	Bacteroidetes	Bacteroidia	Bacteroidales	Bacteroidaceae	Bacteroides	Bacteroides_dorei	0.00314393	0	0.00718308	2	0.0149621	0.00154744	0.0303171	3	0.0134798	0	0.0388355	2	0.154862	0.00625451	0.450651	3	0.048462	0.00153069	0.126104	3	0.0412476	0.00564949	0.0942914	3	0.0972954	0.0222266	0.152513	3	0.22907	0.0202698	0.360776	3	0.025803	0	0.126104	5	0.0281049	0.00154744	0.0942914	6	0.0553876
	OTU_281	Bacteria	Bacteroidetes	Bacteroidia	Bacteroidales	Porphyromonadaceae	Barnesiella	Barnesiella_intestinihominis	0.002501	0	0.007503	1	0.00291598	0	0.00874795	1	0.00398712	0	0.0100121	2	0.0892136	0	0.266157	2	0.00051023	0	0.00153069	1	0	0	0	0	0.00626338	0	0.0129202	2	0	0	0	0	0.00150562	0	0.007503	2	0.00145799	0	0.00874795	1	0.00512525
	OTU_282	Bacteria	Firmicutes	Bacilli	Lactobacillales	Streptococcaceae	Streptococcus	unclassified	0.00426513	0	0.0127954	1	0.00064871	0	0.00194613	1	0.00226164	0	0.00678491	1	0.0012086	0	0.00362582	1	0.0907751	0.00856877	0.179005	3	0	0	0	0	0.0753187	0.0118828	0.174133	3	0	0	0	0	0.0475201	0	0.179005	4	0.000324355	0	0.00194613	1	0.0387902
	OTU_283	Bacteria	Actinobacteria	Actinobacteria	Actinomycetales	Corynebacteriaceae	Corynebacterium	unclassified	0.00062525	0	0.00187575	1	0	0	0	0	0.00315788	0	0.00947364	1	0.000964339	0	0.00289302	1	0	0	0	0	0	0	0	0	0.000855974	0	0.00256792	1	0	0	0	0	0.000312625	0	0.00187575	1	0	0	0	0	0.00200693
	OTU_284	Bacteria	Proteobacteria	Gammaproteobacteria	Pseudomonadales	Pseudomonadaceae	Pseudomonas	unclassified	0	0	0	0	0	0	0	0	0.00631576	0	0.0189473	1	0.00192868	0	0.00578603	1	0.0106495	0.00150123	0.024491	3	0	0	0	0	0.00293496	0	0.00880488	1	0	0	0	0	0.00532474	0	0.024491	3	0	0	0	0	0.00462536
	OTU_285	Bacteria	Firmicutes	Clostridia	Clostridiales	Ruminococcaceae	Ruminococcus	unclassified	0.0112693	0	0.033808	1	0.0032002	0	0.00765446	2	0.032845	0	0.0966402	2	0	0	0	0	0	0	0	0	0	0	0	0	0	0	0	0	0	0	0	0	0.00563466	0	0.033808	1	0.0016001	0	0.00765446	2	0.0164225
	OTU_286	Bacteria	Firmicutes	Bacilli	Lactobacillales	Streptococcaceae	Streptococcus	Streptococcus_mutans	0	0	0	0	0	0	0	0	0.00271789	0.00160385	0.0046005	3	0	0	0	0	0.0559765	0	0.148353	2	0	0	0	0	0.0679305	0	0.184476	2	0	0	0	0	0.0279883	0	0.148353	2	0	0	0	0	0.0353242
	OTU_287	Bacteria	Actinobacteria	Actinobacteria	Actinomycetales	Micrococcaceae	Rothia	Rothia_nasimurium	0	0	0	0	0	0	0	0	0.000901925	0	0.00270577	1	0.0134707	0	0.0404122	1	0	0	0	0	0	0	0	0	0.000501072	0	0.00150322	1	0.0121182	0	0.0363547	1	0	0	0	0	0	0	0	0	0.000701499
	OTU_288	Bacteria	Firmicutes	Clostridia	Clostridiales	Lachnospiraceae	Coprococcus	Eubacterium_ruminantium	0.0696917	0	0.195838	2	0.00145799	0	0.00437398	1	0.155772	0	0.45703	2	0	0	0	0	0	0	0	0	0	0	0	0	0.00048916	0	0.00146748	1	0	0	0	0	0.0348458	0	0.195838	2	0.000728996	0	0.00437398	1	0.0781304
	OTU_289	Bacteria	Firmicutes	Clostridia	Clostridiales	Ruminococcaceae	unclassified	unclassified	0.00110412	0	0.00187575	2	0	0	0	0	0	0	0	0	0.00172057	0	0.00404122	2	0.00494562	0	0.0148369	1	0.0477531	0	0.143259	1	0.00534718	0	0.0134575	2	0.0225342	0	0.0676025	1	0.00302487	0	0.0148369	3	0.0238765	0	0.143259	1	0.00267359
	OTU_29	Bacteria	Firmicutes	Clostridia	Clostridiales	Lachnospiraceae	Blautia	Blautia_faecis	0.771434	0.354197	1.35514	3	1.14831	1.00258	1.38727	3	0.793529	0.507732	1.12365	3	1.28627	0.214195	3.01648	3	1.29661	0.0228697	2.12186	3	0.501268	0.0737299	0.988364	3	1.37344	0.163611	2.04696	3	0.545755	0.0271222	0.822328	3	1.03402	0.0228697	2.12186	6	0.824791	0.0737299	1.38727	6	1.08348
	OTU_290	Bacteria	Firmicutes	Bacilli	Bacillales	Planococcaceae	Sporosarcina	unclassified	0	0	0	0	0	0	0	0	0	0	0	0	0	0	0	0	0	0	0	0	0	0	0	0	0.000427987	0	0.00128396	1	0	0	0	0	0	0	0	0	0	0	0	0	0.000213993
	OTU_291	Bacteria	Bacteroidetes	Bacteroidia	Bacteroidales	Porphyromonadaceae	unclassified	unclassified	0.0012505	0	0.0037515	1	0	0	0	0	0.00866031	0	0.0259809	1	0	0	0	0	0.00232441	0	0.00397078	2	0	0	0	0	0	0	0	0	0	0	0	0	0.00178746	0	0.00397078	3	0	0	0	0	0.00433015
	OTU_292	Bacteria	Firmicutes	Clostridia	Clostridiales	Ruminococcaceae	Faecalibacterium	Faecalibacterium_prausnitzii	0.0192389	0.0150479	0.0271344	3	0.0112046	0	0.0244594	2	0.0196479	0.00483559	0.0354334	3	0.0133373	0	0.0295	2	0.00848929	0	0.0254679	1	0.000846666	0	0.00254	1	0.00171732	0	0.00515197	1	0.00201557	0	0.00604671	1	0.0138641	0	0.0271344	4	0.00602563	0	0.0244594	3	0.0106826
	OTU_293	Bacteria	unclassified	unclassified	unclassified	unclassified	unclassified	unclassified	0.00062525	0	0.00187575	1	0	0	0	0	0.00118706	0	0.00356118	1	0	0	0	0	0.0864418	0.00308695	0.250409	3	0.00048082	0	0.00144246	1	0.0623083	0.00323701	0.177711	3	0	0	0	0	0.0435335	0	0.250409	4	0.00024041	0	0.00144246	1	0.0317477
	OTU_294	Bacteria	unclassified	unclassified	unclassified	unclassified	unclassified	unclassified	0.00137482	0	0.00224871	2	0	0	0	0	0.00233239	0	0.00378946	2	0	0	0	0	0.0847836	0	0.251436	2	0	0	0	0	0.0648673	0.00107901	0.19202	3	0	0	0	0	0.0430792	0	0.251436	4	0	0	0	0	0.0335998
	OTU_295	Bacteria	Actinobacteria	Actinobacteria	Coriobacteriales	Coriobacteriaceae	unclassified	unclassified	0	0	0	0	0	0	0	0	0.000901925	0	0.00270577	1	0	0	0	0	0.023687	0	0.0637855	2	0	0	0	0	0.0117517	0	0.0270438	2	0	0	0	0	0.0118435	0	0.0637855	2	0	0	0	0	0.00632681
	OTU_296	Bacteria	Proteobacteria	Gammaproteobacteria	Pseudomonadales	Moraxellaceae	Acinetobacter	Acinetobacter_lwoffii	0	0	0	0	0	0	0	0	0.00342823	0	0.0102847	1	0	0	0	0	0.0112251	0	0.0336752	1	0	0	0	0	0.0223165	0	0.065482	2	0	0	0	0	0.00561253	0	0.0336752	1	0	0	0	0	0.0128724
	OTU_297	Bacteria	Firmicutes	Bacilli	Lactobacillales	Lactobacillaceae	Lactobacillus	unclassified	0	0	0	0	0	0	0	0	0.000631576	0	0.00189473	1	0.00917528	0	0.0148333	2	0.0756602	0.0129847	0.19312	3	0	0	0	0	0.0482406	0.00586992	0.131116	3	0	0	0	0	0.0378301	0	0.19312	3	0	0	0	0	0.0244361
	OTU_298	Bacteria	Firmicutes	Clostridia	Clostridiales	Ruminococcaceae	unclassified	unclassified	0.00110412	0	0.00187575	2	0.00460648	0	0.00955891	2	0.0087149	0	0.0202967	2	0.00635728	0.002241	0.0113063	3	0.0130269	0.00436045	0.0200588	3	0.0229967	0.00254	0.0413759	3	0.018656	0.011596	0.0235413	3	0.00571229	0.00155569	0.0115444	3	0.0070655	0	0.0200588	5	0.0138016	0	0.0413759	5	0.0136854
	OTU_299	Bacteria	Bacteroidetes	Bacteroidia	Bacteroidales	Prevotellaceae	unclassified	unclassified	0.0353502	0	0.0949117	2	0	0	0	0	0.0690472	0	0.195865	2	0	0	0	0	0	0	0	0	0	0	0	0	0	0	0	0	0	0	0	0	0.0176751	0	0.0949117	2	0	0	0	0	0.0345236
	OTU_3	Bacteria	Bacteroidetes	Bacteroidia	Bacteroidales	Bacteroidaceae	Bacteroides	Bacteroides_fragilis	0.00739627	0.00507305	0.0100668	3	0.0568895	0	0.169121	2	0.128809	0.0999343	0.176434	3	1.7574	0.0693324	4.44291	3	0.151606	0.0277438	0.361109	3	0.0300541	0.0129821	0.0600797	3	0.456697	0.0518621	0.883538	3	0.689959	0.33927	1.14928	3	0.0795013	0.00507305	0.361109	6	0.0434718	0	0.169121	5	0.292753
	OTU_30	Bacteria	Bacteroidetes	Bacteroidia	Bacteroidales	Prevotellaceae	Prevotella	Prevotella_copri	0.141662	0	0.424987	1	0.118096	0	0.305082	2	0.365929	0	1.09508	2	3.18326	0	9.54979	1	0.00050041	0	0.00150123	1	0	0	0	0	0	0	0	0	0	0	0	0	0.0710813	0	0.424987	2	0.0590482	0	0.305082	2	0.182964
	OTU_300	Bacteria	Firmicutes	Erysipelotrichia	Erysipelotrichales	Erysipelotrichaceae	Coprobacillus	Coprobacillus_cateniformis	0.00272126	0	0.00816378	1	0.00217138	0	0.00651415	1	0	0	0	0	0	0	0	0	0.0181554	0.00129907	0.0509641	3	0.000598917	0	0.00179675	1	0.0114619	0	0.0296355	2	0.000566335	0	0.001699	1	0.0104383	0	0.0509641	4	0.00138515	0	0.00651415	2	0.00573097
	OTU_301	Bacteria	Firmicutes	Clostridia	Clostridiales	Lachnospiraceae	unclassified	unclassified	0.000749569	0	0.00224871	1	0	0	0	0	0.00484459	0	0.0145338	1	0	0	0	0	0.0664349	0.0156795	0.144408	3	0.0153526	0.00288492	0.0378303	3	0.0625492	0.00643593	0.150144	3	0.0123779	0	0.0354348	2	0.0335922	0	0.144408	4	0.00767628	0	0.0378303	3	0.0336969
	OTU_302	Bacteria	Firmicutes	Bacilli	Bacillales	Planococcaceae	unclassified	unclassified	0.00312625	0	0.00937875	1	0	0	0	0	0.0132631	0	0.0397893	1	0.00192868	0	0.00578603	1	0.0209194	0	0.0627583	1	0	0	0	0	0.0211872	0.00146748	0.0577782	3	0	0	0	0	0.0120228	0	0.0627583	2	0	0	0	0	0.0172252
	OTU_303	Bacteria	Firmicutes	Clostridia	Clostridiales	Ruminococcaceae	unclassified	unclassified	1.43162	0.563629	2.93757	3	0.227325	0.0498781	0.459569	3	1.54095	0.362903	3.08354	3	0.416412	0.192953	0.863087	3	0.00102046	0	0.00306138	1	0.000598917	0	0.00179675	1	0.0078748	0.00150322	0.0206079	3	0.000499002	0	0.00149701	1	0.716322	0	2.93757	4	0.113962	0	0.459569	4	0.774413
	OTU_304	Bacteria	Firmicutes	unclassified	unclassified	unclassified	unclassified	unclassified	0.0731018	0.00562725	0.146362	3	0.00267513	0	0.00583839	2	0.0681331	0.00270577	0.130827	3	0	0	0	0	0.00352251	0	0.00750615	2	0	0	0	0	0.00336095	0	0.00900385	2	0	0	0	0	0.0383122	0	0.146362	5	0.00133756	0	0.00583839	2	0.035747
	OTU_305	Bacteria	Firmicutes	Clostridia	Clostridiales	Ruminococcaceae	unclassified	unclassified	0.021662	0	0.0616653	2	0.00204026	0	0.00426053	2	0.018402	0	0.055206	1	0.000373499	0	0.0011205	1	0.051156	0.00574175	0.14177	3	0.000401461	0	0.00120438	1	0.041034	0.00453995	0.0991633	3	0.00101757	0	0.0030527	1	0.036409	0	0.14177	5	0.00122086	0	0.00426053	3	0.029718
	OTU_306	Bacteria	Firmicutes	Clostridia	Clostridiales	Ruminococcaceae	Butyricicoccus	Butyricicoccus_pullicaecorum	0.00937875	0	0.0281363	1	0.00218699	0	0.00656096	1	0.0015335	0	0.0046005	1	0	0	0	0	0	0	0	0	0	0	0	0	0.0141364	0	0.0411252	2	0	0	0	0	0.00468938	0	0.0281363	1	0.00109349	0	0.00656096	1	0.00783494
	OTU_307	Bacteria	Bacteroidetes	Bacteroidia	Bacteroidales	Porphyromonadaceae	Parabacteroides	Parabacteroides_chinchillae	0	0	0	0	0	0	0	0	0	0	0	0	0.00771471	0	0.0231441	1	0.0828209	0.00595616	0.236502	3	0.00120438	0	0.00361315	1	0.0419405	0	0.123663	2	0.000998004	0	0.00299401	1	0.0414105	0	0.236502	3	0.000602192	0	0.00361315	1	0.0209702
	OTU_308	Bacteria	Firmicutes	Clostridia	Clostridiales	Ruminococcaceae	Pseudoflavonifractor	unclassified	0.00130302	0	0.00390906	1	0.00321861	0	0.00965584	1	0	0	0	0	0.000746999	0	0.002241	1	0.000734376	0	0.00220313	1	0.088169	0	0.259296	2	0.000719336	0	0.00215801	1	0.0168073	0	0.0504219	1	0.0010187	0	0.00390906	2	0.0456938	0	0.259296	3	0.000359668
	OTU_309	Bacteria	Bacteroidetes	Bacteroidia	Bacteroidales	Bacteroidaceae	Bacteroides	unclassified	0	0	0	0	0	0	0	0	0	0	0	0	0	0	0	0	0	0	0	0	0	0	0	0	0.0430461	0	0.129138	1	0	0	0	0	0	0	0	0	0	0	0	0	0.021523
	OTU_31	Bacteria	Firmicutes	Clostridia	Clostridiales	Lachnospiraceae	Clostridium_XlVa	Clostridium_hathewayi	0.0347524	0.00253653	0.0609695	3	0.383342	0.124435	0.636956	3	0.0528978	0.0194857	0.0989628	3	0.209024	0.119134	0.27204	3	0.45928	0.0346097	1.26277	3	1.33124	0.0798263	3.26787	3	0.296308	0.025265	0.771495	3	1.3989	0.123072	3.68592	3	0.247016	0.00253653	1.26277	6	0.85729	0.0798263	3.26787	6	0.174603
	OTU_310	Bacteria	Bacteroidetes	unclassified	unclassified	unclassified	unclassified	unclassified	0.00812825	0	0.0243848	1	0.00364498	0	0.0109349	1	0.0199332	0	0.0597997	1	0	0	0	0	0.00051023	0	0.00153069	1	0	0	0	0	0.00587238	0	0.0102797	2	0	0	0	0	0.00431924	0	0.0243848	2	0.00182249	0	0.0109349	1	0.0129028
	OTU_311	Bacteria	Firmicutes	Clostridia	Clostridiales	Ruminococcaceae	Butyricicoccus	Butyricicoccus_pullicaecorum	0.00867104	0	0.0140978	2	0.00947695	0	0.0284308	1	0.0117217	0	0.0313757	2	0.0012086	0	0.00362582	1	0.00051023	0	0.00153069	1	0	0	0	0	0	0	0	0	0.000499002	0	0.00149701	1	0.00459063	0	0.0140978	3	0.00473847	0	0.0284308	1	0.00586086
	OTU_312	Bacteria	Bacteroidetes	Bacteroidia	Bacteroidales	Porphyromonadaceae	Butyricimonas	Butyricimonas_virosa	0.0337417	0.00430985	0.0679051	3	0.00496577	0	0.0108835	2	0.0217883	0.0100121	0.0450069	3	0.00569142	0	0.0148333	2	0.0219449	0	0.0604069	2	0.00133561	0	0.00400684	1	0.0195786	0	0.0574518	2	0	0	0	0	0.0278433	0	0.0679051	5	0.00315069	0	0.0108835	3	0.0206835
	OTU_313	Bacteria	Bacteroidetes	Bacteroidia	Bacteroidales	Porphyromonadaceae	unclassified	unclassified	0.0394902	0	0.118471	1	0	0	0	0	0.0312857	0	0.0874096	2	0	0	0	0	0.0018093	0	0.00542791	1	0	0	0	0	0.000430674	0	0.00129202	1	0	0	0	0	0.0206498	0	0.118471	2	0	0	0	0	0.0158582
	OTU_314	Bacteria	Firmicutes	Clostridia	Clostridiales	Ruminococcaceae	Oscillibacter	unclassified	0.0916178	0.0385203	0.120133	3	0.0173538	0.00225362	0.0409257	3	0.10426	0.0576538	0.15797	3	0.00438701	0	0.013161	1	0.00345513	0	0.00600492	2	0	0	0	0	0	0	0	0	0	0	0	0	0.0475365	0	0.120133	5	0.0086769	0	0.0409257	3	0.05213
	OTU_315	Bacteria	Bacteroidetes	Bacteroidia	Bacteroidales	Porphyromonadaceae	unclassified	unclassified	0.140874	0	0.422623	1	0	0	0	0	0.0775689	0	0.232707	1	0	0	0	0	0	0	0	0	0	0	0	0	0	0	0	0	0	0	0	0	0.0704371	0	0.422623	1	0	0	0	0	0.0387845
	OTU_316	Bacteria	Actinobacteria	Actinobacteria	Coriobacteriales	Coriobacteriaceae	Slackia	Slackia_isoflavoniconvertens	0.0298324	0	0.0837507	2	0.000620086	0	0.00186026	1	0.0276573	0	0.0690646	2	0.000373499	0	0.0011205	1	0.0036186	0	0.0108558	1	0	0	0	0	0.00164632	0	0.00385995	2	0	0	0	0	0.0167255	0	0.0837507	3	0.000310043	0	0.00186026	1	0.0146518
	OTU_317	Bacteria	Firmicutes	Negativicutes	Selenomonadales	Veillonellaceae	Dialister	Dialister_succinatiphilus	0.0991211	0	0.297363	1	0	0	0	0	0.0605273	0	0.181582	1	0	0	0	0	0	0	0	0	0	0	0	0	0	0	0	0	0	0	0	0	0.0495605	0	0.297363	1	0	0	0	0	0.0302637
	OTU_318	Bacteria	Firmicutes	Clostridia	Clostridiales	Peptococcaceae_1	Peptococcus	Peptococcus_niger	0.110339	0	0.223918	2	0.000257906	0	0.000773718	1	0.0995736	0	0.216776	2	0	0	0	0	0	0	0	0	0	0	0	0	0	0	0	0	0	0	0	0	0.0551697	0	0.223918	2	0.000128953	0	0.000773718	1	0.0497868
	OTU_319	Bacteria	Firmicutes	Bacilli	Bacillales	Planococcaceae	unclassified	unclassified	0	0	0	0	0	0	0	0	0.00442103	0	0.0132631	1	0.00867905	0	0.0260371	1	0.00255115	0	0.00765345	1	0	0	0	0	0.025878	0.00151332	0.0731858	3	0	0	0	0	0.00127557	0	0.00765345	1	0	0	0	0	0.0151495
	OTU_32	Bacteria	Firmicutes	Clostridia	Clostridiales	Ruminococcaceae	unclassified	unclassified	1.2468	1.1634	1.29111	3	0.809699	0.0020069	2.03927	3	1.45822	1.03746	2.06555	3	0.201313	0.00296665	0.546586	3	2.04947	0.211265	5.72111	3	0.0431402	0.0104262	0.0694835	3	1.48492	0.169687	3.96488	3	0.0147183	0.0132658	0.0168879	3	1.64814	0.211265	5.72111	6	0.426419	0.0020069	2.03927	6	1.47157
	OTU_320	Bacteria	Bacteroidetes	Bacteroidia	Bacteroidales	Prevotellaceae	Prevotella	unclassified	0.00312625	0	0.00937875	1	0.00218699	0	0.00656096	1	0.003067	0	0.00920101	1	0.000494442	0	0.00148333	1	0.00381921	0	0.00992694	2	0	0	0	0	0.000430674	0	0.00129202	1	0	0	0	0	0.00347273	0	0.00992694	3	0.00109349	0	0.00656096	1	0.00174884
	OTU_321	Bacteria	Firmicutes	Clostridia	Clostridiales	unclassified	unclassified	unclassified	0.0753715	0.00816378	0.206592	3	0	0	0	0	0.0991896	0.00517304	0.282111	3	0.0012086	0	0.00362582	1	0	0	0	0	0	0	0	0	0.000861349	0	0.00258405	1	0	0	0	0	0.0376858	0	0.206592	3	0	0	0	0	0.0500255
	OTU_322	Bacteria	Firmicutes	Clostridia	Clostridiales	unclassified	unclassified	unclassified	0.0485023	0	0.14407	2	0.000364498	0	0.00109349	1	0.0818117	0	0.245435	1	0	0	0	0	0	0	0	0	0	0	0	0	0	0	0	0	0	0	0	0	0.0242512	0	0.14407	2	0.000182249	0	0.00109349	1	0.0409058
	OTU_323	Bacteria	Firmicutes	Clostridia	Clostridiales	unclassified	unclassified	unclassified	0.0278388	0.00166036	0.0668502	3	0.000364498	0	0.00109349	1	0.0233138	0.00806881	0.0537552	3	0.00482169	0	0.0144651	1	0.00201146	0	0.00450369	2	0	0	0	0	0.00770645	0	0.0231194	1	0	0	0	0	0.0149251	0	0.0668502	5	0.000182249	0	0.00109349	1	0.0155101
	OTU_324	Bacteria	Firmicutes	Clostridia	Clostridiales	Ruminococcaceae	unclassified	unclassified	0.102393	0.02402	0.166115	3	0	0	0	0	0.0744925	0.00483559	0.143139	3	0	0	0	0	0.000943254	0	0.00282976	1	0	0	0	0	0.000430674	0	0.00129202	1	0	0	0	0	0.0516679	0	0.166115	4	0	0	0	0	0.0374616
	OTU_325	Bacteria	Firmicutes	Clostridia	Clostridiales	Lachnospiraceae	unclassified	unclassified	0.0282023	0.00253653	0.0609695	3	0.011578	0.00225362	0.0265588	3	0.0216207	0.00730628	0.0430716	3	0.00858947	0	0.0217549	2	0.0630142	0	0.184539	2	0.0014812	0	0.00323921	2	0.0459875	0	0.136495	2	0.00397099	0.00155569	0.00679602	3	0.0456083	0	0.184539	5	0.00652958	0	0.0265588	5	0.0338041
	OTU_326	Bacteria	Firmicutes	Clostridia	Clostridiales	Ruminococcaceae	unclassified	unclassified	0.0807471	0.0155345	0.205501	3	0.00149808	0	0.00372052	2	0.0528108	0.00483559	0.139113	3	0.0012086	0	0.00362582	1	0.00418852	0	0.0125655	1	0.00466918	0	0.0140075	1	0.00696407	0.00129202	0.0181327	3	0.00472859	0	0.0141858	1	0.0424678	0	0.205501	4	0.00308363	0	0.0140075	3	0.0298874
	OTU_327	Bacteria	Proteobacteria	Alphaproteobacteria	unclassified	unclassified	unclassified	unclassified	0.0012505	0	0.0037515	1	0	0	0	0	0	0	0	0	0	0	0	0	0.0201356	0	0.0604069	1	0.0246062	0	0.0738186	1	0.00835153	0	0.0250546	1	0.00587616	0	0.0176285	1	0.0106931	0	0.0604069	2	0.0123031	0	0.0738186	1	0.00417577
	OTU_328	Bacteria	Proteobacteria	Epsilonproteobacteria	Campylobacterales	Campylobacteraceae	Campylobacter	unclassified	0	0	0	0	0.000364498	0	0.00109349	1	0.0082082	0	0.0246246	1	0.00336768	0	0.0101031	1	0.0205157	0	0.061547	1	0	0	0	0	0.004235	0	0.00755303	2	0	0	0	0	0.0102578	0	0.061547	1	0.000182249	0	0.00109349	1	0.0062216
	OTU_329	Bacteria	Firmicutes	Clostridia	Clostridiales	Lachnospiraceae	unclassified	unclassified	0	0	0	0	0.00460927	0.00225362	0.00583839	3	0.00126315	0	0.00378946	1	0.00171134	0	0.00513401	1	0.0485401	0.00330469	0.136574	3	0.0721302	0.00288492	0.188106	3	0.0258717	0.00215801	0.0695516	3	0.00914634	0.001699	0.021249	3	0.02427	0	0.136574	3	0.0383697	0.00225362	0.188106	6	0.0135674
	OTU_33	Bacteria	Proteobacteria	Betaproteobacteria	Burkholderiales	Sutterellaceae	Sutterella	Sutterella_wadsworthensis	0.059794	0.0201126	0.118344	3	0.316046	0.0310573	0.790526	3	0.0723664	0.066388	0.0835984	3	0.851525	0.185592	1.93914	3	0.000971579	0	0.00291474	1	0.017363	0	0.0520889	1	0.0646565	0.00690834	0.175143	3	1.54169	0.103818	3.08141	3	0.0303828	0	0.118344	4	0.166705	0	0.790526	4	0.0685115
	OTU_330	Bacteria	Firmicutes	Clostridia	Clostridiales	Lachnospiraceae	unclassified	unclassified	0.165724	0.146362	0.185976	3	0.0110058	0.0081084	0.0136617	3	0.176772	0.0915029	0.265874	3	0.0125653	0.002241	0.0277745	3	0.00465865	0.00153069	0.00794155	3	0	0	0	0	0.00115001	0	0.00215801	2	0	0	0	0	0.0851913	0.00153069	0.185976	6	0.00550291	0	0.0136617	3	0.0889609
	OTU_331	Bacteria	Firmicutes	Clostridia	Clostridiales	Ruminococcaceae	unclassified	unclassified	0.0702589	0.0396039	0.0934751	3	0.00349355	0	0.00938716	2	0.0809702	0.055105	0.130705	3	0	0	0	0	0.00050041	0	0.00150123	1	0	0	0	0	0.000917147	0	0.00146748	2	0	0	0	0	0.0353796	0	0.0934751	4	0.00174678	0	0.00938716	2	0.0409437
	OTU_332	Bacteria	Bacteroidetes	Bacteroidia	Bacteroidales	Prevotellaceae	Paraprevotella	unclassified	0.00312625	0	0.00937875	1	0.00874795	0	0.0262438	1	0.0132608	0	0.0397824	1	0	0	0	0	0.00051023	0	0.00153069	1	0	0	0	0	0.00189547	0	0.00440244	2	0	0	0	0	0.00181824	0	0.00937875	2	0.00437398	0	0.0262438	1	0.00757814
	OTU_333	Bacteria	Bacteroidetes	Bacteroidia	Bacteroidales	Porphyromonadaceae	Butyricimonas	Butyricimonas_virosa	0.0817372	0	0.245212	1	0	0	0	0	0.0814596	0	0.244379	1	0	0	0	0	0	0	0	0	0	0	0	0	0	0	0	0	0	0	0	0	0.0408686	0	0.245212	1	0	0	0	0	0.0407298
	OTU_334	Bacteria	Firmicutes	Clostridia	Clostridiales	Ruminococcaceae	Oscillibacter	unclassified	0.0121711	0	0.0365132	1	0.000375604	0	0.00112681	1	0.0101211	0	0.0284141	2	0.000853388	0	0.00256016	1	0.0250969	0.0113191	0.0522898	3	0.0027262	0	0.00576984	2	0.0260911	0.00386801	0.0566934	3	0.0035042	0	0.0061054	2	0.018634	0	0.0522898	4	0.0015509	0	0.00576984	3	0.0181061
	OTU_335	Bacteria	Bacteroidetes	Bacteroidia	Bacteroidales	Rikenellaceae	Alistipes	Alistipes_indistinctus	0	0	0	0	0	0	0	0	0.000631576	0	0.00189473	1	0	0	0	0	0.0289132	0	0.0856381	2	0	0	0	0	0.020981	0	0.0592718	2	0	0	0	0	0.0144566	0	0.0856381	2	0	0	0	0	0.0108063
	OTU_336	Bacteria	Firmicutes	Clostridia	Clostridiales	Ruminococcaceae	unclassified	unclassified	0.0422848	0.0212057	0.056038	3	0.00124017	0	0.00372052	1	0.0533558	0.0369877	0.0657634	3	0	0	0	0	0.0231785	0	0.0695356	1	0	0	0	0	0.013361	0	0.0386156	2	0	0	0	0	0.0327317	0	0.0695356	4	0.000620086	0	0.00372052	1	0.0333584
	OTU_337	Bacteria	Synergistetes	Synergistia	Synergistales	Synergistaceae	Synergistes	Synergistes_jonesii	0	0	0	0	0	0	0	0	0.00450962	0	0.0135289	1	0	0	0	0	0	0	0	0	0	0	0	0	0.0234494	0	0.0690563	2	0	0	0	0	0	0	0	0	0	0	0	0	0.0139795
	OTU_338	Bacteria	Firmicutes	Clostridia	Clostridiales	unclassified	unclassified	unclassified	0.0532494	0.021794	0.0699356	3	0.00423633	0	0.0111615	2	0.0450345	0.0144842	0.0605401	3	0	0	0	0	0	0	0	0	0.000445204	0	0.00133561	1	0	0	0	0	0	0	0	0	0.0266247	0	0.0699356	3	0.00234077	0	0.0111615	3	0.0225172
	OTU_339	Bacteria	Firmicutes	Negativicutes	Selenomonadales	Acidaminococcaceae	Acidaminococcus	Acidaminococcus_fermentans	0.0012505	0	0.0037515	1	0.00328048	0	0.00984144	1	0.00450962	0	0.0135289	1	0	0	0	0	0.00481021	0	0.00992694	2	0	0	0	0	0.00602944	0	0.0180883	1	0	0	0	0	0.00303036	0	0.00992694	3	0.00164024	0	0.00984144	1	0.00526953
	OTU_34	Bacteria	Firmicutes	Clostridia	Clostridiales	Lachnospiraceae	Clostridium_XlVa	Clostridium_symbiosum	0.00260604	0	0.00781813	1	0.62454	0.0505135	1.29875	3	0.0122626	0.00907168	0.0148852	3	0.38659	0.00725163	0.823944	3	0.351047	0.0985785	0.645483	3	1.22498	0.52832	1.71149	3	0.37427	0.170079	0.687091	3	0.792089	0.596376	0.959252	3	0.176826	0	0.645483	4	0.924759	0.0505135	1.71149	6	0.193266
	OTU_340	Bacteria	Firmicutes	Clostridia	Clostridiales	Ruminococcaceae	unclassified	unclassified	0.0869089	0.0446601	0.163333	3	0.000364498	0	0.00109349	1	0.0862918	0.0625123	0.11422	3	0.00482169	0	0.0144651	1	0.019899	0	0.0596969	1	0	0	0	0	0.0110326	0	0.0176098	2	0	0	0	0	0.053404	0	0.163333	4	0.000182249	0	0.00109349	1	0.0486622
	OTU_341	Bacteria	Proteobacteria	Gammaproteobacteria	Xanthomonadales	Xanthomonadaceae	Ignatzschineria	unclassified	0.00062525	0	0.00187575	1	0	0	0	0	0.00315788	0	0.00947364	1	0	0	0	0	0.00918414	0	0.0275524	1	0	0	0	0	0.00556383	0	0.0166915	1	0	0	0	0	0.0049047	0	0.0275524	2	0	0	0	0	0.00436086
	OTU_342	Bacteria	Actinobacteria	Actinobacteria	Coriobacteriales	Coriobacteriaceae	unclassified	unclassified	0.000553452	0	0.00166036	1	0	0	0	0	0	0	0	0	0	0	0	0	0.0168242	0	0.0504725	1	0	0	0	0	0.00686391	0	0.0205917	1	0	0	0	0	0.00868881	0	0.0504725	2	0	0	0	0	0.00343196
	OTU_343	Bacteria	Firmicutes	Clostridia	Clostridiales	Ruminococcaceae	Hydrogenoanaerobacterium	unclassified	0	0	0	0	0.0170143	0.00372052	0.0419351	3	0	0	0	0	0.012601	0	0.031741	2	0	0	0	0	0.0206339	0	0.0619018	1	0.000359668	0	0.00107901	1	0.000499002	0	0.00149701	1	0	0	0	0	0.0188241	0	0.0619018	4	0.000179834
	OTU_344	Bacteria	Firmicutes	unclassified	unclassified	unclassified	unclassified	unclassified	0	0	0	0	0	0	0	0	0	0	0	0	0	0	0	0	0.00663299	0	0.019899	1	0	0	0	0	0.00963686	0	0.0245081	2	0	0	0	0	0.0033165	0	0.019899	1	0	0	0	0	0.00481843
	OTU_345	Bacteria	Firmicutes	Clostridia	Clostridiales	unclassified	unclassified	unclassified	0.0682002	0.0479808	0.101531	3	0	0	0	0	0.0615289	0.0381603	0.0981817	3	0	0	0	0	0	0	0	0	0	0	0	0	0	0	0	0	0	0	0	0	0.0341001	0	0.101531	3	0	0	0	0	0.0307645
	OTU_346	Bacteria	Firmicutes	Clostridia	Clostridiales	unclassified	unclassified	unclassified	0.00209601	0	0.00628803	1	0.000620086	0	0.00186026	1	0.00522199	0	0.00920101	2	0	0	0	0	0.0395108	0.00110156	0.11593	3	0	0	0	0	0.0347569	0.00323701	0.0965954	3	0.000336395	0	0.00100918	1	0.0208034	0	0.11593	4	0.000310043	0	0.00186026	1	0.0199894
	OTU_347	Bacteria	Firmicutes	Clostridia	Clostridiales	Lachnospiraceae	Howardella	Howardella_ureilytica	0.0356144	0.0340763	0.0365132	3	0	0	0	0	0.0235902	0.0100086	0.0462777	3	0	0	0	0	0.0423692	0	0.127108	1	0	0	0	0	0.023165	0	0.0694951	1	0.00237417	0	0.00712251	1	0.0389918	0	0.127108	4	0	0	0	0	0.0233776
	OTU_348	Bacteria	Firmicutes	Clostridia	Clostridiales	Lachnospiraceae	unclassified	unclassified	0.142126	0.102095	0.185072	3	0	0	0	0	0.134416	0.0433337	0.201324	3	0.00148333	0	0.00444998	1	0.00318558	0	0.00955674	1	0	0	0	0	0.002148	0	0.00644399	1	0	0	0	0	0.0726557	0	0.185072	4	0	0	0	0	0.0682821
	OTU_349	Bacteria	Actinobacteria	Actinobacteria	Coriobacteriales	Coriobacteriaceae	Enterorhabdus	unclassified	0.0592068	0.0323445	0.09608	3	0	0	0	0	0.0517586	0.00962309	0.0882792	3	0	0	0	0	0	0	0	0	0	0	0	0	0.00048916	0	0.00146748	1	0	0	0	0	0.0296034	0	0.09608	3	0	0	0	0	0.0261239
	OTU_35	Bacteria	Firmicutes	Clostridia	Clostridiales	Lachnospiraceae	Coprococcus	Coprococcus_eutactus	1.16598	0	2.97613	2	0.000984584	0	0.00186026	2	1.53906	0.0278757	3.87512	3	0	0	0	0	0	0	0	0	0.00119783	0	0.0035935	1	0.419075	0.0479512	1.11897	3	0.000336395	0	0.00100918	1	0.582989	0	2.97613	2	0.00109121	0	0.0035935	3	0.979069
	OTU_350	Bacteria	Firmicutes	Clostridia	Clostridiales	unclassified	unclassified	unclassified	0.0510879	0.00224871	0.148142	3	0.000984584	0	0.00186026	2	0.044665	0.0032077	0.122053	3	0.000964339	0	0.00289302	1	0.00101064	0	0.00153069	2	0	0	0	0	0.000919835	0	0.00146748	2	0	0	0	0	0.0260493	0	0.148142	5	0.000492292	0	0.00186026	2	0.0227924
	OTU_351	Bacteria	Actinobacteria	Actinobacteria	Coriobacteriales	Coriobacteriaceae	Slackia	Slackia_piriformis	0.000553452	0	0.00166036	1	0.000668968	0	0.0020069	1	0.00106923	0	0.0032077	1	0.000494442	0	0.00148333	1	0.0383344	0	0.115003	1	0	0	0	0	0.0360584	0	0.108175	1	0	0	0	0	0.0194439	0	0.115003	2	0.000334484	0	0.0020069	1	0.0185638
	OTU_352	Bacteria	Firmicutes	Clostridia	Clostridiales	Peptococcaceae_1	Peptococcus	Peptococcus_niger	0.007503	0	0.022509	1	0.000728996	0	0.00218699	1	0.000901925	0	0.00270577	1	0	0	0	0	0.0093989	0.00397078	0.0135111	3	0	0	0	0	0.00293028	0	0.00771183	2	0	0	0	0	0.00845095	0	0.022509	4	0.000364498	0	0.00218699	1	0.0019161
	OTU_353	Bacteria	Firmicutes	Erysipelotrichia	Erysipelotrichales	Erysipelotrichaceae	unclassified	unclassified	0	0	0	0	0	0	0	0	0	0	0	0	0	0	0	0	0.0211775	0	0.0635324	1	0	0	0	0	0.000359668	0	0.00107901	1	0	0	0	0	0.0105887	0	0.0635324	1	0	0	0	0	0.000179834
	OTU_354	Bacteria	Bacteroidetes	Bacteroidia	Bacteroidales	Porphyromonadaceae	Barnesiella	unclassified	0.0062525	0	0.0187575	1	0.00218699	0	0.00656096	1	0.00270577	0	0.00811732	1	0.00289302	0	0.00867905	1	0.0050532	0	0.00765345	2	0	0	0	0	0.00797356	0.00107901	0.0155043	3	0	0	0	0	0.00565285	0	0.0187575	3	0.00109349	0	0.00656096	1	0.00533967
	OTU_355	Bacteria	Planctomycetes	Planctomycetia	Planctomycetales	Planctomycetaceae	unclassified	unclassified	0.00437675	0	0.0131303	1	0	0	0	0	0.00811732	0	0.024352	1	0.00289302	0	0.00867905	1	0.00601474	0	0.0165135	2	0	0	0	0	0.011269	0	0.0205998	2	0	0	0	0	0.00519575	0	0.0165135	3	0	0	0	0	0.00969318
	OTU_356	Bacteria	Firmicutes	unclassified	unclassified	unclassified	unclassified	unclassified	0.0607305	0.0183686	0.142408	3	0.00124017	0	0.00372052	1	0.0382579	0.0139073	0.0863327	3	0	0	0	0	0.00102046	0	0.00306138	1	0	0	0	0	0.000427987	0	0.00128396	1	0	0	0	0	0.0308755	0	0.142408	4	0.000620086	0	0.00372052	1	0.019343
	OTU_357	Bacteria	Firmicutes	Clostridia	Clostridiales	Ruminococcaceae	unclassified	unclassified	0.0715047	0	0.214514	1	0	0	0	0	0.0718231	0	0.215469	1	0	0	0	0	0	0	0	0	0	0	0	0	0	0	0	0	0	0	0	0	0.0357524	0	0.214514	1	0	0	0	0	0.0359116
	OTU_358	Bacteria	Firmicutes	Clostridia	Clostridiales	Ruminococcaceae	Clostridium_IV	Clostridium_leptum	0	0	0	0	0	0	0	0	0	0	0	0	0	0	0	0	0.082577	0	0.218496	2	0	0	0	0	0.0411161	0	0.106956	2	0	0	0	0	0.0412885	0	0.218496	2	0	0	0	0	0.020558
	OTU_359	Bacteria	Firmicutes	Clostridia	Clostridiales	unclassified	unclassified	unclassified	0	0	0	0	0	0	0	0	0	0	0	0	0	0	0	0	0	0	0	0	0	0	0	0	0	0	0	0	0	0	0	0	0	0	0	0	0	0	0	0	0
	OTU_36	Bacteria	Bacteroidetes	unclassified	unclassified	unclassified	unclassified	unclassified	1.84056	0	5.44072	2	0	0	0	0	1.90967	0	5.47744	2	0	0	0	0	0	0	0	0	0	0	0	0	0	0	0	0	0	0	0	0	0.920278	0	5.44072	2	0	0	0	0	0.954835
	OTU_360	Bacteria	Verrucomicrobia	Verrucomicrobiae	Verrucomicrobiales	Verrucomicrobiaceae	Akkermansia	Akkermansia_muciniphila	0.240965	0.0244217	0.509171	3	0.272484	0	0.445284	2	0.198592	0.0500167	0.279197	3	0.193832	0.0118666	0.407949	3	0	0	0	0	0	0	0	0	0.00179834	0	0.00539502	1	0	0	0	0	0.120482	0	0.509171	3	0.136242	0	0.445284	2	0.100195
	OTU_361	Bacteria	Firmicutes	Bacilli	Lactobacillales	Enterococcaceae	Enterococcus	Enterococcus_cecorum	0.000957744	0	0.00287323	1	0.00199779	0	0.00380639	2	0.00350659	0	0.00568419	2	0	0	0	0	0.0051023	0	0.0153069	1	0	0	0	0	0.000427987	0	0.00128396	1	0	0	0	0	0.00303002	0	0.0153069	2	0.000998896	0	0.00380639	2	0.00196729
	OTU_362	Bacteria	Firmicutes	Clostridia	Clostridiales	unclassified	unclassified	unclassified	0.00187575	0	0.00562725	1	0	0	0	0	0.011725	0	0.0351751	1	0	0	0	0	0.00268308	0.00198539	0.00306138	3	0	0	0	0	0.00904416	0	0.0271325	1	0	0	0	0	0.00227941	0	0.00562725	4	0	0	0	0	0.0103846
	OTU_363	Bacteria	Firmicutes	Clostridia	Clostridiales	unclassified	unclassified	unclassified	0.00110691	0	0.00332072	1	0.00186026	0	0.00558077	1	0.000534616	0	0.00160385	1	0	0	0	0	0.00205797	0	0.0061739	1	0.0871202	0	0.261361	1	0.00107901	0	0.00323701	1	0.0174009	0	0.0522026	1	0.00158244	0	0.0061739	2	0.0444902	0	0.261361	2	0.000806811
	OTU_364	Bacteria	Proteobacteria	Gammaproteobacteria	Enterobacteriales	Enterobacteriaceae	Raoultella	Raoultella_planticola	0.0474371	0.00332072	0.124759	3	0.00554958	0	0.0147885	2	0.0577163	0.0128804	0.110412	3	0.00744865	0	0.013446	2	0.309014	0	0.666666	2	0.00346538	0	0.0103961	1	0.285925	0	0.581678	2	0.00115988	0	0.00178063	2	0.178226	0	0.666666	5	0.00450748	0	0.0147885	3	0.17182
	OTU_365	Bacteria	Firmicutes	Negativicutes	Selenomonadales	Veillonellaceae	Allisonella	Allisonella_histaminiformans	0	0	0	0	0	0	0	0	0.00270577	0	0.00811732	1	0.000964339	0	0.00289302	1	0.00132359	0	0.00397078	1	0	0	0	0	0	0	0	0	0.0270857	0	0.081257	1	0.000661796	0	0.00397078	1	0	0	0	0	0.00135289
	OTU_366	Bacteria	Firmicutes	Negativicutes	Selenomonadales	Veillonellaceae	Mitsuokella	Mitsuokella_jalaludinii	0.00501597	0	0.0150479	1	0.00364498	0	0.0109349	1	0.00466076	0	0.0112765	2	0	0	0	0	0.00151105	0	0.00300246	2	0	0	0	0	0.00097832	0	0.00293496	1	0	0	0	0	0.00326351	0	0.0150479	3	0.00182249	0	0.0109349	1	0.00281954
	OTU_367	Bacteria	Firmicutes	Bacilli	Lactobacillales	Lactobacillaceae	Lactobacillus	Lactobacillus_equicursoris	0	0	0	0	0	0	0	0	0	0	0	0	0.00192868	0	0.00578603	1	0	0	0	0	0	0	0	0	0	0	0	0	0	0	0	0	0	0	0	0	0	0	0	0	0
	OTU_368	Bacteria	Firmicutes	Erysipelotrichia	Erysipelotrichales	Erysipelotrichaceae	Allobaculum	unclassified	0.00437675	0	0.0131303	1	0.000364498	0	0.00109349	1	0.0046005	0	0.0138015	1	0	0	0	0	0.00408184	0	0.0122455	1	0	0	0	0	0.0069702	0.00323701	0.0103362	3	0	0	0	0	0.0042293	0	0.0131303	2	0.000182249	0	0.00109349	1	0.00578535
	OTU_369	Bacteria	Spirochaetes	Spirochaetia	Spirochaetales	Spirochaetaceae	Treponema	Treponema_succinifaciens	0	0	0	0	0.00984144	0	0.0295243	1	0.00180385	0	0.00541155	1	0	0	0	0	0	0	0	0	0	0	0	0	0.000430674	0	0.00129202	1	0	0	0	0	0	0	0	0	0.00492072	0	0.0295243	1	0.00111726
	OTU_37	Bacteria	Firmicutes	Clostridia	Clostridiales	Ruminococcaceae	Gemmiger	Gemmiger_formicilis	0.783313	0.203647	1.19187	3	0.366671	0.0610813	0.832394	3	0.803682	0.281197	1.17737	3	0.346651	0.25786	0.469719	3	0.245414	0.00507234	0.628834	3	0.0412662	0	0.123799	1	0.617984	0.0453453	0.940266	3	0.0239283	0	0.0700041	2	0.514363	0.00507234	1.19187	6	0.203969	0	0.832394	4	0.710833
	OTU_370	Bacteria	Bacteroidetes	Bacteroidia	Bacteroidales	Prevotellaceae	unclassified	unclassified	0.0207754	0	0.0623261	1	0.000364498	0	0.00109349	1	0.0194834	0	0.0584502	1	0	0	0	0	0.00648908	0	0.0135111	2	0	0	0	0	0.00194035	0	0.00323701	2	0	0	0	0	0.0136322	0	0.0623261	3	0.000182249	0	0.00109349	1	0.0107119
	OTU_371	Bacteria	Actinobacteria	Actinobacteria	Actinomycetales	Dietziaceae	Dietzia	Dietzia_maris	0	0	0	0	0	0	0	0	0.00505261	0	0.0151578	1	0.00289302	0	0.00867905	1	0	0	0	0	0	0	0	0	0	0	0	0	0	0	0	0	0	0	0	0	0	0	0	0	0.0025263
	OTU_372	Bacteria	Firmicutes	Clostridia	Clostridiales	Ruminococcaceae	unclassified	unclassified	0.0473565	0.00562725	0.106407	3	0.00190914	0	0.00372052	2	0.0522868	0.0216462	0.0691638	3	0	0	0	0	0.00305156	0	0.00765345	2	0	0	0	0	0.00220648	0	0.00515197	2	0	0	0	0	0.025204	0	0.106407	5	0.00095457	0	0.00372052	2	0.0272467
	OTU_373	Bacteria	Firmicutes	Clostridia	Clostridiales	Ruminococcaceae	unclassified	unclassified	0.0473226	0	0.141968	1	0	0	0	0	0.0509703	0	0.152911	1	0	0	0	0	0	0	0	0	0	0	0	0	0	0	0	0	0	0	0	0	0.0236613	0	0.141968	1	0	0	0	0	0.0254851
	OTU_374	Bacteria	Firmicutes	Clostridia	Clostridiales	Ruminococcaceae	Ruminococcus	unclassified	0.0352228	0	0.0924315	2	0.00145799	0	0.00437398	1	0.0565392	0	0.161227	2	0	0	0	0	0	0	0	0	0	0	0	0	0.00048916	0	0.00146748	1	0	0	0	0	0.0176114	0	0.0924315	2	0.000728996	0	0.00437398	1	0.0285142
	OTU_375	Bacteria	Firmicutes	Clostridia	Clostridiales	Ruminococcaceae	unclassified	unclassified	0.0513345	0	0.154003	1	0.000364498	0	0.00109349	1	0.0422179	0	0.126654	1	0	0	0	0	0	0	0	0	0	0	0	0	0.00129202	0	0.00387607	1	0	0	0	0	0.0256672	0	0.154003	1	0.000182249	0	0.00109349	1	0.0217549
	OTU_376	Bacteria	Firmicutes	Clostridia	Clostridiales	Clostridiales_Incertae_Sedis_XIII	Mogibacterium	unclassified	0.0161598	0	0.0445704	2	0.00254729	0	0.00450814	2	0.0162042	0	0.0405935	2	0.00460453	0	0.0109206	2	0.00116221	0	0.00198539	2	0	0	0	0	0.000719336	0	0.00215801	1	0	0	0	0	0.00866101	0	0.0445704	4	0.00127364	0	0.00450814	2	0.00846179
	OTU_377	Bacteria	Firmicutes	Clostridia	Clostridiales	Ruminococcaceae	unclassified	unclassified	0.0143344	0	0.0297665	2	0	0	0	0	0.0195067	0.00189473	0.0534177	3	0	0	0	0	0	0	0	0	0	0	0	0	0	0	0	0	0	0	0	0	0.00716721	0	0.0297665	2	0	0	0	0	0.00975336
	OTU_378	Bacteria	Firmicutes	Clostridia	Clostridiales	Ruminococcaceae	unclassified	unclassified	0	0	0	0	0.00509174	0	0.013415	2	0.000901925	0	0.00270577	1	0.00220046	0	0.00404122	2	0.00355812	0	0.00926086	2	0.0159347	0.00824186	0.0212573	3	0.00270317	0	0.00443818	2	0.00568682	0.0030527	0.0078052	3	0.00177906	0	0.00926086	2	0.0105132	0	0.0212573	5	0.00180255
	OTU_379	Bacteria	Firmicutes	Erysipelotrichia	Erysipelotrichales	Erysipelotrichaceae	unclassified	unclassified	0	0	0	0	0	0	0	0	0	0	0	0	0	0	0	0	0.0423661	0	0.127098	1	0.00096164	0	0.00288492	1	0.0326419	0	0.0979258	1	0.000336395	0	0.00100918	1	0.021183	0	0.127098	1	0.00048082	0	0.00288492	1	0.016321
	OTU_38	Bacteria	Firmicutes	Clostridia	Clostridiales	Ruminococcaceae	Clostridium_IV	Clostridium_leptum	0.00242422	0	0.0056123	2	0.00383501	0	0.011505	1	0.00215499	0	0.00646496	1	0.00483442	0	0.0145033	1	2.15408	0.0123865	6.376	3	0.0467317	0	0.115698	2	2.23057	0.00385995	6.6291	3	0.0217959	0	0.0467801	2	1.07825	0	6.376	5	0.0252833	0	0.115698	3	1.11636
	OTU_380	Bacteria	Proteobacteria	Betaproteobacteria	Burkholderiales	Sutterellaceae	Parasutterella	Parasutterella_secunda	0.0174927	0	0.0524782	1	0.00244489	0	0.00733468	1	0.0058973	0	0.0176919	1	0.0018675	0	0.00560249	1	0	0	0	0	0	0	0	0	0	0	0	0	0	0	0	0	0.00874637	0	0.0524782	1	0.00122245	0	0.00733468	1	0.00294865
	OTU_381	Bacteria	unclassified	unclassified	unclassified	unclassified	unclassified	unclassified	0.0402313	0.0305795	0.056038	3	0.00124017	0	0.00372052	1	0.0504658	0.0200927	0.0677086	3	0	0	0	0	0.00400328	0	0.0120098	1	0.000640631	0	0.00192189	1	0	0	0	0	0	0	0	0	0.0221173	0	0.056038	4	0.000940402	0	0.00372052	2	0.0252329
	OTU_382	Bacteria	Firmicutes	Clostridia	Clostridiales	Ruminococcaceae	unclassified	unclassified	0.0256246	0.0219548	0.0287323	3	0.00212048	0	0.00372052	2	0.028217	0.0160385	0.0374857	3	0.00160039	0	0.00256016	2	0.0332456	0.0159111	0.0549414	3	0.0257454	0	0.0606606	2	0.0310414	0.0232322	0.0387977	3	0.0295909	0	0.0802778	2	0.0294351	0.0159111	0.0549414	6	0.013933	0	0.0606606	4	0.0296292
	OTU_383	Bacteria	Firmicutes	Clostridia	Clostridiales	unclassified	unclassified	unclassified	0.0120552	0	0.0291168	2	0.00171358	0	0.00328048	2	0.0118512	0	0.030043	2	0	0	0	0	0.00100082	0	0.00300246	1	0	0	0	0	0.00477463	0	0.0117398	2	0	0	0	0	0.00652802	0	0.0291168	3	0.00085679	0	0.00328048	2	0.0083129
	OTU_384	Bacteria	Firmicutes	Bacilli	Lactobacillales	Lactobacillaceae	Lactobacillus	Lactobacillus_kimchicus	0	0	0	0	0	0	0	0	0.00126315	0	0.00378946	1	0	0	0	0	0	0	0	0	0	0	0	0	0.000787655	0	0.00128396	2	0	0	0	0	0	0	0	0	0	0	0	0	0.0010254
	OTU_385	Bacteria	Proteobacteria	Gammaproteobacteria	Pasteurellales	Pasteurellaceae	Haemophilus	Haemophilus_parainfluenzae	0.0307007	0.018957	0.0403713	3	0	0	0	0	0.0521922	0.0112269	0.102861	3	0	0	0	0	0	0	0	0	0	0	0	0	0	0	0	0	0	0	0	0	0.0153503	0	0.0403713	3	0	0	0	0	0.0260961
	OTU_386	Bacteria	Firmicutes	Clostridia	Clostridiales	Ruminococcaceae	Ruminococcus	Ruminococcus_flavefaciens	0.0347967	0.0214006	0.0506449	3	0.000364498	0	0.00109349	1	0.0372069	0.0127178	0.0521433	3	0	0	0	0	0.00051023	0	0.00153069	1	0	0	0	0	0.00048916	0	0.00146748	1	0	0	0	0	0.0176535	0	0.0506449	4	0.000182249	0	0.00109349	1	0.018848
	OTU_387	Bacteria	Bacteroidetes	Bacteroidia	Bacteroidales	unclassified	unclassified	unclassified	0.00437675	0	0.0131303	1	0.00109349	0	0.00328048	1	0.00180385	0	0.00541155	1	0.000964339	0	0.00289302	1	0.00502374	0	0.0120098	2	0	0	0	0	0.00318749	0	0.00516003	2	0	0	0	0	0.00470025	0	0.0131303	3	0.000546747	0	0.00328048	1	0.00249567
	OTU_388	Bacteria	Bacteroidetes	unclassified	unclassified	unclassified	unclassified	unclassified	0.0731966	0	0.21959	1	0	0	0	0	0.14872	0	0.44616	1	0	0	0	0	0	0	0	0	0	0	0	0	0	0	0	0	0	0	0	0	0.0365983	0	0.21959	1	0	0	0	0	0.07436
	OTU_389	Bacteria	Bacteroidetes	Bacteroidia	Bacteroidales	Prevotellaceae	Prevotella	Prevotella_copri	0.0012505	0	0.0037515	1	0.0167669	0	0.0503007	1	0.000649773	0	0.00194932	1	0	0	0	0	0	0	0	0	0	0	0	0	0	0	0	0	0	0	0	0	0.00062525	0	0.0037515	1	0.00838345	0	0.0503007	1	0.000324886
	OTU_39	Bacteria	Actinobacteria	Actinobacteria	Coriobacteriales	Coriobacteriaceae	Collinsella	Collinsella_aerofaciens	0.105726	0.0151126	0.174557	3	0.0216521	0.00856234	0.0372051	3	0.150599	0.117131	0.172811	3	0.0142844	0.00981179	0.0194118	3	0.359156	0.0450369	0.791931	3	0.0131408	0.00144246	0.0304913	3	0.594529	0.0401223	1.34877	3	0.0107462	0.00100918	0.0159071	3	0.232441	0.0151126	0.791931	6	0.0173965	0.00144246	0.0372051	6	0.372564
	OTU_390	Bacteria	Firmicutes	Clostridia	Clostridiales	Ruminococcaceae	unclassified	unclassified	0.0471221	0	0.110094	2	0	0	0	0	0.0574492	0.0145822	0.119075	3	0	0	0	0	0.00198222	0	0.00441597	2	0.00048082	0	0.00144246	1	0.00865065	0.00215801	0.014782	3	0.000336395	0	0.00100918	1	0.0245522	0	0.110094	4	0.00024041	0	0.00144246	1	0.0330499
	OTU_391	Bacteria	Actinobacteria	Actinobacteria	Coriobacteriales	Coriobacteriaceae	unclassified	unclassified	0.0519763	0	0.100658	2	0	0	0	0	0.0438049	0	0.0773975	2	0	0	0	0	0	0	0	0	0	0	0	0	0	0	0	0	0	0	0	0	0.0259881	0	0.100658	2	0	0	0	0	0.0219025
	OTU_392	Bacteria	Proteobacteria	Betaproteobacteria	Burkholderiales	unclassified	unclassified	unclassified	0.00062525	0	0.00187575	1	0	0	0	0	0.00450962	0	0.0135289	1	0	0	0	0	0.00306138	0	0.00918414	1	0	0	0	0	0.00602138	0	0.0180641	1	0	0	0	0	0.00184332	0	0.00918414	2	0	0	0	0	0.0052655
	OTU_393	Bacteria	Firmicutes	Clostridia	Clostridiales	Lachnospiraceae	unclassified	unclassified	0.00903398	0.00574647	0.0107003	3	0.0202351	0	0.0372051	2	0.0145445	0.00745982	0.0248972	3	0.011655	0	0.0290316	2	0.000367188	0	0.00110156	1	0.010656	0.00144246	0.0277008	3	0.00136242	0	0.00258405	2	0.00334997	0	0.00904072	2	0.00470059	0	0.0107003	4	0.0154455	0	0.0372051	5	0.00795347
	OTU_394	Bacteria	Firmicutes	Clostridia	Clostridiales	unclassified	unclassified	unclassified	0.00228283	0.00143662	0.0037515	3	0.000364498	0	0.00109349	1	0.00267575	0	0.0064154	2	0	0	0	0	0	0	0	0	0	0	0	0	0	0	0	0	0	0	0	0	0.00114141	0	0.0037515	3	0.000182249	0	0.00109349	1	0.00133788
	OTU_395	Bacteria	Bacteroidetes	Bacteroidia	Bacteroidales	Prevotellaceae	unclassified	unclassified	0.00062525	0	0.00187575	1	0.0109349	0	0.0328048	1	0	0	0	0	0	0	0	0	0.00102046	0	0.00306138	1	0	0	0	0	0	0	0	0	0	0	0	0	0.000822855	0	0.00306138	2	0.00546747	0	0.0328048	1	0
	OTU_396	Bacteria	Firmicutes	Bacilli	Lactobacillales	Lactobacillaceae	Lactobacillus	unclassified	0	0	0	0	0	0	0	0	0	0	0	0	0.0505402	0	0.145366	2	0.00102046	0	0.00306138	1	0	0	0	0	0.00156817	0	0.00323701	2	0	0	0	0	0.00051023	0	0.00306138	1	0	0	0	0	0.000784082
	OTU_397	Bacteria	Firmicutes	Clostridia	Clostridiales	Ruminococcaceae	unclassified	unclassified	0	0	0	0	0	0	0	0	0	0	0	0	0	0	0	0	0.0272627	0	0.0817881	1	0	0	0	0	0.0232645	0	0.0697935	1	0	0	0	0	0.0136314	0	0.0817881	1	0	0	0	0	0.0116323
	OTU_398	Bacteria	Firmicutes	Clostridia	Clostridiales	unclassified	unclassified	unclassified	0.029677	0	0.089031	1	0	0	0	0	0.0319381	0	0.0958144	1	0	0	0	0	0	0	0	0	0	0	0	0	0	0	0	0	0	0	0	0	0.0148385	0	0.089031	1	0	0	0	0	0.0159691
	OTU_399	Bacteria	unclassified	unclassified	unclassified	unclassified	unclassified	unclassified	0.0584503	0	0.135641	2	0	0	0	0	0.0327303	0	0.0676095	2	0	0	0	0	0	0	0	0	0	0	0	0	0	0	0	0	0	0	0	0	0.0292252	0	0.135641	2	0	0	0	0	0.0163652
	OTU_4	Bacteria	Bacteroidetes	Bacteroidia	Bacteroidales	Bacteroidaceae	Bacteroides	Bacteroides_dorei	1.95677	0.784505	4.20982	3	0.505046	0.197627	0.7504	3	2.88196	0.923638	6.53093	3	1.11358	0.286907	2.19411	3	5.19695	0.640825	9.48046	3	1.06165	0.189991	2.56789	3	4.8902	3.2409	8.15353	3	1.95129	1.67266	2.13903	3	3.57686	0.640825	9.48046	6	0.783346	0.189991	2.56789	6	3.88608
	OTU_40	Bacteria	Bacteroidetes	Bacteroidia	Bacteroidales	Porphyromonadaceae	Butyricimonas	Butyricimonas_virosa	0.0728693	0.0496411	0.105639	3	0.00344749	0.00186026	0.00538734	3	0.0730004	0.0514166	0.0999751	3	0.0731254	0	0.164902	2	1.62817	0.0290831	4.7703	3	0.00227757	0	0.00683271	1	1.61438	0.0192836	4.75647	3	0.00394731	0	0.0118419	1	0.850518	0.0290831	4.7703	6	0.00286253	0	0.00683271	4	0.843688
	OTU_400	Bacteria	Firmicutes	Clostridia	Clostridiales	unclassified	unclassified	unclassified	0.00187575	0	0.00562725	1	0	0	0	0	0.00270577	0	0.00811732	1	0	0	0	0	0.00102046	0	0.00306138	1	0	0	0	0	0.0101713	0	0.0176098	2	0	0	0	0	0.00144811	0	0.00562725	2	0	0	0	0	0.00643853
	OTU_401	Bacteria	Bacteroidetes	Bacteroidia	Bacteroidales	Bacteroidaceae	Bacteroides	unclassified	0	0	0	0	0	0	0	0	0	0	0	0	0	0	0	0	0	0	0	0	0	0	0	0	0	0	0	0	0	0	0	0	0	0	0	0	0	0	0	0	0
	OTU_402	Bacteria	Firmicutes	Bacilli	Lactobacillales	Lactobacillaceae	Lactobacillus	unclassified	0	0	0	0	0	0	0	0	0.000649773	0	0.00194932	1	0	0	0	0	0.0358429	0	0.104931	2	0	0	0	0	0.0351307	0	0.100232	2	0	0	0	0	0.0179215	0	0.104931	2	0	0	0	0	0.0178902
	OTU_403	Bacteria	Firmicutes	Clostridia	Clostridiales	Clostridiales_Incertae_Sedis_XI	Tissierella	Tissierella_praeacuta	0	0	0	0	0	0	0	0	0	0	0	0	0	0	0	0	0	0	0	0	0.0885956	0	0.265787	1	0	0	0	0	0	0	0	0	0	0	0	0	0.0442978	0	0.265787	1	0
	OTU_404	Bacteria	Firmicutes	Clostridia	Clostridiales	Lachnospiraceae	unclassified	unclassified	0.0831187	0	0.249356	1	0	0	0	0	0.0897415	0	0.269225	1	0	0	0	0	0	0	0	0	0	0	0	0	0.000430674	0	0.00129202	1	0	0	0	0	0.0415594	0	0.249356	1	0	0	0	0	0.0450861
	OTU_405	Bacteria	Actinobacteria	Actinobacteria	Coriobacteriales	Coriobacteriaceae	unclassified	unclassified	0.00347715	0	0.00899483	2	0	0	0	0	0.00215499	0	0.00646496	1	0	0	0	0	0.0325037	0	0.097511	1	0	0	0	0	0.00986789	0	0.0296037	1	0	0	0	0	0.0179904	0	0.097511	3	0	0	0	0	0.00601144
	OTU_406	Bacteria	Firmicutes	Erysipelotrichia	Erysipelotrichales	Erysipelotrichaceae	unclassified	unclassified	0.0138266	0	0.0414797	1	0.000375604	0	0.00112681	1	0.017591	0	0.0527729	1	0.000673537	0	0.00202061	1	0	0	0	0	0	0	0	0	0	0	0	0	0	0	0	0	0.00691328	0	0.0414797	1	0.000187802	0	0.00112681	1	0.00879548
	OTU_407	Bacteria	Bacteroidetes	Bacteroidia	Bacteroidales	unclassified	unclassified	unclassified	0	0	0	0	0.0477466	0	0.14324	1	0.00248661	0	0.00745982	1	0.799607	0	2.39882	1	0	0	0	0	0	0	0	0	0	0	0	0	0.000566335	0	0.001699	1	0	0	0	0	0.0238733	0	0.14324	1	0.0012433
	OTU_408	Bacteria	Firmicutes	Clostridia	Clostridiales	Ruminococcaceae	unclassified	unclassified	0.0169711	0	0.0509132	1	0.00109349	0	0.00328048	1	0.0382982	0	0.114895	1	0	0	0	0	0.00102046	0	0.00306138	1	0	0	0	0	0	0	0	0	0	0	0	0	0.00899576	0	0.0509132	2	0.000546747	0	0.00328048	1	0.0191491
	OTU_409	Bacteria	Bacteroidetes	unclassified	unclassified	unclassified	unclassified	unclassified	0	0	0	0	0.00182249	0	0.00546747	1	0	0	0	0	0	0	0	0	0	0	0	0	0	0	0	0	0.0629141	0	0.188742	1	0	0	0	0	0	0	0	0	0.000911245	0	0.00546747	1	0.031457
	OTU_41	Bacteria	Firmicutes	Clostridia	Clostridiales	Peptostreptococcaceae	Clostridium_XI	Clostridium_ruminantium	1.45703	0.0356652	2.83562	3	0.00572742	0	0.0111615	2	1.21258	0.0193453	2.69887	3	0.0080982	0.00148333	0.0202511	3	1.16312	0	3.44433	2	0.0092618	0	0.0277854	1	0.728405	0.0161851	2.14995	3	0.00178063	0	0.00534188	1	1.31008	0	3.44433	5	0.00749461	0	0.0277854	3	0.970493
	OTU_410	Bacteria	Firmicutes	Clostridia	Clostridiales	Ruminococcaceae	unclassified	unclassified	0	0	0	0	0.00578391	0	0.00883068	2	0	0	0	0	0.00296201	0	0.00552455	2	0.000971579	0	0.00291474	1	0.00941423	0	0.0206761	2	0.00504667	0	0.00887636	2	0.00477079	0	0.0125318	2	0.00048579	0	0.00291474	1	0.00759907	0	0.0206761	4	0.00252333
	OTU_411	Bacteria	Bacteroidetes	Bacteroidia	Bacteroidales	Prevotellaceae	Alloprevotella	Alloprevotella_rava	0.007503	0	0.022509	1	0.00583197	0	0.0174959	1	0.00378946	0	0.0113684	1	0	0	0	0	0	0	0	0	0	0	0	0	0.00213993	0	0.0064198	1	0	0	0	0	0.0037515	0	0.022509	1	0.00291598	0	0.0174959	1	0.0029647
	OTU_412	Bacteria	Fusobacteria	Fusobacteriia	Fusobacteriales	Fusobacteriaceae	Fusobacterium	Fusobacterium_russii	0	0	0	0	0	0	0	0	0.000901925	0	0.00270577	1	0.0182316	0	0.0524537	2	0	0	0	0	0	0	0	0	0	0	0	0	0.00771605	0	0.0231481	1	0	0	0	0	0	0	0	0	0.000450962
	OTU_413	Bacteria	Firmicutes	Clostridia	Clostridiales	unclassified	unclassified	unclassified	0	0	0	0	0	0	0	0	0.00658507	0	0.0197552	1	0.00192868	0	0.00578603	1	0	0	0	0	0	0	0	0	0	0	0	0	0	0	0	0	0	0	0	0	0	0	0	0	0.00329254
	OTU_414	Bacteria	Proteobacteria	Epsilonproteobacteria	Campylobacterales	Campylobacteraceae	Arcobacter	unclassified	0.00661477	0	0.0198443	1	0.0043406	0	0.0130218	1	0.029346	0	0.0861433	2	0	0	0	0	0	0	0	0	0	0	0	0	0	0	0	0	0	0	0	0	0.00330738	0	0.0198443	1	0.0021703	0	0.0130218	1	0.014673
	OTU_415	Bacteria	Firmicutes	Clostridia	Clostridiales	Lachnospiraceae	unclassified	unclassified	0	0	0	0	0.000728996	0	0.00218699	1	0.00107458	0	0.00322373	1	0	0	0	0	0.000971579	0	0.00291474	1	0.000401461	0	0.00120438	1	0.0327856	0	0.0983569	1	0	0	0	0	0.00048579	0	0.00291474	1	0.000565229	0	0.00218699	2	0.0169301
	OTU_416	Bacteria	Firmicutes	Bacilli	Bacillales	Planococcaceae	Kurthia	Kurthia_gibsonii	0	0	0	0	0.0149444	0	0.0448332	1	0.0167095	0	0.0481793	2	0.00192868	0	0.00578603	1	0.0107148	0	0.0321445	1	0	0	0	0	0.0363789	0	0.109137	1	0.00237417	0	0.00712251	1	0.00535742	0	0.0321445	1	0.00747221	0	0.0448332	1	0.0265442
	OTU_417	Bacteria	Bacteroidetes	Bacteroidia	Bacteroidales	Porphyromonadaceae	Parabacteroides	unclassified	0	0	0	0	0	0	0	0	0	0	0	0	0	0	0	0	0.00100082	0	0.00300246	1	0	0	0	0	0.00048916	0	0.00146748	1	0	0	0	0	0.00050041	0	0.00300246	1	0	0	0	0	0.00024458
	OTU_418	Bacteria	Bacteroidetes	Bacteroidia	Bacteroidales	Porphyromonadaceae	Butyricimonas	Butyricimonas_virosa	0.0331186	0	0.0993557	1	0	0	0	0	0.0473448	0	0.142034	1	0	0	0	0	0	0	0	0	0	0	0	0	0	0	0	0	0	0	0	0	0.0165593	0	0.0993557	1	0	0	0	0	0.0236724
	OTU_419	Bacteria	Proteobacteria	Gammaproteobacteria	Pseudomonadales	Pseudomonadaceae	Pseudomonas	unclassified	0.0148518	0	0.0445554	1	0.00506868	0	0.015206	1	0.00867436	0	0.02085	2	0	0	0	0	0.00479348	0	0.0143804	1	0	0	0	0	0.0025733	0	0.00771989	1	0	0	0	0	0.00982263	0	0.0445554	2	0.00253434	0	0.015206	1	0.00562383
	OTU_42	Bacteria	Synergistetes	Synergistia	Synergistales	Synergistaceae	Pyramidobacter	Pyramidobacter_piscolens	0.0012505	0	0.0037515	1	0.000375604	0	0.00112681	1	0.00405981	0	0.0121794	1	0	0	0	0	1.02671	0	3.08014	1	0.0610136	0	0.183041	1	1.16483	0	3.4945	1	0.52007	0	1.56021	1	0.513981	0	3.08014	2	0.0306946	0	0.183041	2	0.584446
	OTU_420	Bacteria	Proteobacteria	Betaproteobacteria	Burkholderiales	Oxalobacteraceae	unclassified	unclassified	0.0381027	0.0216893	0.0566597	3	0.000620086	0	0.00186026	1	0.0327904	0.0112269	0.0479072	3	0.000964339	0	0.00289302	1	0	0	0	0	0	0	0	0	0.00227034	0	0.00387607	2	0	0	0	0	0.0190513	0	0.0566597	3	0.000310043	0	0.00186026	1	0.0175304
	OTU_421	Bacteria	Bacteroidetes	Bacteroidia	Bacteroidales	Bacteroidaceae	Bacteroides	unclassified	0.00062525	0	0.00187575	1	0	0	0	0	0	0	0	0	0	0	0	0	0.0438798	0	0.131639	1	0	0	0	0	0.0611529	0	0.173163	2	0	0	0	0	0.0222525	0	0.131639	2	0	0	0	0	0.0305764
	OTU_422	Bacteria	Proteobacteria	Betaproteobacteria	Burkholderiales	unclassified	unclassified	unclassified	0.000478872	0	0.00143662	1	0.00191751	0	0.00575252	1	0.0034487	0	0.0103461	1	0.0650697	0	0.195209	1	0.0112888	0	0.0338665	1	0	0	0	0	0.00729728	0	0.0218918	1	0	0	0	0	0.00588386	0	0.0338665	2	0.000958753	0	0.00575252	1	0.00537299
	OTU_423	Bacteria	Spirochaetes	Spirochaetia	Spirochaetales	Spirochaetaceae	Treponema	Treponema_bryantii	0.00062525	0	0.00187575	1	0.00109349	0	0.00328048	1	0	0	0	0	0	0	0	0	0	0	0	0	0	0	0	0	0.00195664	0	0.00586992	1	0	0	0	0	0.000312625	0	0.00187575	1	0.000546747	0	0.00328048	1	0.00097832
	OTU_424	Bacteria	unclassified	unclassified	unclassified	unclassified	unclassified	unclassified	0.00844081	0	0.0253224	1	0	0	0	0	0.010796	0	0.0323881	1	0	0	0	0	0	0	0	0	0	0	0	0	0	0	0	0	0	0	0	0	0.00422041	0	0.0253224	1	0	0	0	0	0.00539801
	OTU_425	Bacteria	Bacteroidetes	unclassified	unclassified	unclassified	unclassified	unclassified	0.0154813	0	0.0447835	2	0.000620086	0	0.00186026	1	0.0175991	0.00194932	0.0443829	3	0	0	0	0	0	0	0	0	0	0	0	0	0	0	0	0	0	0	0	0	0.00774065	0	0.0447835	2	0.000310043	0	0.00186026	1	0.00879954
	OTU_426	Bacteria	Bacteroidetes	Bacteroidia	Bacteroidales	Prevotellaceae	Prevotella	unclassified	0.00187575	0	0.00562725	1	0.000364498	0	0.00109349	1	0.0319309	0	0.0957926	1	0	0	0	0	0.0264718	0	0.0794155	1	0	0	0	0	0.000359668	0	0.00107901	1	0	0	0	0	0.0141738	0	0.0794155	2	0.000182249	0	0.00109349	1	0.0161453
	OTU_427	Bacteria	Firmicutes	Clostridia	Clostridiales	Lachnospiraceae	unclassified	unclassified	0.0523996	0.0100395	0.0936092	3	0	0	0	0	0.118579	0.00811732	0.275148	3	0.00296665	0	0.00889996	1	0.000942338	0	0.00282701	1	0.000941582	0	0.00282475	1	0.000359668	0	0.00107901	1	0	0	0	0	0.026671	0	0.0936092	4	0.000470791	0	0.00282475	1	0.0594691
	OTU_428	Bacteria	Firmicutes	Clostridia	Clostridiales	unclassified	unclassified	unclassified	0.00130302	0	0.00390906	1	0	0	0	0	0.00601246	0	0.0160881	2	0	0	0	0	0	0	0	0	0	0	0	0	0	0	0	0	0	0	0	0	0.000651511	0	0.00390906	1	0	0	0	0	0.00300623
	OTU_429	Bacteria	Firmicutes	Clostridia	Clostridiales	Lachnospiraceae	unclassified	unclassified	0	0	0	0	0.00255149	0	0.00765446	1	0.00270577	0	0.00811732	1	0	0	0	0	0.00463257	0	0.0138977	1	0	0	0	0	0.000719336	0	0.00215801	1	0	0	0	0	0.00231628	0	0.0138977	1	0.00127574	0	0.00765446	1	0.00171255
	OTU_43	Bacteria	Firmicutes	Clostridia	Clostridiales	Ruminococcaceae	unclassified	unclassified	0.0320139	0.0056123	0.0652774	3	0.0212968	0.0121112	0.0387509	3	0.057601	0	0.13221	2	0.0297394	0.00725163	0.0436802	3	0.362412	0.0379144	0.768356	3	0.217793	0.0269961	0.586424	3	0.286079	0.0477137	0.560305	3	0.615574	0.0124051	1.75591	3	0.197213	0.0056123	0.768356	6	0.119545	0.0121112	0.586424	6	0.17184
	OTU_430	Bacteria	Bacteroidetes	Bacteroidia	Bacteroidales	Prevotellaceae	Alloprevotella	Alloprevotella_rava	0	0	0	0	0.000364498	0	0.00109349	1	0.000901925	0	0.00270577	1	0	0	0	0	0.00845178	0	0.0238247	2	0	0	0	0	0.00267598	0	0.00586992	2	0	0	0	0	0.00422589	0	0.0238247	2	0.000182249	0	0.00109349	1	0.00178895
	OTU_431	Bacteria	Proteobacteria	Deltaproteobacteria	Desulfovibrionales	Desulfovibrionaceae	unclassified	unclassified	0.00378626	0	0.0113588	1	0	0	0	0	0.00837073	0	0.0178059	2	0	0	0	0	0.0149181	0	0.0447544	1	0	0	0	0	0.0142555	0	0.0427665	1	0	0	0	0	0.00935219	0	0.0447544	2	0	0	0	0	0.0113131
	OTU_432	Bacteria	Firmicutes	Clostridia	Clostridiales	unclassified	unclassified	unclassified	0	0	0	0	0	0	0	0	0	0	0	0	0.00675037	0	0.0202511	1	0.00050041	0	0.00150123	1	0	0	0	0	0.00129202	0	0.00387607	1	0	0	0	0	0.000250205	0	0.00150123	1	0	0	0	0	0.000646012
	OTU_433	Bacteria	Firmicutes	Clostridia	Clostridiales	Lachnospiraceae	Clostridium_XlVb	unclassified	0.012818	0.00143662	0.020029	3	0.00193093	0.000773718	0.00389226	3	0.012411	0.00839677	0.0192131	3	0.000494442	0	0.00148333	1	0	0	0	0	0	0	0	0	0	0	0	0	0	0	0	0	0.00640899	0	0.020029	3	0.000965465	0	0.00389226	3	0.00620549
	OTU_434	Bacteria	Firmicutes	Clostridia	Clostridiales	unclassified	unclassified	unclassified	0.0655986	0.0424277	0.0853064	3	0.00400948	0	0.0120284	1	0.0715224	0.045283	0.115973	3	0	0	0	0	0.0101991	0.00198539	0.0240197	3	0	0	0	0	0.00048916	0	0.00146748	1	0	0	0	0	0.0378988	0.00198539	0.0853064	6	0.00200474	0	0.0120284	1	0.0360058
	OTU_435	Bacteria	Firmicutes	Clostridia	Clostridiales	Lachnospiraceae	unclassified	unclassified	0.00429499	0	0.0112246	2	0.0020069	0	0.00602071	1	0.0052705	0.00189473	0.00806881	3	0.00284571	0	0.00741664	2	0.109735	0.0559163	0.198778	3	0.00606694	0	0.0102799	2	0.0891346	0.0608814	0.136543	3	0.0031203	0	0.0078052	2	0.0570148	0	0.198778	5	0.00403692	0	0.0102799	3	0.0472026
	OTU_436	Bacteria	Firmicutes	Clostridia	Clostridiales	Ruminococcaceae	Oscillibacter	unclassified	0.0136208	0	0.0241542	2	0.0179295	0.00112681	0.0428718	3	0.034735	0.00920101	0.0482447	3	0.00741287	0	0.0211181	2	0	0	0	0	0	0	0	0	0	0	0	0	0	0	0	0	0.0068104	0	0.0241542	2	0.00896477	0	0.0428718	3	0.0173675
	OTU_437	Bacteria	Firmicutes	unclassified	unclassified	unclassified	unclassified	unclassified	0.0337884	0	0.0713305	2	0.00202642	0	0.00389226	2	0.0350296	0	0.078886	2	0.00171134	0	0.00513401	1	0	0	0	0	0	0	0	0	0	0	0	0	0	0	0	0	0.0168942	0	0.0713305	2	0.00101321	0	0.00389226	2	0.0175148
	OTU_438	Bacteria	Spirochaetes	Spirochaetia	Spirochaetales	Spirochaetaceae	Treponema	unclassified	0	0	0	0	0.00583197	0	0.0174959	1	0	0	0	0	0	0	0	0	0.00357161	0	0.0107148	1	0	0	0	0	0.0141856	0	0.0425569	1	0	0	0	0	0.0017858	0	0.0107148	1	0.00291598	0	0.0174959	1	0.00709282
	OTU_439	Bacteria	Firmicutes	Bacilli	Lactobacillales	Streptococcaceae	Streptococcus	Streptococcus_suis	0	0	0	0	0	0	0	0	0	0	0	0	0.00306765	0	0.00808244	2	0.000661796	0	0.00198539	1	0	0	0	0	0	0	0	0	0.00444169	0	0.0133251	1	0.000330898	0	0.00198539	1	0	0	0	0	0
	OTU_44	Bacteria	Firmicutes	Clostridia	Clostridiales	Lachnospiraceae	Roseburia	Eubacterium_rectale	1.12063	0.291573	1.89166	3	0.130173	0.00876777	0.228954	3	1.38918	0.292817	2.5551	3	0.181954	0.0134376	0.365693	3	0.720224	0.0933822	1.96704	3	0.0338336	0	0.0683749	2	0.860407	0.112815	1.99175	3	0.0322588	0.00149701	0.0918815	3	0.920429	0.0933822	1.96704	6	0.0820035	0	0.228954	5	1.12479
	OTU_440	Bacteria	Proteobacteria	Deltaproteobacteria	Desulfovibrionales	Desulfovibrionaceae	Desulfovibrio	Desulfovibrio_desulfuricans	0.000478872	0	0.00143662	1	0	0	0	0	0.000534616	0	0.00160385	1	0.000853388	0	0.00256016	1	0	0	0	0	0	0	0	0	0.00293297	0	0.00771989	2	0.0020829	0	0.00454971	2	0.000239436	0	0.00143662	1	0	0	0	0	0.00173379
	OTU_441	Bacteria	Actinobacteria	Actinobacteria	Coriobacteriales	Coriobacteriaceae	unclassified	unclassified	0.00062525	0	0.00187575	1	0	0	0	0	0	0	0	0	0.00482169	0	0.0144651	1	0.00285428	0	0.00459207	2	0	0	0	0	0.00517737	0	0.0129481	2	0	0	0	0	0.00173977	0	0.00459207	3	0	0	0	0	0.00258868
	OTU_442	Bacteria	Bacteroidetes	Bacteroidia	Bacteroidales	unclassified	unclassified	unclassified	0	0	0	0	0.0483667	0	0.1451	1	0.0113423	0	0.0294264	2	0.947646	0	2.84294	1	0	0	0	0	0	0	0	0	0.00515197	0	0.0154559	1	0	0	0	0	0	0	0	0	0.0241833	0	0.1451	1	0.00824713
	OTU_443	Bacteria	Bacteroidetes	Bacteroidia	Bacteroidales	unclassified	unclassified	unclassified	0.00062525	0	0.00187575	1	0.00145799	0	0.00437398	1	0.00270577	0	0.00811732	1	0	0	0	0	0	0	0	0	0	0	0	0	0.00703668	0	0.0167076	2	0	0	0	0	0.000312625	0	0.00187575	1	0.000728996	0	0.00437398	1	0.00487123
	OTU_444	Bacteria	Firmicutes	Bacilli	Lactobacillales	Aerococcaceae	Aerococcus	unclassified	0	0	0	0	0	0	0	0	0.00378946	0	0.0113684	1	0	0	0	0	0.00204092	0	0.00612276	1	0	0	0	0	0.0130924	0.00259232	0.0308151	3	0.00118709	0	0.00356125	1	0.00102046	0	0.00612276	1	0	0	0	0	0.00844095
	OTU_445	Bacteria	Firmicutes	Bacilli	Lactobacillales	Streptococcaceae	Streptococcus	Streptococcus_thoraltensis	0	0	0	0	0	0	0	0	0	0	0	0	0.00142054	0	0.002241	2	0	0	0	0	0	0	0	0	0.000501072	0	0.00150322	1	0.00508473	0	0.014245	2	0	0	0	0	0	0	0	0	0.000250536
	OTU_446	Bacteria	unclassified	unclassified	unclassified	unclassified	unclassified	unclassified	0.0248963	0	0.074689	1	0	0	0	0	0.026792	0	0.0803759	1	0	0	0	0	0	0	0	0	0	0	0	0	0	0	0	0	0	0	0	0	0.0124482	0	0.074689	1	0	0	0	0	0.013396
	OTU_447	Bacteria	unclassified	unclassified	unclassified	unclassified	unclassified	unclassified	0.00419202	0	0.0125761	1	0.00667427	0	0.0167423	2	0.0149353	0	0.027215	2	0	0	0	0	0	0	0	0	0	0	0	0	0.00097832	0	0.00293496	1	0	0	0	0	0.00209601	0	0.0125761	1	0.00333713	0	0.0167423	2	0.00795683
	OTU_448	Bacteria	unclassified	unclassified	unclassified	unclassified	unclassified	unclassified	0.0343206	0.00704892	0.0535015	3	0	0	0	0	0.0284375	0.00873422	0.0386906	3	0	0	0	0	0	0	0	0	0	0	0	0	0.000504439	0	0.00151332	1	0	0	0	0	0.0171603	0	0.0535015	3	0	0	0	0	0.014471
	OTU_449	Bacteria	Bacteroidetes	Bacteroidia	Bacteroidales	Prevotellaceae	unclassified	unclassified	0	0	0	0	0.00109349	0	0.00328048	1	0	0	0	0	0	0	0	0	0	0	0	0	0	0	0	0	0	0	0	0	0	0	0	0	0	0	0	0	0.000546747	0	0.00328048	1	0
	OTU_45	Bacteria	Firmicutes	Bacilli	Lactobacillales	Lactobacillaceae	Lactobacillus	unclassified	0.106846	0	0.318878	2	0.0510297	0	0.153089	1	0.375666	0	1.12053	2	0.188952	0	0.442128	2	0.534744	0.14319	0.985238	3	0.000598917	0	0.00179675	1	0.136315	0.0147105	0.320695	3	0.0360979	0	0.108294	1	0.320795	0	0.985238	5	0.0258143	0	0.153089	2	0.255991
	OTU_450	Bacteria	Proteobacteria	Epsilonproteobacteria	Campylobacterales	Campylobacteraceae	Campylobacter	unclassified	0.0062525	0	0.0187575	1	0.00765446	0	0.0229634	1	0.00604312	0	0.0181294	1	0	0	0	0	0.00423341	0	0.0107148	2	0	0	0	0	0.00299591	0	0.00898773	1	0	0	0	0	0.00524295	0	0.0187575	3	0.00382723	0	0.0229634	1	0.00451952
	OTU_451	Bacteria	Firmicutes	Clostridia	Clostridiales	Lachnospiraceae	unclassified	unclassified	0.00338196	0	0.00848554	2	0	0	0	0	0.00395977	0.00189473	0.00517304	3	0.000494442	0	0.00148333	1	0.262544	0.00742183	0.702833	3	0.00300913	0.00180571	0.00468167	3	0.2015	0.00772795	0.530897	3	0.00356633	0	0.00541638	2	0.132963	0	0.702833	5	0.00150456	0	0.00468167	3	0.10273
	OTU_452	Bacteria	Lentisphaerae	Lentisphaeria	Victivallales	Victivallaceae	Victivallis	Victivallis_vadensis	0.00463025	0	0.00947849	2	0.00238302	0	0.00714907	1	0.00430354	0	0.00649523	2	0.0011205	0	0.00336149	1	0.00145348	0	0.00436045	1	0	0	0	0	0.000719336	0	0.00215801	1	0	0	0	0	0.00304187	0	0.00947849	3	0.00119151	0	0.00714907	1	0.00251144
	OTU_453	Bacteria	Firmicutes	Clostridia	Clostridiales	Ruminococcaceae	unclassified	unclassified	0.012406	0	0.0372179	1	0	0	0	0	0.0330127	0	0.0990382	1	0	0	0	0	0	0	0	0	0	0	0	0	0	0	0	0	0	0	0	0	0.00620298	0	0.0372179	1	0	0	0	0	0.0165064
	OTU_454	Bacteria	Firmicutes	Clostridia	Clostridiales	Ruminococcaceae	unclassified	unclassified	0.0292573	0	0.0754563	2	0	0	0	0	0.035319	0.00160385	0.0985053	3	0	0	0	0	0	0	0	0	0	0	0	0	0.00300397	0	0.00901191	1	0	0	0	0	0.0146286	0	0.0754563	2	0	0	0	0	0.0191615
	OTU_455	Bacteria	unclassified	unclassified	unclassified	unclassified	unclassified	unclassified	0.0270719	0.00187575	0.0570622	3	0.00408501	0	0.0111615	2	0.0248896	0.00270577	0.0526674	3	0	0	0	0	0.00102046	0	0.00306138	1	0	0	0	0	0.0025733	0	0.00771989	1	0	0	0	0	0.0140462	0	0.0570622	4	0.00204251	0	0.0111615	2	0.0137315
	OTU_456	Bacteria	Bacteroidetes	unclassified	unclassified	unclassified	unclassified	unclassified	0.00062525	0	0.00187575	1	0	0	0	0	0.000901925	0	0.00270577	1	0.00192868	0	0.00578603	1	0.00303192	0	0.00459207	2	0	0	0	0	0.0043491	0	0.0115798	2	0	0	0	0	0.00182859	0	0.00459207	3	0	0	0	0	0.00262552
	OTU_457	Bacteria	Firmicutes	Clostridia	Clostridiales	unclassified	unclassified	unclassified	0.000957744	0	0.00287323	1	0	0	0	0	0.00107458	0	0.00322373	1	0	0	0	0	0.0695085	0	0.149977	2	0	0	0	0	0.0353328	0	0.103064	2	0	0	0	0	0.0352331	0	0.149977	3	0	0	0	0	0.0182037
	OTU_458	Bacteria	Firmicutes	Clostridia	Clostridiales	Ruminococcaceae	Ruminococcus	unclassified	0	0	0	0	0	0	0	0	0	0	0	0	0	0	0	0	0.0307246	0	0.0921737	1	0	0	0	0	0.0171652	0	0.0514955	1	0	0	0	0	0.0153623	0	0.0921737	1	0	0	0	0	0.00858258
	OTU_459	Bacteria	Firmicutes	Clostridia	Clostridiales	Lachnospiraceae	unclassified	unclassified	0.0538006	0.0268798	0.0878627	3	0.0092207	0.00669513	0.011408	3	0.0336801	0.0144346	0.048445	3	0.00223033	0	0.00444998	2	0	0	0	0	0	0	0	0	0	0	0	0	0	0	0	0	0.0269003	0	0.0878627	3	0.00461035	0	0.011408	3	0.0168401
	OTU_46	Bacteria	Firmicutes	Clostridia	Clostridiales	Ruminococcaceae	Gemmiger	unclassified	0.011394	0	0.0284355	2	0.0616044	0	0.140052	2	0.0139549	0	0.0386411	2	0.0333026	0	0.0999079	1	0.101679	0	0.280341	2	0.246219	0	0.707818	2	0.12605	0.00386801	0.326346	3	0.776094	0	2.323	2	0.0565365	0	0.280341	4	0.153912	0	0.707818	4	0.0700027
	OTU_460	Bacteria	Firmicutes	Clostridia	Clostridiales	Ruminococcaceae	unclassified	unclassified	0.063356	0.0367372	0.0893539	3	0	0	0	0	0.0571602	0.0321761	0.0790265	3	0	0	0	0	0.00372033	0	0.00719022	2	0	0	0	0	0.000864107	0	0.00259232	1	0	0	0	0	0.0335382	0	0.0893539	5	0	0	0	0	0.0290122
	OTU_461	Bacteria	Actinobacteria	Actinobacteria	Coriobacteriales	Coriobacteriaceae	Olsenella	Olsenella_umbonata	0	0	0	0	0	0	0	0	0	0	0	0	0.000964339	0	0.00289302	1	0	0	0	0	0	0	0	0	0	0	0	0	0	0	0	0	0	0	0	0	0	0	0	0	0
	OTU_462	Bacteria	Actinobacteria	Actinobacteria	Bifidobacteriales	Bifidobacteriaceae	Bifidobacterium	Bifidobacterium_bifidum	0	0	0	0	0	0	0	0	0	0	0	0	0	0	0	0	0.0157977	0	0.047393	1	0	0	0	0	0.0160539	0	0.0481616	1	0.00325461	0	0.00976382	1	0.00789883	0	0.047393	1	0	0	0	0	0.00802693
	OTU_463	Bacteria	Firmicutes	Clostridia	Clostridiales	Ruminococcaceae	unclassified	unclassified	0	0	0	0	0	0	0	0	0	0	0	0	0	0	0	0	0.0246018	0	0.0738055	1	0	0	0	0	0.0210385	0	0.0631156	1	0.00101757	0	0.0030527	1	0.0123009	0	0.0738055	1	0	0	0	0	0.0105193
	OTU_464	Bacteria	Firmicutes	Clostridia	Clostridiales	Clostridiaceae_1	Clostridium_sensu_stricto	Clostridium_butyricum	0.0011787	0	0.00187575	2	0.000364498	0	0.00109349	1	0.000901925	0	0.00270577	1	0	0	0	0	0.000433024	0	0.00129907	1	0	0	0	0	0	0	0	0	0.00103713	0	0.00311139	1	0.000805863	0	0.00187575	3	0.000182249	0	0.00109349	1	0.000450962
	OTU_465	Bacteria	Proteobacteria	Betaproteobacteria	Burkholderiales	Comamonadaceae	Comamonas	Comamonas_kerstersii	0.0162369	0	0.0487108	1	0.00124017	0	0.00372052	1	0.0273897	0	0.0821692	1	0	0	0	0	0	0	0	0	0	0	0	0	0	0	0	0	0	0	0	0	0.00811847	0	0.0487108	1	0.000620086	0	0.00372052	1	0.0136949
	OTU_466	Bacteria	Firmicutes	Clostridia	Clostridiales	Lachnospiraceae	Clostridium_XlVa	Ruminococcus_gnavus	0.00625647	0	0.0144596	2	0.000622404	0	0.00186721	1	0.00828251	0.00678491	0.00967266	3	0.0839708	0	0.13175	2	1.05717	0.490761	1.62023	3	0.0165807	0.000902853	0.0412728	3	0.729888	0.406954	1.15263	3	0.0564429	0.00155569	0.144677	3	0.531713	0	1.62023	5	0.00860157	0	0.0412728	4	0.369085
	OTU_467	Bacteria	Bacteroidetes	Bacteroidia	Bacteroidales	Prevotellaceae	Prevotella	unclassified	0.0012505	0	0.0037515	1	0.0171314	0	0.0513942	1	0	0	0	0	0	0	0	0	0	0	0	0	0.000598917	0	0.00179675	1	0.00097832	0	0.00293496	1	0	0	0	0	0.00062525	0	0.0037515	1	0.00886516	0	0.0513942	2	0.00048916
	OTU_468	Bacteria	Firmicutes	Clostridia	Clostridiales	Eubacteriaceae	Eubacterium	unclassified	0	0	0	0	0	0	0	0	0	0	0	0	0	0	0	0	0.0236633	0	0.0694886	2	0	0	0	0	0.00222902	0	0.00539502	2	0	0	0	0	0.0118316	0	0.0694886	2	0	0	0	0	0.00111451
	OTU_469	Bacteria	Firmicutes	Bacilli	Lactobacillales	Aerococcaceae	Facklamia	Facklamia_tabacinasalis	0	0	0	0	0	0	0	0	0	0	0	0	0.000964339	0	0.00289302	1	0.00459207	0	0.0137762	1	0	0	0	0	0.00642003	0	0.0102724	2	0	0	0	0	0.00229604	0	0.0137762	1	0	0	0	0	0.00321002
	OTU_47	Bacteria	Fusobacteria	Fusobacteriia	Fusobacteriales	Fusobacteriaceae	Fusobacterium	Fusobacterium_mortiferum	0.000749569	0	0.00224871	1	0	0	0	0	0.00224344	0	0.00483559	2	0.549024	0	0.962417	2	0.103075	0.0225185	0.151699	3	0.419543	0	1.25863	1	0.261527	0.00150322	0.677478	3	0.535088	0.00100918	1.31401	3	0.0519122	0	0.151699	4	0.209771	0	1.25863	1	0.131885
	OTU_470	Bacteria	Firmicutes	Clostridia	Clostridiales	Ruminococcaceae	Anaerofilum	Anaerofilum_pentosovorans	0	0	0	0	0.0150901	0.00154744	0.0289343	3	0.00143654	0	0.00270577	2	0.00758451	0.0011205	0.0181291	3	0.0143952	0.00459207	0.0315358	3	0.00723898	0	0.0197951	2	0.0183609	0.00385995	0.0445247	3	0.00554771	0	0.0166431	1	0.0071976	0	0.0315358	3	0.0111645	0	0.0289343	5	0.00989871
	OTU_471	Bacteria	Firmicutes	Clostridia	Clostridiales	Clostridiales_Incertae_Sedis_XIII	Mogibacterium	unclassified	0.00426513	0	0.0127954	1	0.00622948	0	0.0186884	1	0.00214915	0	0.00644745	1	0.00753754	0	0.0226126	1	0	0	0	0	0	0	0	0	0	0	0	0	0	0	0	0	0.00213256	0	0.0127954	1	0.00311474	0	0.0186884	1	0.00107458
	OTU_472	Bacteria	Firmicutes	Clostridia	Clostridiales	unclassified	unclassified	unclassified	0.00062525	0	0.00187575	1	0.0031957	0	0.00764096	2	0	0	0	0	0.000964339	0	0.00289302	1	0.0143339	0.00141351	0.0393851	3	0.0273811	0.0103961	0.0587903	3	0.01168	0.00150322	0.0257598	3	0.0121634	0.00178063	0.0240543	3	0.00747957	0	0.0393851	4	0.0152884	0	0.0587903	5	0.00584
	OTU_473	Bacteria	Lentisphaerae	Lentisphaeria	unclassified	unclassified	unclassified	unclassified	0.00062525	0	0.00187575	1	0	0	0	0	0.00126315	0	0.00378946	1	0	0	0	0	0.00116221	0	0.00198539	2	0	0	0	0	0.00150968	0	0.00323701	2	0	0	0	0	0.000893728	0	0.00198539	3	0	0	0	0	0.00138642
	OTU_474	Bacteria	Firmicutes	unclassified	unclassified	unclassified	unclassified	unclassified	0.0334855	0	0.0565922	2	0	0	0	0	0.0297081	0	0.0650382	2	0	0	0	0	0	0	0	0	0	0	0	0	0	0	0	0	0	0	0	0	0.0167428	0	0.0565922	2	0	0	0	0	0.0148541
	OTU_475	Bacteria	Firmicutes	unclassified	unclassified	unclassified	unclassified	unclassified	0.0375671	0.00781813	0.0652794	3	0	0	0	0	0.0275802	0.0144346	0.0346435	3	0	0	0	0	0	0	0	0	0	0	0	0	0	0	0	0	0	0	0	0	0.0187836	0	0.0652794	3	0	0	0	0	0.0137901
	OTU_476	Bacteria	Firmicutes	unclassified	unclassified	unclassified	unclassified	unclassified	0	0	0	0	0	0	0	0	0	0	0	0	0	0	0	0	0.00102046	0	0.00306138	1	0	0	0	0	0.0017227	0	0.00516809	1	0	0	0	0	0.00051023	0	0.00306138	1	0	0	0	0	0.000861349
	OTU_477	Bacteria	Firmicutes	Clostridia	Clostridiales	Ruminococcaceae	Flavonifractor	Flavonifractor_plautii	0	0	0	0	0	0	0	0	0	0	0	0	0	0	0	0	0.0130981	0	0.0392944	1	0	0	0	0	0.0150387	0	0.045116	1	0	0	0	0	0.00654907	0	0.0392944	1	0	0	0	0	0.00751933
	OTU_478	Bacteria	Actinobacteria	Actinobacteria	Actinomycetales	Nocardiaceae	Gordonia	Gordonia_hirsuta	0	0	0	0	0	0	0	0	0.000631576	0	0.00189473	1	0	0	0	0	0	0	0	0	0	0	0	0	0	0	0	0	0	0	0	0	0	0	0	0	0	0	0	0	0.000315788
	OTU_479	Bacteria	unclassified	unclassified	unclassified	unclassified	unclassified	unclassified	0.00357808	0	0.00848554	2	0	0	0	0	0.0116456	0	0.0349369	1	0.00217294	0	0.00362582	2	0.000661796	0	0.00198539	1	0	0	0	0	0.000858661	0	0.00257598	1	0	0	0	0	0.00211994	0	0.00848554	3	0	0	0	0	0.00625215
	OTU_48	Bacteria	Firmicutes	Clostridia	Clostridiales	Lachnospiraceae	Clostridium_XlVa	unclassified	0.00945384	0.00143662	0.0162246	3	0.248088	0.0843443	0.518396	3	0.0187016	0.0129703	0.0254425	3	0.31729	0.0810545	0.660525	3	0.842881	0.0228697	1.8379	3	1.54798	0.661714	2.53172	3	0.758247	0.0798474	1.75218	3	1.29059	0.525856	2.41443	3	0.426168	0.00143662	1.8379	6	0.898034	0.0843443	2.53172	6	0.388475
	OTU_480	Bacteria	Bacteroidetes	Bacteroidia	Bacteroidales	Prevotellaceae	Alloprevotella	Alloprevotella_rava	0	0	0	0	0.00145799	0	0.00437398	1	0.0036077	0	0.0108231	1	0	0	0	0	0	0	0	0	0	0	0	0	0.00215801	0	0.00647403	1	0	0	0	0	0	0	0	0	0.000728996	0	0.00437398	1	0.00288285
	OTU_481	Bacteria	Spirochaetes	Spirochaetia	Spirochaetales	Spirochaetaceae	Sphaerochaeta	Sphaerochaeta_globosa	0	0	0	0	0.00109349	0	0.00328048	1	0.00487085	0	0.0146126	1	0	0	0	0	0.00306138	0	0.00918414	1	0	0	0	0	0.00465228	0	0.00880488	2	0	0	0	0	0.00153069	0	0.00918414	1	0.000546747	0	0.00328048	1	0.00476157
	OTU_482	Bacteria	Firmicutes	Clostridia	Clostridiales	unclassified	unclassified	unclassified	0.00294152	0	0.00882455	1	0.00145799	0	0.00437398	1	0.0103632	0	0.0165073	2	0	0	0	0	0	0	0	0	0	0	0	0	0.000430674	0	0.00129202	1	0	0	0	0	0.00147076	0	0.00882455	1	0.000728996	0	0.00437398	1	0.00539691
	OTU_483	Bacteria	Firmicutes	Clostridia	Clostridiales	Ruminococcaceae	unclassified	unclassified	0.0147109	0	0.0441326	1	0.000620086	0	0.00186026	1	0.00972145	0	0.0291644	1	0	0	0	0	0	0	0	0	0	0	0	0	0	0	0	0	0	0	0	0	0.00735544	0	0.0441326	1	0.000310043	0	0.00186026	1	0.00486073
	OTU_484	Bacteria	Firmicutes	Clostridia	Clostridiales	Ruminococcaceae	unclassified	unclassified	0.0296125	0	0.0647937	2	0	0	0	0	0.0226304	0	0.0370372	2	0	0	0	0	0	0	0	0	0	0	0	0	0	0	0	0	0	0	0	0	0.0148062	0	0.0647937	2	0	0	0	0	0.0113152
	OTU_485	Bacteria	Firmicutes	Clostridia	Clostridiales	Ruminococcaceae	unclassified	unclassified	0.0234544	0	0.0703632	1	0	0	0	0	0.0155534	0	0.0466603	1	0	0	0	0	0	0	0	0	0	0	0	0	0	0	0	0	0	0	0	0	0.0117272	0	0.0703632	1	0	0	0	0	0.00777672
	OTU_486	Bacteria	Firmicutes	Clostridia	Clostridiales	Lachnospiraceae	unclassified	unclassified	0.0272502	0	0.0612379	2	0	0	0	0	0.0264385	0	0.0536044	2	0	0	0	0	0.00051023	0	0.00153069	1	0	0	0	0	0	0	0	0	0	0	0	0	0.0138802	0	0.0612379	3	0	0	0	0	0.0132193
	OTU_487	Bacteria	Bacteroidetes	Bacteroidia	Bacteroidales	Porphyromonadaceae	unclassified	unclassified	0.00187575	0	0.00562725	1	0.00145799	0	0.00437398	1	0.00523208	0	0.0156962	1	0.00385735	0	0.0115721	1	0.0026929	0.00150123	0.00459207	3	0	0	0	0	0.00221186	0	0.00516809	2	0	0	0	0	0.00228432	0	0.00562725	4	0.000728996	0	0.00437398	1	0.00372197
	OTU_488	Bacteria	Firmicutes	Bacilli	Lactobacillales	Streptococcaceae	Streptococcus	unclassified	0.0124785	0.00187575	0.0283298	3	0	0	0	0	0.0120163	0.00568419	0.0206922	3	0	0	0	0	0.016808	0	0.0263943	2	0.000401461	0	0.00120438	1	0.01298	0	0.0257679	2	0	0	0	0	0.0146432	0	0.0283298	5	0.000200731	0	0.00120438	1	0.0124982
	OTU_489	Bacteria	Firmicutes	Clostridia	Clostridiales	unclassified	unclassified	unclassified	0.0414206	0.037174	0.0446601	3	0	0	0	0	0.0252762	0.0160385	0.0327255	3	0	0	0	0	0.00139617	0	0.00418852	1	0	0	0	0	0.00287735	0	0.00863204	1	0	0	0	0	0.0214084	0	0.0446601	4	0	0	0	0	0.0140768
	OTU_49	Bacteria	Firmicutes	unclassified	unclassified	unclassified	unclassified	unclassified	0	0	0	0	0	0	0	0	0	0	0	0	0	0	0	0	1.14928	0	2.79531	2	0.475193	0	1.36049	2	1.20059	0	3.01445	2	0.257386	0	0.6836	2	0.57464	0	2.79531	2	0.237596	0	1.36049	2	0.600297
	OTU_490	Bacteria	Bacteroidetes	Bacteroidia	Bacteroidales	Porphyromonadaceae	unclassified	unclassified	0.00062525	0	0.00187575	1	0.00437398	0	0.0131219	1	0.00243543	0	0.00730628	1	0	0	0	0	0.00050041	0	0.00150123	1	0	0	0	0	0.00960775	0	0.0249472	2	0	0	0	0	0.00056283	0	0.00187575	2	0.00218699	0	0.0131219	1	0.00602159
	OTU_491	Bacteria	Firmicutes	Clostridia	Clostridiales	Lachnospiraceae	unclassified	unclassified	0.013322	0.00899483	0.0183099	3	0.0522416	0.0136586	0.0790185	3	0.0134644	0.00801925	0.0181294	3	2.89142	0.0011205	8.60786	3	0.0287562	0	0.0770078	2	0.000300951	0	0.000902853	1	0.0187164	0.00146748	0.0399963	3	0.00391357	0	0.00909941	2	0.0210391	0	0.0770078	5	0.0262713	0	0.0790185	4	0.0160904
	OTU_492	Bacteria	Firmicutes	Clostridia	Clostridiales	unclassified	unclassified	unclassified	0	0	0	0	0	0	0	0	0	0	0	0	0	0	0	0	0.00818046	0	0.0245414	1	0	0	0	0	0.00429062	0	0.0128719	1	0	0	0	0	0.00409023	0	0.0245414	1	0	0	0	0	0.00214531
	OTU_493	Bacteria	Bacteroidetes	Bacteroidia	Bacteroidales	Prevotellaceae	Alloprevotella	unclassified	0	0	0	0	0.000728996	0	0.00218699	1	0.031297	0	0.093891	1	0	0	0	0	0.0166004	0	0.0436785	2	0	0	0	0	0.00544081	0.00146748	0.00971104	3	0	0	0	0	0.00830021	0	0.0436785	2	0.000364498	0	0.00218699	1	0.0183689
	OTU_494	Bacteria	Firmicutes	Clostridia	Clostridiales	Eubacteriaceae	Eubacterium	unclassified	0	0	0	0	0.00160931	0	0.00482792	1	0.0025263	0	0.00757892	1	0.000373499	0	0.0011205	1	0.00480125	0	0.00874421	2	0.00217415	0	0.00507999	2	0.00340723	0	0.00590566	2	0.00746881	0	0.0224064	1	0.00240062	0	0.00874421	2	0.00189173	0	0.00507999	3	0.00296677
	OTU_495	Bacteria	Firmicutes	Clostridia	Clostridiales	Lachnospiraceae	Clostridium_XlVa	unclassified	0.0420112	0.00615777	0.113588	3	0.0366302	0.0040542	0.0570402	3	0.0357946	0	0.095477	2	0.115894	0.0494878	0.245183	3	0.0846559	0	0.172716	2	0.0156865	0.0111601	0.0244037	3	0.0480432	0.0193481	0.102519	3	0.0171727	0.00155569	0.0337134	3	0.0633335	0	0.172716	5	0.0261583	0.0040542	0.0570402	6	0.0419189
	OTU_496	Bacteria	Proteobacteria	Deltaproteobacteria	Desulfovibrionales	Desulfovibrionaceae	unclassified	unclassified	0.0308508	0	0.0501248	2	0.0017159	0	0.00514769	1	0.0362285	0.0154236	0.0725697	3	0.00438701	0	0.013161	1	0.003648	0	0.00794155	2	0	0	0	0	0	0	0	0	0	0	0	0	0.0172494	0	0.0501248	4	0.000857949	0	0.00514769	1	0.0181142
	OTU_497	Bacteria	unclassified	unclassified	unclassified	unclassified	unclassified	unclassified	0.0087535	0	0.0262605	1	0.000364498	0	0.00109349	1	0.00126315	0	0.00378946	1	0	0	0	0	0.00051023	0	0.00153069	1	0	0	0	0	0.00319018	0	0.00516809	2	0	0	0	0	0.00463187	0	0.0262605	2	0.000182249	0	0.00109349	1	0.00222667
	OTU_498	Bacteria	Firmicutes	Clostridia	Clostridiales	unclassified	unclassified	unclassified	0.0304498	0.0194406	0.0454351	3	0.000622404	0	0.00186721	1	0.0151696	0.0142447	0.0167799	3	0	0	0	0	0.0155525	0	0.0409158	2	0	0	0	0	0.0108662	0	0.0296278	2	0	0	0	0	0.0230011	0	0.0454351	5	0.000311202	0	0.00186721	1	0.0130179
	OTU_499	Bacteria	Firmicutes	Clostridia	Clostridiales	Ruminococcaceae	unclassified	unclassified	0.00352834	0.00166036	0.00704892	3	0.00160467	0	0.00372052	2	0.00408027	0	0.0103461	2	0	0	0	0	0.0250017	0	0.0619325	2	0	0	0	0	0.0185962	0.00410564	0.0412319	3	0.000854959	0	0.00155569	2	0.014265	0	0.0619325	5	0.000802335	0	0.00372052	2	0.0113382
	OTU_5	Bacteria	Verrucomicrobia	Verrucomicrobiae	Verrucomicrobiales	Verrucomicrobiaceae	Akkermansia	Akkermansia_muciniphila	7.24876	0.949783	14.6641	3	11.9578	0.0176755	25.1066	3	4.55785	0.886231	7.39672	3	9.21239	0.184061	20.6438	3	0.00247173	0	0.00432825	2	0.00368836	0.00120438	0.00553331	3	0.0335939	0	0.100782	1	0.00167079	0	0.00299401	2	3.62561	0	14.6641	5	5.98075	0.00120438	25.1066	6	2.29572
	OTU_50	Bacteria	Firmicutes	Clostridia	Clostridiales	Lachnospiraceae	Dorea	Dorea_longicatena	1.07679	0.804538	1.39455	3	0.0707354	0.0020069	0.156166	3	1.18211	0.699488	1.84197	3	0.0715155	0.00350394	0.203791	3	0.0557896	0	0.167369	1	0.0108395	0	0.0325184	1	1.00664	0.0971917	2.77908	3	0.00199601	0	0.00598802	1	0.56629	0	1.39455	4	0.0407874	0	0.156166	4	1.09438
	OTU_500	Bacteria	Firmicutes	Negativicutes	Selenomonadales	Veillonellaceae	Mitsuokella	Selenomonas_bovis	0	0	0	0	0.00947695	0	0.0284308	1	0	0	0	0	0	0	0	0	0	0	0	0	0	0	0	0	0	0	0	0	0	0	0	0	0	0	0	0	0.00473847	0	0.0284308	1	0
	OTU_501	Bacteria	unclassified	unclassified	unclassified	unclassified	unclassified	unclassified	0.000478872	0	0.00143662	1	0.00780553	0	0.0223231	2	0.00172435	0	0.00517304	1	0	0	0	0	0	0	0	0	0	0	0	0	0	0	0	0	0	0	0	0	0.000239436	0	0.00143662	1	0.00390276	0	0.0223231	2	0.000862174
	OTU_502	Bacteria	Spirochaetes	Spirochaetia	Spirochaetales	Spirochaetaceae	Treponema	Treponema_berlinense	0.0012505	0	0.0037515	1	0.00182249	0	0.00546747	1	0.000901925	0	0.00270577	1	0	0	0	0	0.00102046	0	0.00306138	1	0	0	0	0	0.00269296	0	0.0051439	2	0	0	0	0	0.00113548	0	0.0037515	2	0.000911245	0	0.00546747	1	0.00179744
	OTU_503	Bacteria	Spirochaetes	Spirochaetia	Spirochaetales	Spirochaetaceae	Sphaerochaeta	unclassified	0	0	0	0	0.00437398	0	0.0131219	1	0.00369858	0	0.0110957	1	0	0	0	0	0.00317367	0.00153069	0.00600492	3	0	0	0	0	0.0159108	0	0.0322846	2	0	0	0	0	0.00158683	0	0.00600492	3	0.00218699	0	0.0131219	1	0.00980469
	OTU_504	Bacteria	Verrucomicrobia	Opitutae	unclassified	unclassified	unclassified	unclassified	0	0	0	0	0	0	0	0	0.0189404	0	0.0568213	1	0	0	0	0	0.00102046	0	0.00306138	1	0	0	0	0	0.000917147	0	0.00146748	2	0	0	0	0	0.00051023	0	0.00306138	1	0	0	0	0	0.00992878
	OTU_505	Bacteria	Bacteroidetes	Bacteroidia	Bacteroidales	Prevotellaceae	Prevotella	unclassified	0.002501	0	0.007503	1	0.00291598	0	0.00874795	1	0	0	0	0	0	0	0	0	0.00198539	0	0.00595616	1	0	0	0	0	0.000430674	0	0.00129202	1	0	0	0	0	0.00224319	0	0.007503	2	0.00145799	0	0.00874795	1	0.000215337
	OTU_506	Bacteria	Firmicutes	Clostridia	Clostridiales	Ruminococcaceae	Anaerotruncus	Anaerotruncus_colihominis	0.0054446	0.00143662	0.0132368	3	0.00178283	0	0.00309487	2	0.00766211	0.00356118	0.0129299	3	0.00170305	0	0.00362582	2	0.00580036	0.00198539	0.0110874	3	0.00532543	0.00192189	0.0115144	3	0.00561708	0	0.0104153	2	0.00550301	0	0.0118419	2	0.00562248	0.00143662	0.0132368	6	0.00355413	0	0.0115144	5	0.00663959
	OTU_507	Bacteria	Bacteroidetes	Bacteroidia	Bacteroidales	Bacteroidaceae	Bacteroides	Bacteroides_fluxus	0.00130302	0	0.00390906	1	0	0	0	0	0.00126315	0	0.00378946	1	0.0969774	0	0.283516	2	1.16081	0	3.46742	2	0.065829	0	0.197487	1	0.607143	0	1.82143	1	1.99482	0	5.98447	1	0.581056	0	3.46742	3	0.0329145	0	0.197487	1	0.304203
	OTU_508	Bacteria	Bacteroidetes	Bacteroidia	Bacteroidales	Prevotellaceae	Prevotella	unclassified	0.0123612	0	0.0370837	1	0	0	0	0	0.0786401	0	0.234026	2	0	0	0	0	0	0	0	0	0	0	0	0	0	0	0	0	0	0	0	0	0.00618062	0	0.0370837	1	0	0	0	0	0.0393201
	OTU_509	Bacteria	Firmicutes	Clostridia	Clostridiales	unclassified	unclassified	unclassified	0	0	0	0	0	0	0	0	0	0	0	0	0	0	0	0	0	0	0	0	0.00096164	0	0.00288492	1	0.00248154	0	0.00744461	1	0.00180546	0	0.00541638	1	0	0	0	0	0.00048082	0	0.00288492	1	0.00124077
	OTU_51	Bacteria	Proteobacteria	Betaproteobacteria	Burkholderiales	Sutterellaceae	Parasutterella	Parasutterella_excrementihominis	0.0440367	0.0264737	0.0637086	3	0.0437943	0.00792279	0.108812	3	0.0369496	0.0202967	0.045545	3	0.00947095	0	0.0174923	2	1.29378	0.0108558	3.3701	3	0.775337	0.00120438	1.74509	3	1.2666	0.00643593	3.32771	3	0.538177	0.00149701	1.14689	3	0.668908	0.0108558	3.3701	6	0.409566	0.00120438	1.74509	6	0.651773
	OTU_510	Bacteria	Firmicutes	unclassified	unclassified	unclassified	unclassified	unclassified	0.00838403	0	0.0251521	1	0.000364498	0	0.00109349	1	0.0151533	0	0.0454598	1	0	0	0	0	0.00352251	0	0.00750615	2	0	0	0	0	0.00472398	0	0.0141719	1	0	0	0	0	0.00595327	0	0.0251521	3	0.000182249	0	0.00109349	1	0.00993862
	OTU_511	Bacteria	Firmicutes	Clostridia	Clostridiales	unclassified	unclassified	unclassified	0.0611466	0	0.18344	1	0	0	0	0	0.0431198	0	0.129359	1	0	0	0	0	0.00624696	0	0.0187409	1	0	0	0	0	0.00564834	0	0.0154317	2	0	0	0	0	0.0336968	0	0.18344	2	0	0	0	0	0.0243841
	OTU_512	Bacteria	Bacteroidetes	unclassified	unclassified	unclassified	unclassified	unclassified	0.0012505	0	0.0037515	1	0.000364498	0	0.00109349	1	0.0072154	0	0.0216462	1	0	0	0	0	0.00407202	0	0.0107148	2	0	0	0	0	0.0172418	0	0.0487905	2	0	0	0	0	0.00266126	0	0.0107148	3	0.000182249	0	0.00109349	1	0.0122286
	OTU_513	Bacteria	Firmicutes	Clostridia	Clostridiales	Eubacteriaceae	unclassified	unclassified	0.00422041	0	0.0126612	1	0.00064871	0	0.00194613	1	0.000631576	0	0.00189473	1	0.00289302	0	0.00867905	1	0.0058393	0	0.0159872	2	0.0135607	0	0.0212573	2	0.0107113	0.00129202	0.0267363	3	0.010988	0	0.0196982	2	0.00502985	0	0.0159872	3	0.00710469	0	0.0212573	3	0.00567144
	OTU_514	Bacteria	Actinobacteria	Actinobacteria	Coriobacteriales	Coriobacteriaceae	unclassified	unclassified	0.00430985	0	0.0129295	1	0.00124017	0	0.00372052	1	0.0059353	0	0.0178059	1	0.000853388	0	0.00256016	1	0	0	0	0	0	0	0	0	0	0	0	0	0	0	0	0	0.00215492	0	0.0129295	1	0.000620086	0	0.00372052	1	0.00296765
	OTU_515	Bacteria	Firmicutes	Clostridia	Clostridiales	unclassified	unclassified	unclassified	0.00483136	0.00187575	0.00704892	3	0.0164295	0	0.0446462	2	0.0057135	0	0.00907168	2	0.000373499	0	0.0011205	1	0	0	0	0	0	0	0	0	0	0	0	0	0	0	0	0	0.00241568	0	0.00704892	3	0.00821475	0	0.0446462	2	0.00285675
	OTU_516	Bacteria	Firmicutes	Clostridia	Clostridiales	Lachnospiraceae	Clostridium_XlVb	unclassified	0.00397176	0	0.0119153	1	0	0	0	0	0.00369858	0	0.0110957	1	0.00197777	0	0.00593331	1	0	0	0	0	0	0	0	0	0	0	0	0	0	0	0	0	0.00198588	0	0.0119153	1	0	0	0	0	0.00184929
	OTU_517	Bacteria	Firmicutes	Clostridia	Clostridiales	Ruminococcaceae	unclassified	unclassified	0.00209601	0	0.00628803	1	0.00584518	0	0.0175355	1	0.00405981	0	0.0121794	1	0.000673537	0	0.00202061	1	0.00943306	0	0.022343	2	0.0140366	0	0.0421098	1	0.00633741	0	0.0164282	2	0.0140445	0	0.0296879	2	0.00576454	0	0.022343	3	0.00994088	0	0.0421098	2	0.00519861
	OTU_518	Bacteria	Actinobacteria	Actinobacteria	Coriobacteriales	Coriobacteriaceae	unclassified	unclassified	0.0150479	0	0.0451437	1	0	0	0	0	0.0139165	0	0.0417496	1	0	0	0	0	0	0	0	0	0	0	0	0	0	0	0	0	0	0	0	0	0.00752395	0	0.0451437	1	0	0	0	0	0.00695827
	OTU_519	Bacteria	Firmicutes	Clostridia	Clostridiales	unclassified	unclassified	unclassified	0	0	0	0	0.000375604	0	0.00112681	1	0	0	0	0	0.000373499	0	0.0011205	1	0.0138131	0.00300246	0.0300599	3	0.000598917	0	0.00179675	1	0.00744155	0.0029707	0.0128799	3	0.000566335	0	0.001699	1	0.00690657	0	0.0300599	3	0.00048726	0	0.00179675	2	0.00372077
	OTU_52	Bacteria	Firmicutes	Clostridia	Clostridiales	Ruminococcaceae	unclassified	unclassified	0.218258	0.149485	0.312567	3	0.00328048	0	0.00984144	1	0.42331	0.207838	0.624291	3	0.125858	0	0.376092	2	1.23745	0.0870714	3.08694	3	0	0	0	0	0.834281	0.0866171	1.91045	3	0	0	0	0	0.727853	0.0870714	3.08694	6	0.00164024	0	0.00984144	1	0.628795
	OTU_520	Bacteria	Firmicutes	Clostridia	Clostridiales	Lachnospiraceae	Ruminococcus2	unclassified	0.206253	0.154388	0.233056	3	0.0211007	0.0020069	0.0509998	3	0.168386	0.140179	0.19378	3	0.0149933	0	0.0253807	2	0.00676017	0.00282701	0.0141488	3	0	0	0	0	0.0570106	0.0103081	0.140419	3	0.00408808	0	0.0105652	2	0.106506	0.00282701	0.233056	6	0.0105504	0	0.0509998	3	0.112698
	OTU_521	Bacteria	Bacteroidetes	Bacteroidia	Bacteroidales	Prevotellaceae	Alloprevotella	Alloprevotella_rava	0.0118798	0	0.0356393	1	0.00109349	0	0.00328048	1	0.00270577	0	0.00811732	1	0	0	0	0	0.0451057	0	0.124602	2	0	0	0	0	0.0184657	0	0.0348524	2	0	0	0	0	0.0284927	0	0.124602	3	0.000546747	0	0.00328048	1	0.0105857
	OTU_522	Bacteria	Proteobacteria	unclassified	unclassified	unclassified	unclassified	unclassified	0.00187575	0	0.00562725	1	0.00255149	0	0.00765446	1	0	0	0	0	0.00192868	0	0.00578603	1	0	0	0	0	0	0	0	0	0.0032406	0	0.00586992	2	0	0	0	0	0.000937875	0	0.00562725	1	0.00127574	0	0.00765446	1	0.0016203
	OTU_523	Bacteria	Bacteroidetes	Bacteroidia	Bacteroidales	Prevotellaceae	Alloprevotella	Alloprevotella_rava	0	0	0	0	0	0	0	0	0.000901925	0	0.00270577	1	0.00578603	0	0.0173581	1	0.0020311	0	0.00459207	2	0	0	0	0	0.00213993	0	0.0064198	1	0	0	0	0	0.00101555	0	0.00459207	2	0	0	0	0	0.00152093
	OTU_524	Bacteria	Bacteroidetes	Bacteroidia	Bacteroidales	Porphyromonadaceae	Butyricimonas	unclassified	0	0	0	0	0	0	0	0	0.00243543	0	0.00730628	1	0.00242312	0	0.00578603	2	0.000661796	0	0.00198539	1	0	0	0	0	0.00300397	0	0.00901191	1	0	0	0	0	0.000330898	0	0.00198539	1	0	0	0	0	0.0027197
	OTU_525	Bacteria	Bacteroidetes	Bacteroidia	Bacteroidales	Porphyromonadaceae	unclassified	unclassified	0	0	0	0	0	0	0	0	0.0036077	0	0.0108231	1	0.00192868	0	0.00578603	1	0.00217285	0.00153069	0.00300246	3	0	0	0	0	0.00294371	0	0.00775214	2	0	0	0	0	0.00108642	0	0.00300246	3	0	0	0	0	0.00327571
	OTU_526	Bacteria	Proteobacteria	Deltaproteobacteria	Desulfovibrionales	unclassified	unclassified	unclassified	0.0293727	0.0268798	0.0342105	3	0	0	0	0	0.0156003	0.00967266	0.0217045	3	0	0	0	0	0	0	0	0	0	0	0	0	0	0	0	0	0	0	0	0	0.0146864	0	0.0342105	3	0	0	0	0	0.00780013
	OTU_527	Bacteria	Firmicutes	Clostridia	Clostridiales	Ruminococcaceae	unclassified	unclassified	0.00426513	0	0.0127954	1	0	0	0	0	0.00667242	0	0.0200173	1	0	0	0	0	0.031729	0.00198539	0.069445	3	0.000300951	0	0.000902853	1	0.0224519	0.013386	0.0386398	3	0.000566335	0	0.001699	1	0.017997	0	0.069445	4	0.000150476	0	0.000902853	1	0.0145622
	OTU_528	Bacteria	unclassified	unclassified	unclassified	unclassified	unclassified	unclassified	0.011314	0	0.0339421	1	0	0	0	0	0.0298763	0	0.089629	1	0	0	0	0	0	0	0	0	0	0	0	0	0	0	0	0	0	0	0	0	0.00565702	0	0.0339421	1	0	0	0	0	0.0149382
	OTU_529	Bacteria	Firmicutes	Clostridia	Clostridiales	Clostridiales_Incertae_Sedis_XI	Peptoniphilus	Peptoniphilus_coxii	0	0	0	0	0	0	0	0	0	0	0	0	0	0	0	0	0.000943254	0	0.00282976	1	0.0528918	0	0.158675	1	0.000861349	0	0.00258405	1	0	0	0	0	0.000471627	0	0.00282976	1	0.0264459	0	0.158675	1	0.000430674
	OTU_53	Bacteria	Firmicutes	Clostridia	Clostridiales	Clostridiaceae_1	Clostridium_sensu_stricto	Clostridium_disporicum	1.60469	0.140138	4.26516	3	0.015167	0.00575252	0.0314743	3	1.50877	0.114171	4.16208	3	0.0265147	0.00362582	0.0387297	3	0.391194	0.0253455	1.06733	3	0.0256421	0	0.0614615	2	0.325583	0.0858643	0.709897	3	0.180349	0.0275108	0.416692	3	0.997943	0.0253455	4.26516	6	0.0204046	0	0.0614615	5	0.917177
	OTU_530	Bacteria	Bacteroidetes	Bacteroidia	Bacteroidales	unclassified	unclassified	unclassified	0.00110412	0	0.00187575	2	0	0	0	0	0.0098088	0	0.0294264	1	0	0	0	0	0	0	0	0	0	0	0	0	0.00386263	0	0.0115879	1	0	0	0	0	0.000552061	0	0.00187575	2	0	0	0	0	0.00683572
	OTU_531	Bacteria	Proteobacteria	Gammaproteobacteria	Pseudomonadales	Moraxellaceae	Psychrobacter	unclassified	0	0	0	0	0	0	0	0	0.00189473	0	0.00568419	1	0	0	0	0	0.00306138	0	0.00918414	1	0	0	0	0	0.0203612	0	0.0572317	2	0	0	0	0	0.00153069	0	0.00918414	1	0	0	0	0	0.011128
	OTU_532	Bacteria	Proteobacteria	Gammaproteobacteria	Pasteurellales	Pasteurellaceae	unclassified	unclassified	0	0	0	0	0	0	0	0	0	0	0	0	0.00273544	0	0.00672299	2	0	0	0	0	0	0	0	0	0.0025222	0	0.00756659	1	0.00384815	0	0.0115444	1	0	0	0	0	0	0	0	0	0.0012611
	OTU_533	Bacteria	Firmicutes	unclassified	unclassified	unclassified	unclassified	unclassified	0.00526759	0	0.0158028	1	0	0	0	0	0.0127453	0	0.038236	1	0	0	0	0	0	0	0	0	0	0	0	0	0	0	0	0	0	0	0	0	0.0026338	0	0.0158028	1	0	0	0	0	0.00637267
	OTU_534	Bacteria	Firmicutes	Clostridia	Clostridiales	unclassified	unclassified	unclassified	0.0239764	0	0.0641111	2	0	0	0	0	0.0272777	0	0.0721606	2	0	0	0	0	0	0	0	0	0	0	0	0	0	0	0	0	0	0	0	0	0.0119882	0	0.0641111	2	0	0	0	0	0.0136389
	OTU_535	Bacteria	Bacteroidetes	unclassified	unclassified	unclassified	unclassified	unclassified	0.150245	0	0.450734	1	0	0	0	0	0.159398	0	0.478193	1	0	0	0	0	0	0	0	0	0	0	0	0	0	0	0	0	0	0	0	0	0.0751224	0	0.450734	1	0	0	0	0	0.0796989
	OTU_536	Bacteria	Bacteroidetes	Bacteroidia	Bacteroidales	Bacteroidaceae	Bacteroides	unclassified	0	0	0	0	0	0	0	0	0	0	0	0	0	0	0	0	0	0	0	0	0	0	0	0	0.0115556	0	0.0346669	1	0	0	0	0	0	0	0	0	0	0	0	0	0.00577782
	OTU_537	Bacteria	Firmicutes	Clostridia	Clostridiales	Ruminococcaceae	unclassified	unclassified	0.00062525	0	0.00187575	1	0	0	0	0	0.00180385	0	0.00541155	1	0	0	0	0	0	0	0	0	0	0	0	0	0.00177312	0	0.00385188	2	0	0	0	0	0.000312625	0	0.00187575	1	0	0	0	0	0.00178849
	OTU_538	Bacteria	Firmicutes	unclassified	unclassified	unclassified	unclassified	unclassified	0.000478872	0	0.00143662	1	0	0	0	0	0.00279892	0	0.00839677	1	0	0	0	0	0	0	0	0	0	0	0	0	0	0	0	0	0	0	0	0	0.000239436	0	0.00143662	1	0	0	0	0	0.00139946
	OTU_539	Bacteria	Firmicutes	Clostridia	Clostridiales	Lachnospiraceae	Anaerostipes	unclassified	0	0	0	0	0	0	0	0	0	0	0	0	0.000494442	0	0.00148333	1	0.00228111	0	0.00574175	2	0.00412447	0	0.0104515	2	0.0029707	0	0.00891209	1	0.00789665	0	0.0141858	2	0.00114055	0	0.00574175	2	0.00206223	0	0.0104515	2	0.00148535
	OTU_54	Bacteria	Bacteroidetes	Bacteroidia	Bacteroidales	Bacteroidaceae	Bacteroides	unclassified	1.45939	0	4.37817	1	0	0	0	0	1.01133	0	3.03398	1	0.0012086	0	0.00362582	1	0	0	0	0	0.00048082	0	0.00144246	1	0	0	0	0	0	0	0	0	0.729695	0	4.37817	1	0.00024041	0	0.00144246	1	0.505663
	OTU_540	Bacteria	Firmicutes	Clostridia	Clostridiales	Ruminococcaceae	unclassified	unclassified	0.0081445	0	0.0188641	2	0.0085109	0	0.0255327	1	0.00403319	0	0.0064154	2	0	0	0	0	0.00558232	0	0.016747	1	0	0	0	0	0.00301472	0	0.00904416	1	0	0	0	0	0.00686341	0	0.0188641	3	0.00425545	0	0.0255327	1	0.00352396
	OTU_541	Bacteria	Firmicutes	Clostridia	Clostridiales	Ruminococcaceae	unclassified	unclassified	0.0235668	0.00166036	0.0491958	3	0.00226449	0	0.00566665	2	0.0135002	0.00160385	0.0278757	3	0	0	0	0	0.000734376	0	0.00220313	1	0	0	0	0	0.000359668	0	0.00107901	1	0	0	0	0	0.0121506	0	0.0491958	4	0.00113224	0	0.00566665	2	0.00692992
	OTU_542	Bacteria	Firmicutes	Clostridia	Clostridiales	unclassified	unclassified	unclassified	0.00437883	0.00143662	0.0100395	3	0	0	0	0	0.00333394	0	0.00838996	2	0	0	0	0	0.014357	0.00727547	0.0198083	3	0.00128126	0	0.00384379	1	0.006686	0	0.0141881	2	0.000880437	0	0.00264131	1	0.00936792	0.00143662	0.0198083	6	0.000640631	0	0.00384379	1	0.00500997
	OTU_543	Bacteria	Firmicutes	unclassified	unclassified	unclassified	unclassified	unclassified	0.0229452	0	0.0673991	2	0	0	0	0	0.0199355	0	0.0598065	1	0	0	0	0	0	0	0	0	0	0	0	0	0	0	0	0	0	0	0	0	0.0114726	0	0.0673991	2	0	0	0	0	0.00996776
	OTU_544	Bacteria	Firmicutes	Clostridia	Clostridiales	Ruminococcaceae	Oscillibacter	unclassified	0.00187575	0	0.00562725	1	0.00109349	0	0.00328048	1	0.0036077	0	0.0108231	1	0	0	0	0	0.00504338	0	0.00900739	2	0	0	0	0	0.00630306	0	0.0115718	2	0	0	0	0	0.00345957	0	0.00900739	3	0.000546747	0	0.00328048	1	0.00495538
	OTU_545	Bacteria	Firmicutes	unclassified	unclassified	unclassified	unclassified	unclassified	0.00122844	0	0.00224871	2	0	0	0	0	0.000537288	0	0.00161186	1	0	0	0	0	0.0102344	0	0.0213781	2	0	0	0	0	0.0123626	0	0.03066	2	0	0	0	0	0.00573142	0	0.0213781	4	0	0	0	0	0.00644996
	OTU_546	Bacteria	Firmicutes	Clostridia	Clostridiales	Ruminococcaceae	unclassified	unclassified	0.0204003	0	0.0339421	2	0	0	0	0	0.0203397	0	0.0320506	2	0	0	0	0	0	0	0	0	0	0	0	0	0	0	0	0	0	0	0	0	0.0102001	0	0.0339421	2	0	0	0	0	0.0101698
	OTU_547	Bacteria	Firmicutes	Clostridia	Clostridiales	unclassified	unclassified	unclassified	0.00234964	0	0.00704892	1	0	0	0	0	0	0	0	0	0	0	0	0	0.0163927	0.00110156	0.0465753	3	0	0	0	0	0.00729459	0	0.0218838	1	0	0	0	0	0.00937117	0	0.0465753	4	0	0	0	0	0.0036473
	OTU_548	Bacteria	unclassified	unclassified	unclassified	unclassified	unclassified	unclassified	0.0116912	0.0111388	0.0125761	3	0	0	0	0	0.0152232	0.00873422	0.0257083	3	0.000964339	0	0.00289302	1	0	0	0	0	0	0	0	0	0	0	0	0	0	0	0	0	0.00584561	0	0.0125761	3	0	0	0	0	0.00761158
	OTU_549	Bacteria	unclassified	unclassified	unclassified	unclassified	unclassified	unclassified	0.0308454	0	0.0925362	1	0.000728996	0	0.00218699	1	0.0214507	0	0.0643522	1	0	0	0	0	0	0	0	0	0	0	0	0	0	0	0	0	0	0	0	0	0.0154227	0	0.0925362	1	0.000364498	0	0.00218699	1	0.0107254
	OTU_55	Bacteria	Firmicutes	unclassified	unclassified	unclassified	unclassified	unclassified	1.68065	0.148966	2.97662	3	0.0334213	0	0.0611126	2	1.36597	0.111409	2.58173	3	0.0771614	0.0221838	0.105316	3	0	0	0	0	0	0	0	0	0.00107901	0	0.00323701	1	0	0	0	0	0.840324	0	2.97662	3	0.0167106	0	0.0611126	2	0.683525
	OTU_550	Bacteria	Firmicutes	unclassified	unclassified	unclassified	unclassified	unclassified	0.00709364	0	0.0212809	1	0	0	0	0	0.0273024	0	0.0819072	1	0	0	0	0	0	0	0	0	0	0	0	0	0	0	0	0	0	0	0	0	0.00354682	0	0.0212809	1	0	0	0	0	0.0136512
	OTU_551	Bacteria	Firmicutes	Bacilli	Lactobacillales	Carnobacteriaceae	Atopostipes	Atopostipes_suicloacalis	0	0	0	0	0	0	0	0	0	0	0	0	0.000964339	0	0.00289302	1	0.00051023	0	0.00153069	1	0	0	0	0	0.00529078	0.00128396	0.0102724	3	0	0	0	0	0.000255115	0	0.00153069	1	0	0	0	0	0.00264539
	OTU_552	Bacteria	Firmicutes	Clostridia	Clostridiales	unclassified	unclassified	unclassified	0.00398014	0	0.0086197	2	0.00917969	0	0.0174293	2	0.00548318	0	0.0112765	2	0.00522212	0	0.0120405	2	0	0	0	0	0	0	0	0	0.000359668	0	0.00107901	1	0	0	0	0	0.00199007	0	0.0086197	2	0.00458985	0	0.0174293	2	0.00292143
	OTU_553	Bacteria	Firmicutes	Clostridia	Clostridiales	Ruminococcaceae	unclassified	unclassified	0.00375358	0.00143662	0.00816378	3	0.00405	0	0.00901629	2	0	0	0	0	0.000373499	0	0.0011205	1	0.000867598	0	0.00150123	2	0.00293179	0	0.00612413	2	0	0	0	0	0.00401438	0	0.00743474	2	0.00231059	0	0.00816378	5	0.00349089	0	0.00901629	4	0
	OTU_554	Bacteria	Bacteroidetes	unclassified	unclassified	unclassified	unclassified	unclassified	0.00062525	0	0.00187575	1	0.00218699	0	0.00656096	1	0	0	0	0	0	0	0	0	0	0	0	0	0	0	0	0	0	0	0	0	0	0	0	0	0.000312625	0	0.00187575	1	0.00109349	0	0.00656096	1	0
	OTU_555	Bacteria	Bacteroidetes	Bacteroidia	Bacteroidales	Prevotellaceae	unclassified	unclassified	0	0	0	0	0	0	0	0	0	0	0	0	0	0	0	0	0	0	0	0	0	0	0	0	0.0136965	0	0.0410895	1	0	0	0	0	0	0	0	0	0	0	0	0	0.00684824
	OTU_556	Bacteria	Bacteroidetes	Bacteroidia	Bacteroidales	Prevotellaceae	Prevotella	unclassified	0	0	0	0	0.00109349	0	0.00328048	1	0	0	0	0	0	0	0	0	0	0	0	0	0	0	0	0	0	0	0	0	0	0	0	0	0	0	0	0	0.000546747	0	0.00328048	1	0
	OTU_557	Bacteria	Bacteroidetes	Bacteroidia	Bacteroidales	Bacteroidaceae	Bacteroides	unclassified	0	0	0	0	0	0	0	0	0	0	0	0	0	0	0	0	0	0	0	0	0	0	0	0	0	0	0	0	0	0	0	0	0	0	0	0	0	0	0	0	0
	OTU_558	Bacteria	Bacteroidetes	Bacteroidia	Bacteroidales	Prevotellaceae	Prevotella	unclassified	0	0	0	0	0.0120284	0	0.0360853	1	0.000631576	0	0.00189473	1	0	0	0	0	0.00051023	0	0.00153069	1	0	0	0	0	0	0	0	0	0	0	0	0	0.000255115	0	0.00153069	1	0.00601421	0	0.0360853	1	0.000315788
	OTU_559	Bacteria	Firmicutes	Clostridia	Clostridiales	Ruminococcaceae	Ruminococcus	Ruminococcus_flavefaciens	0	0	0	0	0	0	0	0	0	0	0	0	0	0	0	0	0.00485031	0	0.0145509	1	0	0	0	0	0.00669796	0	0.0200939	1	0	0	0	0	0.00242516	0	0.0145509	1	0	0	0	0	0.00334898
	OTU_56	Bacteria	Firmicutes	Clostridia	Clostridiales	Lachnospiraceae	Blautia	Blautia_luti	0.734001	0.17858	1.45575	3	0.0237337	0.00915443	0.0392942	3	0.793782	0.252769	1.75593	3	0.0987566	0.0686826	0.125173	3	0.123324	0.00282976	0.248429	3	0.0518353	0.0160507	0.0705794	3	0.448307	0.174914	0.7278	3	0.0963922	0.0228072	0.156726	3	0.428663	0.00282976	1.45575	6	0.0377845	0.00915443	0.0705794	6	0.621045
	OTU_560	Bacteria	unclassified	unclassified	unclassified	unclassified	unclassified	unclassified	0	0	0	0	0	0	0	0	0	0	0	0	0	0	0	0	0.0187107	0	0.056132	1	0	0	0	0	0.00600525	0	0.0180158	1	0	0	0	0	0.00935534	0	0.056132	1	0	0	0	0	0.00300263
	OTU_561	Bacteria	unclassified	unclassified	unclassified	unclassified	unclassified	unclassified	0.000957744	0	0.00287323	1	0	0	0	0	0.00432344	0	0.0129703	1	0	0	0	0	0	0	0	0	0	0	0	0	0	0	0	0	0	0	0	0	0.000478872	0	0.00287323	1	0	0	0	0	0.00216172
	OTU_562	Bacteria	Firmicutes	Clostridia	Clostridiales	Ruminococcaceae	unclassified	unclassified	0.0239226	0.0139759	0.0326397	3	0.00493576	0.000773718	0.0101413	3	0.0162277	0.011958	0.0221915	3	0.00917826	0	0.0144651	2	0.022803	0.0061739	0.0426585	3	0.0109608	0.00133561	0.0254227	3	0.0211078	0.00518464	0.0503946	3	0.00736498	0	0.0176877	2	0.0233628	0.0061739	0.0426585	6	0.00794829	0.000773718	0.0254227	6	0.0186678
	OTU_563	Bacteria	unclassified	unclassified	unclassified	unclassified	unclassified	unclassified	0.00062525	0	0.00187575	1	0	0	0	0	0.000901925	0	0.00270577	1	0.00289302	0	0.00867905	1	0	0	0	0	0	0	0	0	0.000861349	0	0.00258405	1	0	0	0	0	0.000312625	0	0.00187575	1	0	0	0	0	0.000881637
	OTU_564	Bacteria	Firmicutes	Clostridia	Clostridiales	Ruminococcaceae	unclassified	unclassified	0.00449318	0	0.00840648	2	0	0	0	0	0.00106923	0	0.0032077	1	0	0	0	0	0.0417726	0.00110156	0.118387	3	0.00312111	0	0.00936334	1	0.0297417	0.00107901	0.07476	3	0.0020354	0	0.0061062	1	0.0231329	0	0.118387	5	0.00156056	0	0.00936334	1	0.0154054
	OTU_565	Bacteria	Bacteroidetes	Bacteroidia	Bacteroidales	Porphyromonadaceae	Butyricimonas	unclassified	0.00143662	0	0.00430985	1	0	0	0	0	0.00107458	0	0.00322373	1	0.000494442	0	0.00148333	1	0.00314759	0	0.00794155	2	0	0	0	0	0.00150968	0	0.00323701	2	0	0	0	0	0.00229211	0	0.00794155	3	0	0	0	0	0.00129213
	OTU_566	Bacteria	Bacteroidetes	Bacteroidia	Bacteroidales	Porphyromonadaceae	unclassified	unclassified	0	0	0	0	0	0	0	0	0	0	0	0	0	0	0	0	0	0	0	0	0	0	0	0	0.00129202	0	0.00387607	1	0	0	0	0	0	0	0	0	0	0	0	0	0.000646012
	OTU_567	Bacteria	Bacteroidetes	Bacteroidia	Bacteroidales	Prevotellaceae	unclassified	unclassified	0	0	0	0	0	0	0	0	0	0	0	0	0	0	0	0	0	0	0	0	0	0	0	0	0	0	0	0	0	0	0	0	0	0	0	0	0	0	0	0	0
	OTU_568	Bacteria	Lentisphaerae	Lentisphaeria	Victivallales	Victivallaceae	Victivallis	Victivallis_vadensis	0.00434048	0	0.0113611	2	0.00186026	0	0.00558077	1	0.00299091	0	0.00541155	2	0.00487079	0	0.00867905	2	0	0	0	0	0	0	0	0	0	0	0	0	0	0	0	0	0.00217024	0	0.0113611	2	0.000930129	0	0.00558077	1	0.00149545
	OTU_569	Bacteria	Firmicutes	Clostridia	Clostridiales	Ruminococcaceae	unclassified	unclassified	0	0	0	0	0.000364498	0	0.00109349	1	0	0	0	0	0	0	0	0	0.00153069	0	0.00459207	1	0	0	0	0	0.000427987	0	0.00128396	1	0	0	0	0	0.000765345	0	0.00459207	1	0.000182249	0	0.00109349	1	0.000213993
	OTU_57	Bacteria	Bacteroidetes	Bacteroidia	Bacteroidales	Prevotellaceae	Alloprevotella	unclassified	0.890542	0	2.67163	1	0	0	0	0	1.06958	0	3.20873	1	0	0	0	0	0	0	0	0	0	0	0	0	0	0	0	0	0	0	0	0	0.445271	0	2.67163	1	0	0	0	0	0.534788
	OTU_570	Bacteria	Firmicutes	Clostridia	Clostridiales	unclassified	unclassified	unclassified	0.00062525	0	0.00187575	1	0	0	0	0	0.00216508	0	0.00649523	1	0	0	0	0	0.01369	0.00141351	0.0365951	3	0	0	0	0	0.0113539	0.00258405	0.0226727	3	0	0	0	0	0.00715762	0	0.0365951	4	0	0	0	0	0.00675947
	OTU_571	Bacteria	Firmicutes	Clostridia	Clostridiales	Ruminococcaceae	unclassified	unclassified	0.00355173	0	0.0106552	1	0	0	0	0	0.00160385	0	0.00481155	1	0	0	0	0	0	0	0	0	0	0	0	0	0	0	0	0	0	0	0	0	0.00177586	0	0.0106552	1	0	0	0	0	0.000801925
	OTU_572	Bacteria	Firmicutes	Clostridia	Clostridiales	unclassified	unclassified	unclassified	0	0	0	0	0.000375604	0	0.00112681	1	0	0	0	0	0	0	0	0	0.0068529	0	0.0161427	2	0.000846666	0	0.00254	1	0.00952221	0	0.0208306	2	0.00223713	0	0.00371737	2	0.00342645	0	0.0161427	2	0.000611135	0	0.00254	2	0.0047611
	OTU_573	Bacteria	Bacteroidetes	Bacteroidia	Bacteroidales	unclassified	unclassified	unclassified	0	0	0	0	0.088609	0.00496208	0.212813	3	0.0061201	0.00189473	0.00839677	3	0.0271281	0	0.0704643	2	0.0212978	0	0.0588211	2	0.10415	0.00667806	0.26602	3	0.0193498	0.0167399	0.0207949	3	0.0483719	0.00771978	0.102822	3	0.0106489	0	0.0588211	2	0.0963796	0.00496208	0.26602	6	0.012735
	OTU_574	Bacteria	Verrucomicrobia	Opitutae	Puniceicoccales	Puniceicoccaceae	unclassified	unclassified	0.0280899	0.00498107	0.0637542	3	0	0	0	0	0.0125256	0.00160385	0.0230025	3	0	0	0	0	0	0	0	0	0	0	0	0	0	0	0	0	0	0	0	0	0.014045	0	0.0637542	3	0	0	0	0	0.00626278
	OTU_575	Bacteria	Firmicutes	Clostridia	Clostridiales	Lachnospiraceae	unclassified	unclassified	0.332492	0.103666	0.668999	3	0.0747959	0.0298237	0.139033	3	0.329535	0.131688	0.640959	3	0.0556902	0.019232	0.0868116	3	0.0887796	0.0241688	0.18564	3	0.161597	0.019081	0.445782	3	0.0998172	0.0257679	0.211478	3	0.10546	0.0176288	0.278878	3	0.210636	0.0241688	0.668999	6	0.118196	0.019081	0.445782	6	0.214676
	OTU_576	Bacteria	Bacteroidetes	unclassified	unclassified	unclassified	unclassified	unclassified	0	0	0	0	0.000364498	0	0.00109349	1	0	0	0	0	0	0	0	0	0	0	0	0	0	0	0	0	0.0100888	0	0.0264147	2	0	0	0	0	0	0	0	0	0.000182249	0	0.00109349	1	0.00504442
	OTU_577	Bacteria	Proteobacteria	Alphaproteobacteria	unclassified	unclassified	unclassified	unclassified	0	0	0	0	0	0	0	0	0.000901925	0	0.00270577	1	0	0	0	0	0.00101064	0	0.00153069	2	0	0	0	0	0.000430674	0	0.00129202	1	0	0	0	0	0.00050532	0	0.00153069	2	0	0	0	0	0.0006663
	OTU_578	Bacteria	Firmicutes	Clostridia	Clostridiales	Lachnospiraceae	unclassified	unclassified	0.00191549	0	0.00574647	1	0.0392871	0	0.116768	2	0.00172435	0	0.00517304	1	0	0	0	0	0	0	0	0	0	0	0	0	0.000501072	0	0.00150322	1	0	0	0	0	0.000957744	0	0.00574647	1	0.0196436	0	0.116768	2	0.00111271
	OTU_579	Bacteria	Proteobacteria	Gammaproteobacteria	Pasteurellales	Pasteurellaceae	Pasteurella	Pasteurella_aerogenes	0	0	0	0	0	0	0	0	0	0	0	0	0.0151867	0	0.0242705	2	0.00183382	0	0.00397078	2	0	0	0	0	0.000359668	0	0.00107901	1	0.00798319	0	0.0239496	1	0.000916911	0	0.00397078	2	0	0	0	0	0.000179834
	OTU_58	Bacteria	Bacteroidetes	unclassified	unclassified	unclassified	unclassified	unclassified	2.45205	0.594066	3.62808	3	0.000728996	0	0.00218699	1	2.50011	1.97083	3.16386	3	0.0154294	0	0.0462883	1	0.0204261	0.00612276	0.0476493	3	0	0	0	0	0.0154346	0.00146748	0.0372832	3	0	0	0	0	1.23624	0.00612276	3.62808	6	0.000364498	0	0.00218699	1	1.25777
	OTU_580	Bacteria	Firmicutes	Erysipelotrichia	Erysipelotrichales	Erysipelotrichaceae	unclassified	unclassified	0	0	0	0	0	0	0	0	0.000631576	0	0.00189473	1	0.00410849	0	0.0123255	1	0.00100082	0	0.00300246	1	0	0	0	0	0.0012795	0.00107901	0.00146748	3	0.00118709	0	0.00356125	1	0.00050041	0	0.00300246	1	0	0	0	0	0.00095554
	OTU_581	Bacteria	unclassified	unclassified	unclassified	unclassified	unclassified	unclassified	0	0	0	0	0	0	0	0	0	0	0	0	0	0	0	0	0	0	0	0	0	0	0	0	0	0	0	0	0	0	0	0	0	0	0	0	0	0	0	0	0
	OTU_582	Bacteria	Firmicutes	unclassified	unclassified	unclassified	unclassified	unclassified	0.0117272	0	0.0351816	1	0	0	0	0	0.00696653	0	0.0208996	1	0	0	0	0	0	0	0	0	0	0	0	0	0	0	0	0	0	0	0	0	0.0058636	0	0.0351816	1	0	0	0	0	0.00348327
	OTU_583	Bacteria	Firmicutes	Erysipelotrichia	Erysipelotrichales	Erysipelotrichaceae	unclassified	unclassified	0.0012505	0	0.0037515	1	0.00109349	0	0.00328048	1	0.000901925	0	0.00270577	1	0	0	0	0	0.00051023	0	0.00153069	1	0	0	0	0	0.00958912	0	0.0258324	2	0	0	0	0	0.000880365	0	0.0037515	2	0.000546747	0	0.00328048	1	0.00524552
	OTU_584	Bacteria	Firmicutes	Negativicutes	Selenomonadales	Acidaminococcaceae	Succiniclasticum	Succiniclasticum_ruminis	0	0	0	0	0	0	0	0	0	0	0	0	0	0	0	0	0	0	0	0	0	0	0	0	0	0	0	0	0	0	0	0	0	0	0	0	0	0	0	0	0
	OTU_585	Bacteria	Bacteroidetes	unclassified	unclassified	unclassified	unclassified	unclassified	0.154877	0	0.464632	1	0	0	0	0	0.173015	0	0.519046	1	0	0	0	0	0	0	0	0	0	0	0	0	0	0	0	0	0	0	0	0	0.0774386	0	0.464632	1	0	0	0	0	0.0865076
	OTU_586	Bacteria	Firmicutes	Bacilli	Lactobacillales	Carnobacteriaceae	Trichococcus	unclassified	0	0	0	0	0	0	0	0	0.00126315	0	0.00378946	1	0.000964339	0	0.00289302	1	0.00255115	0	0.00765345	1	0	0	0	0	0.00269027	0	0.00513584	2	0.000593542	0	0.00178063	1	0.00127557	0	0.00765345	1	0	0	0	0	0.00197671
	OTU_587	Bacteria	Proteobacteria	Gammaproteobacteria	Pasteurellales	Pasteurellaceae	Actinobacillus	unclassified	0	0	0	0	0	0	0	0	0.000901925	0	0.00270577	1	0.0188129	0	0.031374	2	0	0	0	0	0	0	0	0	0.00351087	0	0.0090193	2	0.00589592	0	0.0176877	1	0	0	0	0	0	0	0	0	0.0022064
	OTU_588	Bacteria	Firmicutes	Clostridia	Clostridiales	Ruminococcaceae	Clostridium_IV	unclassified	0.00481229	0	0.00882455	2	0	0	0	0	0.00342823	0	0.0102847	1	0	0	0	0	0.00998977	0	0.0299693	1	0	0	0	0	0.0110916	0	0.0321958	2	0	0	0	0	0.00740103	0	0.0299693	3	0	0	0	0	0.00725991
	OTU_589	Bacteria	Firmicutes	Clostridia	Clostridiales	unclassified	unclassified	unclassified	0	0	0	0	0.00182249	0	0.00546747	1	0	0	0	0	0	0	0	0	0.00969437	0	0.0290831	1	0	0	0	0	0.000427987	0	0.00128396	1	0	0	0	0	0.00484719	0	0.0290831	1	0.000911245	0	0.00546747	1	0.000213993
	OTU_59	Bacteria	Bacteroidetes	unclassified	unclassified	unclassified	unclassified	unclassified	1.50326	0	4.50979	1	0.000984584	0	0.00186026	2	1.26272	0	3.78169	2	0	0	0	0	0.00100082	0	0.00300246	1	0	0	0	0	0.000427987	0	0.00128396	1	0	0	0	0	0.752133	0	4.50979	2	0.000492292	0	0.00186026	2	0.631573
	OTU_590	Bacteria	Actinobacteria	Actinobacteria	Coriobacteriales	Coriobacteriaceae	Collinsella	unclassified	0	0	0	0	0	0	0	0	0.000534616	0	0.00160385	1	0	0	0	0	0.0177372	0	0.0532116	1	0	0	0	0	0.0141585	0	0.0424755	1	0.000518565	0	0.00155569	1	0.0088686	0	0.0532116	1	0	0	0	0	0.00734656
	OTU_591	Bacteria	Proteobacteria	Epsilonproteobacteria	Campylobacterales	Helicobacteraceae	Helicobacter	Helicobacter_rodentium	0	0	0	0	0	0	0	0	0.0168662	0	0.0505987	1	0	0	0	0	0.00167244	0.00150123	0.00198539	3	0	0	0	0	0.00839509	0	0.0219483	2	0	0	0	0	0.000836218	0	0.00198539	3	0	0	0	0	0.0126307
	OTU_592	Bacteria	Firmicutes	Clostridia	Clostridiales	Lachnospiraceae	Blautia	unclassified	0.57566	0.226348	0.770999	3	0.129038	0.060034	0.185625	3	0.503537	0.206498	0.739537	3	0.156905	0.0923519	0.236549	3	0.210508	0.00141351	0.620323	3	0.139138	0	0.396941	2	0.238894	0	0.711531	2	0.248221	0.001699	0.702075	3	0.393084	0.00141351	0.770999	6	0.134088	0	0.396941	5	0.371216
	OTU_593	Bacteria	Firmicutes	Clostridia	Clostridiales	Lachnospiraceae	unclassified	unclassified	0	0	0	0	0	0	0	0	0	0	0	0	0	0	0	0	0.0224837	0	0.0674511	1	0.000890409	0	0.00267123	1	0.0156142	0	0.0438159	2	0	0	0	0	0.0112418	0	0.0674511	1	0.000445204	0	0.00267123	1	0.00780709
	OTU_594	Bacteria	Proteobacteria	Epsilonproteobacteria	Campylobacterales	Helicobacteraceae	Helicobacter	Helicobacter_rappini	0	0	0	0	0.000728996	0	0.00218699	1	0	0	0	0	0	0	0	0	0.00198539	0	0.00595616	1	0	0	0	0	0.00226228	0	0.00385188	2	0	0	0	0	0.000992694	0	0.00595616	1	0.000364498	0	0.00218699	1	0.00113114
	OTU_595	Bacteria	Proteobacteria	Gammaproteobacteria	Pseudomonadales	Moraxellaceae	Acinetobacter	unclassified	0.0012505	0	0.0037515	1	0.000728996	0	0.00218699	1	0.0151578	0	0.0454735	1	0.00289302	0	0.00867905	1	0.0127459	0	0.0367366	2	0	0	0	0	0.0064198	0	0.0192594	1	0	0	0	0	0.00699822	0	0.0367366	3	0.000364498	0	0.00218699	1	0.0107888
	OTU_596	Archaea	Euryarchaeota	Thermoplasmata	Methanomassiliicoccales	Methanomassiliicoccaceae	Methanomassiliicoccus	Methanomassiliicoccus_luminyensis	0	0	0	0	0.000620086	0	0.00186026	1	0.00983394	0	0.0295018	1	0	0	0	0	0	0	0	0	0	0	0	0	0	0	0	0	0	0	0	0	0	0	0	0	0.000310043	0	0.00186026	1	0.00491697
	OTU_597	Bacteria	Actinobacteria	Actinobacteria	Coriobacteriales	Coriobacteriaceae	unclassified	unclassified	0.00185647	0	0.00556942	1	0	0	0	0	0.0058973	0	0.0176919	1	0	0	0	0	0	0	0	0	0	0	0	0	0	0	0	0	0	0	0	0	0.000928237	0	0.00556942	1	0	0	0	0	0.00294865
	OTU_598	Bacteria	Proteobacteria	Alphaproteobacteria	unclassified	unclassified	unclassified	unclassified	0	0	0	0	0	0	0	0	0	0	0	0	0	0	0	0	0.00399897	0	0.00749321	2	0.00128126	0	0.00384379	1	0.00409751	0	0.0097246	2	0	0	0	0	0.00199948	0	0.00749321	2	0.000640631	0	0.00384379	1	0.00204875
	OTU_599	Bacteria	Bacteroidetes	Bacteroidia	Bacteroidales	Bacteroidaceae	Bacteroides	unclassified	0	0	0	0	0.0379864	0.00186721	0.106951	3	0	0	0	0	0.0118046	0.00849551	0.0159978	3	0.0135614	0	0.0406841	1	0.26632	0	0.797518	2	0.00515466	0	0.015464	1	0.0979128	0.00706325	0.262621	3	0.00678069	0	0.0406841	1	0.152153	0	0.797518	5	0.00257733
	OTU_6	Bacteria	Bacteroidetes	Bacteroidia	Bacteroidales	Bacteroidaceae	Bacteroides	Bacteroides_uniformis	0.291335	0.0820641	0.56854	3	20.5652	2.69401	56.2567	3	0.610892	0.101756	1.02862	3	12.2203	0.0181291	33.4266	3	2.02534	0.838152	3.03926	3	6.16367	0.88291	15.1328	3	1.49443	0.910184	2.12318	3	4.53405	0.855371	9.01078	3	1.15834	0.0820641	3.03926	6	13.3645	0.88291	56.2567	6	1.05266
	OTU_60	Bacteria	Firmicutes	Negativicutes	Selenomonadales	Acidaminococcaceae	Phascolarctobacterium	Phascolarctobacterium_faecium	0.0157938	0	0.0366812	2	0.158051	0	0.268881	2	0.0107698	0	0.018402	2	0.088273	0	0.170855	2	0.0682701	0	0.20481	1	0.0550926	0	0.165278	1	0.0407931	0	0.122379	1	0.124779	0	0.374337	1	0.042032	0	0.20481	3	0.106572	0	0.268881	3	0.0257814
	OTU_600	Bacteria	Bacteroidetes	Bacteroidia	Bacteroidales	Porphyromonadaceae	unclassified	unclassified	0	0	0	0	0	0	0	0	0	0	0	0	0	0	0	0	0.00102046	0	0.00306138	1	0	0	0	0	0	0	0	0	0	0	0	0	0.00051023	0	0.00306138	1	0	0	0	0	0
	OTU_601	Bacteria	Firmicutes	Clostridia	Clostridiales	Ruminococcaceae	unclassified	unclassified	0.00202421	0	0.00441228	2	0.000620086	0	0.00186026	1	0.000537288	0	0.00161186	1	0	0	0	0	0.0113572	0	0.0326581	2	0	0	0	0	0.00856603	0.00107901	0.0231516	3	0	0	0	0	0.0066907	0	0.0326581	4	0.000310043	0	0.00186026	1	0.00455166
	OTU_602	Bacteria	Firmicutes	unclassified	unclassified	unclassified	unclassified	unclassified	0.00170731	0	0.00287323	2	0.00863064	0	0.0175152	2	0	0	0	0	0.00192868	0	0.00578603	1	0.00637971	0	0.0176379	2	0	0	0	0	0.0038161	0	0.0114483	1	0	0	0	0	0.00404351	0	0.0176379	4	0.00431532	0	0.0175152	2	0.00190805
	OTU_603	Bacteria	Proteobacteria	Gammaproteobacteria	Aeromonadales	Succinivibrionaceae	Anaerobiospirillum	Anaerobiospirillum_succiniciproducens	0	0	0	0	0	0	0	0	0.010914	0	0.0327419	1	0	0	0	0	0.00117203	0	0.00198539	2	0	0	0	0	0.00215801	0	0.00647403	1	0	0	0	0	0.000586013	0	0.00198539	2	0	0	0	0	0.00653599
	OTU_604	Bacteria	Firmicutes	Clostridia	Clostridiales	Ruminococcaceae	unclassified	unclassified	0.0191424	0.00615777	0.0258129	3	0.000364498	0	0.00109349	1	0.0233865	0.0160881	0.0362656	3	0	0	0	0	0	0	0	0	0	0	0	0	0	0	0	0	0	0	0	0	0.00957121	0	0.0258129	3	0.000182249	0	0.00109349	1	0.0116933
	OTU_605	Bacteria	Firmicutes	Clostridia	Clostridiales	Ruminococcaceae	Clostridium_IV	unclassified	0.00234964	0	0.00704892	1	0.0107991	0	0.0323972	1	0.000649773	0	0.00194932	1	0.000853388	0	0.00256016	1	0	0	0	0	0	0	0	0	0	0	0	0	0	0	0	0	0.00117482	0	0.00704892	1	0.00539954	0	0.0323972	1	0.000324886
	OTU_606	Bacteria	Firmicutes	Clostridia	Clostridiales	unclassified	unclassified	unclassified	0.0109776	0	0.0329329	1	0	0	0	0	0.0112765	0	0.0338295	1	0	0	0	0	0	0	0	0	0	0	0	0	0	0	0	0	0	0	0	0	0.00548881	0	0.0329329	1	0	0	0	0	0.00563825
	OTU_607	Bacteria	Firmicutes	unclassified	unclassified	unclassified	unclassified	unclassified	0	0	0	0	0	0	0	0	0.00302389	0	0.00907168	1	0	0	0	0	0	0	0	0	0	0	0	0	0.000427987	0	0.00128396	1	0	0	0	0	0	0	0	0	0	0	0	0	0.00172594
	OTU_608	Bacteria	Firmicutes	Clostridia	Clostridiales	unclassified	unclassified	unclassified	0.0150484	0	0.0413936	2	0	0	0	0	0.0127202	0	0.0381606	1	0	0	0	0	0.00151105	0	0.00300246	2	0	0	0	0	0.00362085	0	0.00646011	2	0	0	0	0	0.0082797	0	0.0413936	4	0	0	0	0	0.00817053
	OTU_609	Bacteria	Actinobacteria	Actinobacteria	Actinomycetales	unclassified	unclassified	unclassified	0	0	0	0	0	0	0	0	0	0	0	0	0	0	0	0	0	0	0	0	0	0	0	0	0	0	0	0	0	0	0	0	0	0	0	0	0	0	0	0	0
	OTU_61	Bacteria	Firmicutes	Clostridia	Clostridiales	Peptostreptococcaceae	Clostridium_XI	Clostridium_bartlettii	0.749593	0.184882	1.64846	3	0.0115769	0	0.0327847	2	0.629841	0.151031	1.38922	3	0.0116788	0.00362582	0.0194156	3	0.603453	0	1.68185	2	0.0347337	0	0.104201	1	0.379136	0.0134217	1.00321	3	0.0941988	0	0.199997	2	0.676523	0	1.68185	5	0.0231553	0	0.104201	3	0.504488
	OTU_610	Bacteria	Bacteroidetes	Bacteroidia	Bacteroidales	Porphyromonadaceae	unclassified	unclassified	0.00187575	0	0.00562725	1	0	0	0	0	0.0051412	0	0.0154236	1	0	0	0	0	0.00450369	0	0.0135111	1	0	0	0	0	0.00121564	0	0.00256792	2	0	0	0	0	0.00318972	0	0.0135111	2	0	0	0	0	0.00317842
	OTU_611	Bacteria	Firmicutes	Clostridia	Clostridiales	unclassified	unclassified	unclassified	0.00517815	0	0.0155345	1	0	0	0	0	0.0129452	0	0.0388355	1	0	0	0	0	0	0	0	0	0	0	0	0	0	0	0	0	0	0	0	0	0.00258908	0	0.0155345	1	0	0	0	0	0.00647259
	OTU_612	Bacteria	unclassified	unclassified	unclassified	unclassified	unclassified	unclassified	0.0128318	0	0.0384955	1	0.0090568	0	0.0260436	2	0.0082082	0	0.0246246	1	0.00338155	0	0.00725163	2	0	0	0	0	0	0	0	0	0	0	0	0	0	0	0	0	0.00641592	0	0.0384955	1	0.0045284	0	0.0260436	2	0.0041041
	OTU_613	Bacteria	Firmicutes	Clostridia	Clostridiales	unclassified	unclassified	unclassified	0.00147076	0	0.00441228	1	0	0	0	0	0.00523208	0	0.0156962	1	0	0	0	0	0	0	0	0	0	0	0	0	0	0	0	0	0	0	0	0	0.000735379	0	0.00441228	1	0	0	0	0	0.00261604
	OTU_614	Bacteria	Firmicutes	Clostridia	Clostridiales	unclassified	unclassified	unclassified	0	0	0	0	0	0	0	0	0.000631576	0	0.00189473	1	0.000373499	0	0.0011205	1	0.00385022	0	0.0115507	1	0.00129187	0	0.00387561	1	0.00128665	0	0.00385995	1	0	0	0	0	0.00192511	0	0.0115507	1	0.000645935	0	0.00387561	1	0.000959112
	OTU_615	Bacteria	Firmicutes	Clostridia	Clostridiales	unclassified	unclassified	unclassified	0.0171766	0	0.0447835	2	0.00372052	0	0.0111615	1	0.0152393	0.00517304	0.0324762	3	0	0	0	0	0	0	0	0	0	0	0	0	0	0	0	0	0	0	0	0	0.00858828	0	0.0447835	2	0.00186026	0	0.0111615	1	0.00761967
	OTU_616	Bacteria	Firmicutes	Clostridia	Clostridiales	Ruminococcaceae	unclassified	unclassified	0.00185647	0	0.00556942	1	0	0	0	0	0.00160385	0	0.00481155	1	0	0	0	0	0.0225307	0	0.0675921	1	0	0	0	0	0.0163038	0	0.0489114	1	0	0	0	0	0.0121936	0	0.0675921	2	0	0	0	0	0.00895383
	OTU_617	Bacteria	Firmicutes	Clostridia	Clostridiales	unclassified	unclassified	unclassified	0	0	0	0	0	0	0	0	0	0	0	0	0	0	0	0	0.00151105	0	0.00300246	2	0	0	0	0	0.00990551	0	0.0297165	1	0	0	0	0	0.000755525	0	0.00300246	2	0	0	0	0	0.00495275
	OTU_618	Bacteria	Firmicutes	Clostridia	Clostridiales	unclassified	unclassified	unclassified	0.00062525	0	0.00187575	1	0.00118478	0	0.0020069	2	0.000901925	0	0.00270577	1	0.000494442	0	0.00148333	1	0.0103649	0	0.0194357	2	0.0157519	0	0.0463528	2	0.00693839	0	0.0118113	2	0.0020354	0	0.0061062	1	0.00549507	0	0.0194357	3	0.00846833	0	0.0463528	4	0.00392016
	OTU_619	Bacteria	unclassified	unclassified	unclassified	unclassified	unclassified	unclassified	0.00062525	0	0.00187575	1	0	0	0	0	0.00180385	0	0.00541155	1	0.000964339	0	0.00289302	1	0.00102046	0	0.00306138	1	0	0	0	0	0.00238732	0	0.00586992	2	0	0	0	0	0.000822855	0	0.00306138	2	0	0	0	0	0.00209558
	OTU_62	Bacteria	Firmicutes	Clostridia	Clostridiales	Ruminococcaceae	Clostridium_IV	Clostridium_leptum	0.00534368	0.00390906	0.00704892	3	0	0	0	0	0.00143654	0	0.00270577	2	0	0	0	0	0.813667	0.00440626	2.42138	3	0	0	0	0	0.66978	0.0102878	1.98306	3	0	0	0	0	0.409505	0.00390906	2.42138	6	0	0	0	0	0.335608
	OTU_620	Bacteria	Bacteroidetes	Bacteroidia	Bacteroidales	Porphyromonadaceae	unclassified	unclassified	0	0	0	0	0	0	0	0	0	0	0	0	0	0	0	0	0.00153069	0	0.00459207	1	0	0	0	0	0	0	0	0	0	0	0	0	0.000765345	0	0.00459207	1	0	0	0	0	0
	OTU_621	Bacteria	Firmicutes	Bacilli	Bacillales	Staphylococcaceae	Jeotgalicoccus	unclassified	0	0	0	0	0	0	0	0	0.0246315	0	0.0738944	1	0.00289302	0	0.00867905	1	0.00408184	0	0.0122455	1	0	0	0	0	0.00372976	0	0.0073374	2	0.00178063	0	0.00534188	1	0.00204092	0	0.0122455	1	0	0	0	0	0.0141806
	OTU_622	Bacteria	Proteobacteria	Alphaproteobacteria	unclassified	unclassified	unclassified	unclassified	0.000478872	0	0.00143662	1	0	0	0	0	0.00214915	0	0.00644745	1	0	0	0	0	0.00150123	0	0.00450369	1	0	0	0	0	0	0	0	0	0	0	0	0	0.000990052	0	0.00450369	2	0	0	0	0	0.00107458
	OTU_623	Bacteria	Firmicutes	Clostridia	Clostridiales	Ruminococcaceae	Clostridium_IV	unclassified	0.00159508	0	0.00253653	2	0.000257906	0	0.000773718	1	0.00215499	0	0.00646496	1	0	0	0	0	0.0106456	0	0.0305232	2	0	0	0	0	0.00815056	0	0.0244517	1	0	0	0	0	0.00612032	0	0.0305232	4	0.000128953	0	0.000773718	1	0.00515278
	OTU_624	Bacteria	Firmicutes	Clostridia	Clostridiales	unclassified	unclassified	unclassified	0.000478872	0	0.00143662	1	0.00124017	0	0.00372052	1	0.00562298	0	0.016869	1	0	0	0	0	0	0	0	0	0	0	0	0	0.000427987	0	0.00128396	1	0	0	0	0	0.000239436	0	0.00143662	1	0.000620086	0	0.00372052	1	0.00302549
	OTU_625	Bacteria	Firmicutes	Bacilli	Lactobacillales	Lactobacillaceae	Lactobacillus	Lactobacillus_coleohominis	0.005002	0	0.015006	1	0	0	0	0	0.00279665	0	0.00838996	1	0	0	0	0	0.00579478	0	0.0158831	2	0	0	0	0	0.00232614	0	0.00440244	2	0	0	0	0	0.00539839	0	0.0158831	3	0	0	0	0	0.0025614
	OTU_626	Bacteria	Verrucomicrobia	Subdivision5	unclassified	unclassified	unclassified	unclassified	0	0	0	0	0	0	0	0	0.00450962	0	0.0135289	1	0	0	0	0	0	0	0	0	0	0	0	0	0.00293496	0	0.00880488	1	0	0	0	0	0	0	0	0	0	0	0	0	0.00372229
	OTU_627	Bacteria	Firmicutes	Clostridia	Clostridiales	Ruminococcaceae	unclassified	unclassified	0	0	0	0	0	0	0	0	0	0	0	0	0	0	0	0	0.0125967	0	0.0291335	2	0	0	0	0	0.00552017	0	0.00884062	2	0	0	0	0	0.00629833	0	0.0291335	2	0	0	0	0	0.00276008
	OTU_628	Bacteria	Bacteroidetes	Flavobacteriia	Flavobacteriales	Flavobacteriaceae	Myroides	Myroides_odoratimimus	0	0	0	0	0	0	0	0	0.00126315	0	0.00378946	1	0	0	0	0	0	0	0	0	0	0	0	0	0.0115556	0	0.0346669	1	0	0	0	0	0	0	0	0	0	0	0	0	0.0064094
	OTU_629	Bacteria	Firmicutes	Clostridia	Clostridiales	unclassified	unclassified	unclassified	0	0	0	0	0	0	0	0	0.00118706	0	0.00356118	1	0	0	0	0	0	0	0	0	0	0	0	0	0	0	0	0	0	0	0	0	0	0	0	0	0	0	0	0	0.00059353
	OTU_63	Bacteria	Firmicutes	Clostridia	Clostridiales	Lachnospiraceae	unclassified	unclassified	3.40252	0	10.2038	2	0	0	0	0	2.1314	0	6.38338	2	0.0370832	0	0.11125	1	0.00329583	0	0.00705773	2	0	0	0	0	0.00191007	0	0.00443818	2	0	0	0	0	1.70291	0	10.2038	4	0	0	0	0	1.06666
	OTU_630	Bacteria	Firmicutes	Clostridia	Clostridiales	Eubacteriaceae	Pseudoramibacter	Pseudoramibacter_alactolyticus	0	0	0	0	0	0	0	0	0	0	0	0	0	0	0	0	0	0	0	0	0	0	0	0	0	0	0	0	0	0	0	0	0	0	0	0	0	0	0	0	0
	OTU_631	Bacteria	Firmicutes	Clostridia	Clostridiales	unclassified	unclassified	unclassified	0.0012505	0	0.0037515	1	0	0	0	0	0	0	0	0	0	0	0	0	0.00255115	0	0.00765345	1	0	0	0	0	0.00725046	0	0.0206724	2	0	0	0	0	0.00190083	0	0.00765345	2	0	0	0	0	0.00362523
	OTU_632	Bacteria	Proteobacteria	Gammaproteobacteria	Pseudomonadales	Moraxellaceae	Acinetobacter	Acinetobacter_lwoffii	0	0	0	0	0	0	0	0	0.00126315	0	0.00378946	1	0.000964339	0	0.00289302	1	0.00306138	0	0.00918414	1	0	0	0	0	0.0219497	0	0.0629141	2	0.000593542	0	0.00178063	1	0.00153069	0	0.00918414	1	0	0	0	0	0.0116064
	OTU_633	Bacteria	Firmicutes	Clostridia	Clostridiales	unclassified	unclassified	unclassified	0.0083115	0.00224871	0.0182735	3	0	0	0	0	0.0118916	0.00757892	0.016869	3	0	0	0	0	0.0035993	0	0.0107979	1	0	0	0	0	0.003023	0	0.00777697	2	0	0	0	0	0.0059554	0	0.0182735	4	0	0	0	0	0.0074573
	OTU_634	Bacteria	Firmicutes	Clostridia	Clostridiales	Ruminococcaceae	unclassified	unclassified	0.000478872	0	0.00143662	1	0	0	0	0	0.000631576	0	0.00189473	1	0.00219749	0	0.00362582	2	0.00239674	0	0.00719022	1	0	0	0	0	0.00171732	0	0.00515197	1	0	0	0	0	0.0014378	0	0.00719022	2	0	0	0	0	0.00117445
	OTU_635	Bacteria	Firmicutes	Clostridia	Clostridiales	Lachnospiraceae	unclassified	unclassified	0	0	0	0	0.000728996	0	0.00218699	1	0	0	0	0	0	0	0	0	0	0	0	0	0	0	0	0	0.00048916	0	0.00146748	1	0	0	0	0	0	0	0	0	0.000364498	0	0.00218699	1	0.00024458
	OTU_636	Bacteria	Proteobacteria	Deltaproteobacteria	unclassified	unclassified	unclassified	unclassified	0	0	0	0	0.00583197	0	0.0174959	1	0	0	0	0	0	0	0	0	0	0	0	0	0	0	0	0	0	0	0	0	0	0	0	0	0	0	0	0	0.00291598	0	0.0174959	1	0
	OTU_637	Bacteria	Firmicutes	Clostridia	Clostridiales	Ruminococcaceae	unclassified	unclassified	0.0117269	0.00166036	0.0184077	3	0.00186026	0	0.00558077	1	0.00727796	0	0.0126329	2	0	0	0	0	0.00050041	0	0.00150123	1	0	0	0	0	0.00189815	0	0.00440244	2	0	0	0	0	0.00611364	0	0.0184077	4	0.000930129	0	0.00558077	1	0.00458805
	OTU_638	Bacteria	Firmicutes	unclassified	unclassified	unclassified	unclassified	unclassified	0	0	0	0	0.000364498	0	0.00109349	1	0	0	0	0	0	0	0	0	0	0	0	0	0	0	0	0	0.000855974	0	0.00256792	1	0	0	0	0	0	0	0	0	0.000182249	0	0.00109349	1	0.000427987
	OTU_639	Bacteria	Firmicutes	Clostridia	Clostridiales	Ruminococcaceae	unclassified	unclassified	0	0	0	0	0	0	0	0	0	0	0	0	0	0	0	0	0.000734376	0	0.00220313	1	0.000300951	0	0.000902853	1	0.000719336	0	0.00215801	1	0	0	0	0	0.000367188	0	0.00220313	1	0.000150476	0	0.000902853	1	0.000359668
	OTU_64	Bacteria	Actinobacteria	Actinobacteria	Bifidobacteriales	Bifidobacteriaceae	Bifidobacterium	Bifidobacterium_longum	0.0592808	0	0.177843	1	0.00746885	0	0.0224065	1	0.106514	0.0110957	0.285467	3	0.0168731	0	0.0441487	2	0.0832012	0	0.22624	2	0.000702412	0	0.00120438	2	0.106274	0.0178242	0.25889	3	0.0109568	0.00541638	0.018551	3	0.071241	0	0.22624	3	0.00408563	0	0.0224065	3	0.106394
	OTU_640	Bacteria	Firmicutes	Clostridia	Clostridiales	unclassified	unclassified	unclassified	0	0	0	0	0	0	0	0	0	0	0	0	0	0	0	0	0.000942338	0	0.00282701	1	0.00774922	0.00180571	0.0136907	3	0.00172821	0	0.00518464	1	0.00350446	0	0.0105134	1	0.000471169	0	0.00282701	1	0.00387461	0	0.0136907	3	0.000864107
	OTU_641	Bacteria	Bacteroidetes	Bacteroidia	Bacteroidales	Prevotellaceae	Prevotella	Prevotella_copri	0.0164538	0.00449741	0.0353788	3	0.000620086	0	0.00186026	1	0.0802283	0.00649523	0.219705	3	0	0	0	0	0	0	0	0	0	0	0	0	0.0128009	0	0.0373235	2	0	0	0	0	0.00822692	0	0.0353788	3	0.000310043	0	0.00186026	1	0.0465146
	OTU_642	Bacteria	Firmicutes	unclassified	unclassified	unclassified	unclassified	unclassified	0.010553	0	0.0271615	2	0	0	0	0	0.0142121	0	0.028152	2	0	0	0	0	0	0	0	0	0	0	0	0	0	0	0	0	0	0	0	0	0.00527649	0	0.0271615	2	0	0	0	0	0.00710603
	OTU_643	Bacteria	Firmicutes	Clostridia	Clostridiales	Eubacteriaceae	Anaerofustis	Anaerofustis_stercorihominis	0	0	0	0	0	0	0	0	0	0	0	0	0	0	0	0	0.000367188	0	0.00110156	1	0.00234531	0	0.00432738	2	0.00048916	0	0.00146748	1	0.00500803	0	0.0133251	2	0.000183594	0	0.00110156	1	0.00117266	0	0.00432738	2	0.00024458
	OTU_644	Bacteria	Firmicutes	Clostridia	Clostridiales	Ruminococcaceae	unclassified	unclassified	0	0	0	0	0	0	0	0	0	0	0	0	0	0	0	0	0.00147199	0	0.00441597	1	0.0024791	0	0.00384379	2	0.000990233	0	0.0029707	1	0.00155323	0	0.00264131	2	0.000735995	0	0.00441597	1	0.00123955	0	0.00384379	2	0.000495116
	OTU_645	Bacteria	Firmicutes	Clostridia	Clostridiales	Clostridiales_Incertae_Sedis_XI	Parvimonas	Parvimonas_micra	0.00110691	0	0.00332072	1	0	0	0	0	0.000534616	0	0.00160385	1	0	0	0	0	0.00231953	0	0.0069586	1	0	0	0	0	0.00300397	0	0.00901191	1	0	0	0	0	0.00171322	0	0.0069586	2	0	0	0	0	0.00176929
	OTU_646	Bacteria	Firmicutes	Clostridia	Clostridiales	unclassified	unclassified	unclassified	0.000478872	0	0.00143662	1	0	0	0	0	0.00128135	0	0.00194932	2	0	0	0	0	0.0110317	0.00300246	0.019841	3	0	0	0	0	0.00868435	0.0029707	0.0179223	3	0.000566335	0	0.001699	1	0.00575528	0	0.019841	4	0	0	0	0	0.00498285
	OTU_647	Bacteria	Firmicutes	Clostridia	Clostridiales	unclassified	unclassified	unclassified	0.00951338	0	0.0285401	1	0	0	0	0	0.0150353	0	0.045106	1	0	0	0	0	0	0	0	0	0	0	0	0	0	0	0	0	0	0	0	0	0.00475669	0	0.0285401	1	0	0	0	0	0.00751767
	OTU_648	Bacteria	Firmicutes	Clostridia	Clostridiales	unclassified	unclassified	unclassified	0.00306584	0	0.0069488	2	0	0	0	0	0.000631576	0	0.00189473	1	0	0	0	0	0.00813347	0	0.0244004	1	0	0	0	0	0.00601063	0	0.0180319	1	0	0	0	0	0.00559965	0	0.0244004	3	0	0	0	0	0.0033211
	OTU_649	Bacteria	Firmicutes	Clostridia	Clostridiales	Ruminococcaceae	unclassified	unclassified	0	0	0	0	0	0	0	0	0	0	0	0	0	0	0	0	0	0	0	0	0.017363	0	0.0520889	1	0	0	0	0	0	0	0	0	0	0	0	0	0.00868148	0	0.0520889	1	0
	OTU_65	Bacteria	Firmicutes	Negativicutes	Selenomonadales	Veillonellaceae	Megasphaera	unclassified	0	0	0	0	0.00064871	0	0.00194613	1	0	0	0	0	0.105464	0	0.316391	1	0.96809	0	2.90427	1	0.467248	0	1.40174	1	0.915428	0	2.74628	1	0.223651	0	0.670954	1	0.484045	0	2.90427	1	0.233948	0	1.40174	2	0.457714
	OTU_650	Bacteria	Bacteroidetes	Bacteroidia	Bacteroidales	Porphyromonadaceae	unclassified	unclassified	0	0	0	0	0	0	0	0	0.00631347	0	0.0189404	1	0	0	0	0	0.00100082	0	0.00300246	1	0	0	0	0	0.00293297	0	0.00771989	2	0	0	0	0	0.00050041	0	0.00300246	1	0	0	0	0	0.00462322
	OTU_651	Bacteria	Firmicutes	Erysipelotrichia	Erysipelotrichales	Erysipelotrichaceae	Allobaculum	Eubacterium_cylindroides	0	0	0	0	0	0	0	0	0	0	0	0	0	0	0	0	0.000661796	0	0.00198539	1	0	0	0	0	0	0	0	0	0	0	0	0	0.000330898	0	0.00198539	1	0	0	0	0	0
	OTU_652	Bacteria	Firmicutes	Bacilli	Lactobacillales	Lactobacillaceae	Lactobacillus	Lactobacillus_ruminis	0.0146662	0	0.0439985	1	0	0	0	0	0.00658507	0	0.0197552	1	0	0	0	0	0	0	0	0	0	0	0	0	0	0	0	0	0	0	0	0	0.00733308	0	0.0439985	1	0	0	0	0	0.00329254
	OTU_653	Bacteria	Firmicutes	Clostridia	Clostridiales	Ruminococcaceae	Clostridium_IV	unclassified	0.00062525	0	0.00187575	1	0.000375604	0	0.00112681	1	0.00207079	0	0.0046005	2	0	0	0	0	0.00392743	0	0.0117823	1	0	0	0	0	0.0029986	0	0.00899579	1	0.000998004	0	0.00299401	1	0.00227634	0	0.0117823	2	0.000187802	0	0.00112681	1	0.00253469
	OTU_654	Bacteria	Bacteroidetes	Bacteroidia	Bacteroidales	Porphyromonadaceae	Butyricimonas	Butyricimonas_virosa	0.00853026	0	0.0255908	1	0.00254699	0	0.00764096	1	0.0105598	0	0.0278899	2	0	0	0	0	0	0	0	0	0	0	0	0	0	0	0	0	0	0	0	0	0.00426513	0	0.0255908	1	0.00127349	0	0.00764096	1	0.0052799
	OTU_655	Bacteria	Bacteroidetes	Bacteroidia	Bacteroidales	Prevotellaceae	Alloprevotella	Alloprevotella_rava	0	0	0	0	0.00364498	0	0.0109349	1	0.0025263	0	0.00757892	1	0	0	0	0	0.00102046	0	0.00306138	1	0	0	0	0	0.00422698	0	0.00880488	2	0	0	0	0	0.00051023	0	0.00306138	1	0.00182249	0	0.0109349	1	0.00337665
	OTU_656	Bacteria	Actinobacteria	Actinobacteria	Actinomycetales	Corynebacteriaceae	Corynebacterium	unclassified	0	0	0	0	0	0	0	0	0.00694734	0	0.020842	1	0.00867905	0	0.0260371	1	0.00663299	0	0.019899	1	0	0	0	0	0.00837667	0	0.0161423	2	0	0	0	0	0.0033165	0	0.019899	1	0	0	0	0	0.00766201
	OTU_657	Bacteria	Bacteroidetes	Bacteroidia	Bacteroidales	Bacteroidaceae	Bacteroides	unclassified	0.00378626	0	0.0113588	1	0	0	0	0	0.00214915	0	0.00644745	1	0	0	0	0	0	0	0	0	0	0	0	0	0	0	0	0	0	0	0	0	0.00189313	0	0.0113588	1	0	0	0	0	0.00107458
	OTU_658	Bacteria	Bacteroidetes	Bacteroidia	Bacteroidales	Porphyromonadaceae	unclassified	unclassified	0.00062525	0	0.00187575	1	0.000364498	0	0.00109349	1	0.00180385	0	0.00541155	1	0	0	0	0	0.00250205	0	0.00750615	1	0	0	0	0	0.00129202	0	0.00387607	1	0	0	0	0	0.00156365	0	0.00750615	2	0.000182249	0	0.00109349	1	0.00154794
	OTU_659	Bacteria	Bacteroidetes	Bacteroidia	Bacteroidales	Porphyromonadaceae	unclassified	unclassified	0	0	0	0	0.00583197	0	0.0174959	1	0	0	0	0	0	0	0	0	0	0	0	0	0	0	0	0	0	0	0	0	0	0	0	0	0	0	0	0	0.00291598	0	0.0174959	1	0
	OTU_66	Bacteria	Firmicutes	Clostridia	Clostridiales	Ruminococcaceae	unclassified	unclassified	0.957368	0.729569	1.1924	3	0.195314	0	0.416659	2	1.15103	0.903607	1.27573	3	0.0259703	0	0.0719776	2	0.00102046	0	0.00306138	1	0	0	0	0	0.0173492	0	0.0302121	2	0	0	0	0	0.479194	0	1.1924	4	0.097657	0	0.416659	2	0.584188
	OTU_660	Bacteria	Firmicutes	Clostridia	Clostridiales	Ruminococcaceae	Clostridium_IV	Clostridium_leptum	0.00139896	0	0.00253653	2	0.00276687	0	0.0075269	2	0	0	0	0	0	0	0	0	0.00420604	0	0.0126181	1	0.00356163	0	0.0106849	1	0.000858661	0	0.00257598	1	0	0	0	0	0.0028025	0	0.0126181	3	0.00316425	0	0.0106849	3	0.000429331
	OTU_661	Bacteria	Firmicutes	Clostridia	Clostridiales	unclassified	unclassified	unclassified	0.011314	0	0.0339421	1	0	0	0	0	0.0079971	0	0.0239913	1	0	0	0	0	0	0	0	0	0	0	0	0	0	0	0	0	0	0	0	0	0.00565702	0	0.0339421	1	0	0	0	0	0.00399855
	OTU_662	Bacteria	Proteobacteria	Gammaproteobacteria	Pseudomonadales	Pseudomonadaceae	unclassified	unclassified	0.00062525	0	0.00187575	1	0.000364498	0	0.00109349	1	0.00505261	0	0.0151578	1	0.00192868	0	0.00578603	1	0.00051023	0	0.00153069	1	0	0	0	0	0.00134513	0	0.00256792	2	0	0	0	0	0.00056774	0	0.00187575	2	0.000182249	0	0.00109349	1	0.00319887
	OTU_663	Bacteria	Firmicutes	Clostridia	Clostridiales	Ruminococcaceae	unclassified	unclassified	0	0	0	0	0	0	0	0	0.00180385	0	0.00541155	1	0.000964339	0	0.00289302	1	0.00591566	0	0.0137762	2	0	0	0	0	0.00373782	0	0.0073374	2	0	0	0	0	0.00295783	0	0.0137762	2	0	0	0	0	0.00277084
	OTU_664	Bacteria	Firmicutes	Clostridia	Clostridiales	unclassified	unclassified	unclassified	0.00478661	0	0.00937875	2	0	0	0	0	0.00116886	0	0.00189473	2	0	0	0	0	0.00464654	0.00141351	0.00969634	3	0	0	0	0	0.00359239	0.00150322	0.00669796	3	0	0	0	0	0.00471657	0	0.00969634	5	0	0	0	0	0.00238063
	OTU_665	Bacteria	Firmicutes	Clostridia	Clostridiales	Ruminococcaceae	unclassified	unclassified	0.241925	0.103989	0.482681	3	0.00455842	0	0.00930129	2	0.193675	0.109557	0.357805	3	0.0154294	0	0.0462883	1	0.00558232	0	0.016747	1	0	0	0	0	0.00545515	0	0.00902804	2	0	0	0	0	0.123753	0	0.482681	4	0.00227921	0	0.00930129	2	0.0995652
	OTU_666	Bacteria	unclassified	unclassified	unclassified	unclassified	unclassified	unclassified	0.00800666	0	0.02402	1	0	0	0	0	0.0148071	0	0.0444214	1	0	0	0	0	0	0	0	0	0	0	0	0	0	0	0	0	0	0	0	0	0.00400333	0	0.02402	1	0	0	0	0	0.00740357
	OTU_667	Bacteria	Actinobacteria	Actinobacteria	Actinomycetales	Corynebacteriaceae	Corynebacterium	Corynebacterium_stationis	0	0	0	0	0	0	0	0	0.0214736	0	0.0644208	1	0	0	0	0	0.00153069	0	0.00459207	1	0	0	0	0	0.00238463	0	0.00586992	2	0	0	0	0	0.000765345	0	0.00459207	1	0	0	0	0	0.0119291
	OTU_668	Bacteria	Bacteroidetes	Bacteroidia	Bacteroidales	Porphyromonadaceae	unclassified	unclassified	0	0	0	0	0	0	0	0	0	0	0	0	0	0	0	0	0	0	0	0	0	0	0	0	0	0	0	0	0	0	0	0	0	0	0	0	0	0	0	0	0
	OTU_669	Bacteria	Bacteroidetes	Bacteroidia	Bacteroidales	Prevotellaceae	unclassified	unclassified	0.00187575	0	0.00562725	1	0	0	0	0	0.0046005	0	0.0138015	1	0	0	0	0	0	0	0	0	0	0	0	0	0.00171195	0	0.00513584	1	0	0	0	0	0.000937875	0	0.00562725	1	0	0	0	0	0.00315622
	OTU_67	Bacteria	Firmicutes	Clostridia	Clostridiales	Ruminococcaceae	unclassified	unclassified	0	0	0	0	0	0	0	0	0	0	0	0	0	0	0	0	0	0	0	0	0.926342	0	2.77902	1	0	0	0	0	1.7493	0	5.24789	1	0	0	0	0	0.463171	0	2.77902	1	0
	OTU_670	Bacteria	Bacteroidetes	unclassified	unclassified	unclassified	unclassified	unclassified	0	0	0	0	0	0	0	0	0.00992346	0	0.0297704	1	0.000964339	0	0.00289302	1	0.00866836	0	0.0240197	2	0	0	0	0	0.000359668	0	0.00107901	1	0	0	0	0	0.00433418	0	0.0240197	2	0	0	0	0	0.00514156
	OTU_671	Bacteria	unclassified	unclassified	unclassified	unclassified	unclassified	unclassified	0.000478872	0	0.00143662	1	0	0	0	0	0.00215499	0	0.00646496	1	0	0	0	0	0.00377302	0	0.0113191	1	0	0	0	0	0.00557996	0	0.0167399	1	0	0	0	0	0.00212595	0	0.0113191	2	0	0	0	0	0.00386747
	OTU_672	Bacteria	Verrucomicrobia	Subdivision5	unclassified	unclassified	unclassified	unclassified	0	0	0	0	0	0	0	0	0	0	0	0	0	0	0	0	0	0	0	0	0	0	0	0	0	0	0	0	0	0	0	0	0	0	0	0	0	0	0	0	0
	OTU_673	Bacteria	Firmicutes	Negativicutes	Selenomonadales	Veillonellaceae	Selenomonas	Selenomonas_bovis	0	0	0	0	0.00765446	0	0.0229634	1	0	0	0	0	0	0	0	0	0	0	0	0	0	0	0	0	0	0	0	0	0	0	0	0	0	0	0	0	0.00382723	0	0.0229634	1	0
	OTU_674	Bacteria	Actinobacteria	Actinobacteria	Coriobacteriales	Coriobacteriaceae	unclassified	unclassified	0	0	0	0	0	0	0	0	0	0	0	0	0	0	0	0	0.0106074	0	0.0318222	1	0	0	0	0	0.00558802	0	0.016764	1	0.000499002	0	0.00149701	1	0.00530371	0	0.0318222	1	0	0	0	0	0.00279401
	OTU_675	Bacteria	Actinobacteria	Actinobacteria	Coriobacteriales	Coriobacteriaceae	Paraeggerthella	Paraeggerthella_hongkongensis	0	0	0	0	0	0	0	0	0	0	0	0	0	0	0	0	0	0	0	0	0	0	0	0	0	0	0	0	0	0	0	0	0	0	0	0	0	0	0	0	0
	OTU_676	Bacteria	Firmicutes	Clostridia	Clostridiales	Ruminococcaceae	unclassified	unclassified	0.0148518	0	0.0445554	1	0	0	0	0	0.0177249	0	0.0531748	1	0	0	0	0	0	0	0	0	0	0	0	0	0	0	0	0	0	0	0	0	0.0074259	0	0.0445554	1	0	0	0	0	0.00886247
	OTU_677	Bacteria	Firmicutes	Clostridia	Clostridiales	Lachnospiraceae	unclassified	unclassified	0.109419	0.0188641	0.187321	3	0.15621	0.00112681	0.236631	3	0.112946	0.0046005	0.17882	3	0.139494	0.0192833	0.205411	3	0.0081962	0.00550782	0.011659	3	0	0	0	0	0.00269126	0	0.00440244	2	0	0	0	0	0.0588078	0.00550782	0.187321	6	0.078105	0	0.236631	3	0.0578187
	OTU_678	Bacteria	Firmicutes	Clostridia	Clostridiales	Clostridiales_Incertae_Sedis_XI	Peptoniphilus	unclassified	0	0	0	0	0.0068516	0	0.0194613	2	0	0	0	0	0.000673537	0	0.00202061	1	0.00174347	0	0.00412883	2	0.00917432	0	0.027523	1	0	0	0	0	0.00225988	0	0.00528262	2	0.000871733	0	0.00412883	2	0.00801296	0	0.027523	3	0
	OTU_679	Bacteria	Firmicutes	Clostridia	Clostridiales	Ruminococcaceae	unclassified	unclassified	0.00320013	0	0.00816378	2	0.00217541	0	0.00575252	2	0.00269969	0	0.00649523	2	0.00116798	0	0.00350394	1	0.00102898	0	0.00308695	1	0	0	0	0	0	0	0	0	0.00118709	0	0.00356125	1	0.00211456	0	0.00816378	3	0.00108771	0	0.00575252	2	0.00134985
	OTU_68	Bacteria	Firmicutes	Clostridia	Clostridiales	Ruminococcaceae	unclassified	unclassified	0.385509	0.0113611	1.07571	3	0	0	0	0	0.498418	0.018402	1.40885	3	0	0	0	0	0.00879811	0	0.0263943	1	0	0	0	0	0.174324	0.0147105	0.489469	3	0	0	0	0	0.197154	0	1.07571	4	0	0	0	0	0.336371
	OTU_680	Bacteria	unclassified	unclassified	unclassified	unclassified	unclassified	unclassified	0.0150828	0	0.0452484	1	0.000364498	0	0.00109349	1	0.0155534	0	0.0466603	1	0	0	0	0	0	0	0	0	0	0	0	0	0	0	0	0	0	0	0	0	0.0075414	0	0.0452484	1	0.000182249	0	0.00109349	1	0.00777672
	OTU_681	Bacteria	Proteobacteria	Betaproteobacteria	Burkholderiales	Sutterellaceae	unclassified	unclassified	0	0	0	0	0	0	0	0	0	0	0	0	0	0	0	0	0.0113914	0	0.0341742	1	0.00320316	0	0.00960947	1	0.00726801	0	0.021804	1	0.00618281	0	0.0185484	1	0.0056957	0	0.0341742	1	0.00160158	0	0.00960947	1	0.00363401
	OTU_682	Bacteria	Proteobacteria	Gammaproteobacteria	Enterobacteriales	Enterobacteriaceae	Escherichia/Shigella	unclassified	0	0	0	0	0.0020069	0	0.00602071	1	0	0	0	0	0.000494442	0	0.00148333	1	0	0	0	0	0	0	0	0	0.000935113	0	0.00151332	2	0	0	0	0	0	0	0	0	0.00100345	0	0.00602071	1	0.000467557
	OTU_683	Bacteria	unclassified	unclassified	unclassified	unclassified	unclassified	unclassified	0	0	0	0	0	0	0	0	0.00215499	0	0.00646496	1	0	0	0	0	0.0034944	0	0.0104832	1	0	0	0	0	0.00300128	0	0.00900385	1	0	0	0	0	0.0017472	0	0.0104832	1	0	0	0	0	0.00257814
	OTU_684	Bacteria	Firmicutes	unclassified	unclassified	unclassified	unclassified	unclassified	0.00463254	0	0.0138976	1	0	0	0	0	0.0113661	0	0.0340982	1	0	0	0	0	0	0	0	0	0	0	0	0	0	0	0	0	0	0	0	0	0.00231627	0	0.0138976	1	0	0	0	0	0.00568304
	OTU_685	Bacteria	Proteobacteria	Gammaproteobacteria	Oceanospirillales	Halomonadaceae	Halomonas	Halomonas_phoceae	0.00187077	0	0.0056123	1	0	0	0	0	0.000901925	0	0.00270577	1	0	0	0	0	0.00199204	0	0.00306138	2	0.000882281	0	0.00144246	2	0.00264253	0	0.00646011	2	0.000998004	0	0.00299401	1	0.0019314	0	0.0056123	3	0.000441141	0	0.00144246	2	0.00177223
	OTU_686	Bacteria	Firmicutes	Clostridia	Clostridiales	Ruminococcaceae	unclassified	unclassified	0.00604829	0	0.0167083	2	0	0	0	0	0.000534616	0	0.00160385	1	0	0	0	0	0.00412883	0	0.0123865	1	0	0	0	0	0.00343465	0	0.0103039	1	0	0	0	0	0.00508856	0	0.0167083	3	0	0	0	0	0.00198463
	OTU_687	Bacteria	unclassified	unclassified	unclassified	unclassified	unclassified	unclassified	0.00143662	0	0.00430985	1	0	0	0	0	0.00992129	0	0.0297639	1	0	0	0	0	0	0	0	0	0	0	0	0	0.000430674	0	0.00129202	1	0	0	0	0	0.000718308	0	0.00430985	1	0	0	0	0	0.00517598
	OTU_688	Bacteria	unclassified	unclassified	unclassified	unclassified	unclassified	unclassified	0.00647276	0	0.0194183	1	0	0	0	0	0.0046005	0	0.0138015	1	0	0	0	0	0	0	0	0	0	0	0	0	0.00048916	0	0.00146748	1	0	0	0	0	0.00323638	0	0.0194183	1	0	0	0	0	0.00254483
	OTU_689	Bacteria	Proteobacteria	Deltaproteobacteria	unclassified	unclassified	unclassified	unclassified	0	0	0	0	0.00619646	0	0.0185894	1	0.000901925	0	0.00270577	1	0	0	0	0	0	0	0	0	0	0	0	0	0	0	0	0	0	0	0	0	0	0	0	0	0.00309823	0	0.0185894	1	0.000450962
	OTU_69	Bacteria	Firmicutes	Clostridia	Clostridiales	unclassified	unclassified	unclassified	1.57454	0	4.71986	2	0.000620086	0	0.00186026	1	1.0669	0	3.17364	2	0	0	0	0	0.00740239	0.00110156	0.0165135	3	0	0	0	0	0.00863704	0	0.0244436	2	0	0	0	0	0.790971	0	4.71986	5	0.000310043	0	0.00186026	1	0.537768
	OTU_690	Bacteria	Firmicutes	Clostridia	Clostridiales	unclassified	unclassified	unclassified	0.00187575	0	0.00562725	1	0	0	0	0	0.00180385	0	0.00541155	1	0	0	0	0	0.00254133	0	0.00612276	2	0	0	0	0	0.00333414	0.00128396	0.00440244	3	0	0	0	0	0.00220854	0	0.00612276	3	0	0	0	0	0.002569
	OTU_691	Bacteria	Firmicutes	Clostridia	Clostridiales	unclassified	unclassified	unclassified	0	0	0	0	0.000364498	0	0.00109349	1	0	0	0	0	0	0	0	0	0	0	0	0	0	0	0	0	0.00164363	0	0.00385188	2	0	0	0	0	0	0	0	0	0.000182249	0	0.00109349	1	0.000821815
	OTU_692	Bacteria	Firmicutes	Clostridia	Clostridiales	Ruminococcaceae	unclassified	unclassified	0.00628803	0	0.0188641	1	0	0	0	0	0.00189473	0	0.00568419	1	0	0	0	0	0.00100082	0	0.00300246	1	0	0	0	0	0.000858661	0	0.00257598	1	0	0	0	0	0.00364442	0	0.0188641	2	0	0	0	0	0.0013767
	OTU_693	Bacteria	Proteobacteria	Gammaproteobacteria	Alteromonadales	Shewanellaceae	Shewanella	unclassified	0	0	0	0	0	0	0	0	0.00215499	0	0.00646496	1	0	0	0	0	0.00137628	0	0.00412883	1	0	0	0	0	0.000993599	0	0.00151332	2	0	0	0	0	0.000688139	0	0.00412883	1	0	0	0	0	0.00157429
	OTU_694	Bacteria	Proteobacteria	Deltaproteobacteria	Desulfovibrionales	Desulfovibrionaceae	Desulfovibrio	Desulfovibrio_fairfieldensis	0.00536925	0	0.014232	2	0	0	0	0	0.00409847	0	0.0122954	1	0	0	0	0	0.00382564	0	0.00750615	2	0	0	0	0	0.0017785	0	0.00386801	2	0	0	0	0	0.00459745	0	0.014232	4	0	0	0	0	0.00293848
	OTU_695	Bacteria	Firmicutes	Negativicutes	Selenomonadales	Veillonellaceae	Negativicoccus	Negativicoccus_succinicivorans	0	0	0	0	0	0	0	0	0	0	0	0	0.000853388	0	0.00256016	1	0	0	0	0	0.00213854	0	0.00641561	1	0	0	0	0	0.0126902	0	0.0380707	1	0	0	0	0	0.00106927	0	0.00641561	1	0
	OTU_696	Bacteria	Firmicutes	Clostridia	Clostridiales	unclassified	unclassified	unclassified	0.00239436	0	0.00718308	1	0	0	0	0	0.0102405	0	0.0288269	2	0	0	0	0	0	0	0	0	0	0	0	0	0	0	0	0	0	0	0	0	0.00119718	0	0.00718308	1	0	0	0	0	0.00512027
	OTU_697	Bacteria	Actinobacteria	Actinobacteria	Actinomycetales	Corynebacteriaceae	Corynebacterium	unclassified	0	0	0	0	0	0	0	0	0	0	0	0	0	0	0	0	0	0	0	0	0	0	0	0	0.000427987	0	0.00128396	1	0	0	0	0	0	0	0	0	0	0	0	0	0.000213993
	OTU_698	Bacteria	Bacteroidetes	Bacteroidia	Bacteroidales	Prevotellaceae	Prevotella	unclassified	0.00661477	0	0.0198443	1	0.000620086	0	0.00186026	1	0.0197301	0	0.0591903	1	0	0	0	0	0	0	0	0	0	0	0	0	0	0	0	0	0	0	0	0	0.00330738	0	0.0198443	1	0.000310043	0	0.00186026	1	0.00986504
	OTU_699	Bacteria	Verrucomicrobia	Opitutae	Puniceicoccales	Puniceicoccaceae	unclassified	unclassified	0.00540339	0	0.00992215	2	0	0	0	0	0.0107709	0	0.0284141	2	0.0106077	0	0.0318232	1	0	0	0	0	0	0	0	0	0	0	0	0	0	0	0	0	0.0027017	0	0.00992215	2	0	0	0	0	0.00538545
	OTU_7	Bacteria	Bacteroidetes	Bacteroidia	Bacteroidales	Porphyromonadaceae	Parabacteroides	Parabacteroides_merdae	0.158378	0.0308859	0.37897	3	0.0350728	0.0113374	0.0600435	3	0.754267	0.499581	1.00402	3	0.0408637	0.00256016	0.0952231	3	2.0204	0.49094	4.0868	3	0.54048	0.0350055	1.22134	3	4.73981	0.807773	8.87057	3	0.536625	0	1.35024	2	1.08939	0.0308859	4.0868	6	0.287776	0.0113374	1.22134	6	2.74704
	OTU_70	Bacteria	Firmicutes	Clostridia	Clostridiales	Lachnospiraceae	unclassified	unclassified	0.696653	0.471687	0.842867	3	0.0576303	0.0335908	0.0945681	3	0.613348	0.416772	0.954849	3	0.0497783	0.00296665	0.0917602	3	0.977192	0.307529	2.15366	3	0.0247449	0.00179675	0.0639636	3	0.958965	0.366556	2.12263	3	0.0183223	0	0.0347833	2	0.836922	0.307529	2.15366	6	0.0411876	0.00179675	0.0945681	6	0.786157
	OTU_700	Bacteria	Bacteroidetes	Flavobacteriia	Flavobacteriales	Flavobacteriaceae	unclassified	unclassified	0	0	0	0	0	0	0	0	0	0	0	0	0	0	0	0	0	0	0	0	0	0	0	0	0	0	0	0	0	0	0	0	0	0	0	0	0	0	0	0	0
	OTU_701	Bacteria	Bacteroidetes	Bacteroidia	Bacteroidales	Bacteroidaceae	Bacteroides	unclassified	0	0	0	0	0	0	0	0	0.0135289	0	0.0405866	1	0	0	0	0	0.00153069	0	0.00459207	1	0	0	0	0	0.000848828	0	0.00146748	2	0	0	0	0	0.000765345	0	0.00459207	1	0	0	0	0	0.00718885
	OTU_702	Bacteria	Bacteroidetes	Bacteroidia	Bacteroidales	Porphyromonadaceae	unclassified	unclassified	0.00062525	0	0.00187575	1	0.000728996	0	0.00218699	1	0	0	0	0	0	0	0	0	0.00051023	0	0.00153069	1	0	0	0	0	0.021523	0	0.0645691	1	0	0	0	0	0.00056774	0	0.00187575	2	0.000364498	0	0.00218699	1	0.0107615
	OTU_703	Bacteria	Firmicutes	Clostridia	Clostridiales	Lachnospiraceae	Clostridium_XlVa	unclassified	0.00247894	0.00143662	0.0037515	3	0.00437393	0.00328048	0.00558077	3	0	0	0	0	0.000673537	0	0.00202061	1	0.00116221	0	0.00198539	2	0	0	0	0	0.00477463	0	0.0117398	2	0.00103713	0	0.00311139	1	0.00182057	0	0.0037515	5	0.00218696	0	0.00558077	3	0.00238732
	OTU_704	Bacteria	Firmicutes	Clostridia	Clostridiales	unclassified	unclassified	unclassified	0.000845509	0	0.00253653	1	0.00228474	0	0.00372052	2	0.000537288	0	0.00161186	1	0.00233672	0	0.00444998	2	0.00299286	0	0.0059172	2	0.00280556	0	0.0072123	2	0.00240845	0	0.0059414	2	0	0	0	0	0.00191918	0	0.0059172	3	0.00254515	0	0.0072123	4	0.00147287
	OTU_705	Bacteria	Bacteroidetes	Bacteroidia	Bacteroidales	Prevotellaceae	Prevotella	Prevotella_stercorea	0.0012505	0	0.0037515	1	0.00546747	0	0.0164024	1	0.0239022	0	0.0717064	1	0	0	0	0	0.0626785	0	0.172729	2	0	0	0	0	0.00442744	0.00146748	0.0064198	3	0	0	0	0	0.0319645	0	0.172729	3	0.00273373	0	0.0164024	1	0.0141648
	OTU_706	Bacteria	Bacteroidetes	Bacteroidia	Bacteroidales	Prevotellaceae	Prevotella	unclassified	0	0	0	0	0	0	0	0	0	0	0	0	0	0	0	0	0	0	0	0	0	0	0	0	0	0	0	0	0	0	0	0	0	0	0	0	0	0	0	0	0
	OTU_707	Bacteria	Firmicutes	Clostridia	Clostridiales	Lachnospiraceae	unclassified	unclassified	0	0	0	0	0	0	0	0	0	0	0	0	0	0	0	0	0.00824135	0.00141351	0.0211074	3	0.00282627	0.000902853	0.00503596	3	0.00631219	0.00150322	0.011604	3	0.00430074	0	0.0129022	1	0.00412067	0	0.0211074	3	0.00141314	0	0.00503596	3	0.0031561
	OTU_708	Bacteria	Firmicutes	Clostridia	Clostridiales	Lachnospiraceae	unclassified	unclassified	0.588669	0.112565	1.44036	3	0.0526099	0.0169999	0.0890844	3	0.559885	0.104811	1.46864	3	0.0327126	0.00625451	0.0846318	3	0.00303192	0	0.00459207	2	0.00198869	0	0.00463045	2	0.00567926	0.00107901	0.0146748	3	0.00355888	0	0.00711538	2	0.29585	0	1.44036	5	0.0272993	0	0.0890844	5	0.282782
	OTU_709	Bacteria	Firmicutes	Clostridia	Clostridiales	Lachnospiraceae	unclassified	unclassified	0	0	0	0	0	0	0	0	0	0	0	0	0	0	0	0	0	0	0	0	0	0	0	0	0	0	0	0	0	0	0	0	0	0	0	0	0	0	0	0	0
	OTU_71	Bacteria	Firmicutes	Negativicutes	Selenomonadales	Veillonellaceae	Dialister	Dialister_succinatiphilus	0.832905	0	2.49872	1	0.115365	0	0.346094	1	0.576436	0	1.72931	1	0.100682	0	0.302047	1	0	0	0	0	0.000445204	0	0.00133561	1	0	0	0	0	0	0	0	0	0.416453	0	2.49872	1	0.0579049	0	0.346094	2	0.288218
	OTU_710	Bacteria	Proteobacteria	Gammaproteobacteria	Aeromonadales	Succinivibrionaceae	Succinivibrio	Succinivibrio_dextrinosolvens	0	0	0	0	0.0109349	0	0.0328048	1	0	0	0	0	0	0	0	0	0	0	0	0	0	0	0	0	0	0	0	0	0	0	0	0	0	0	0	0	0.00546747	0	0.0328048	1	0
	OTU_711	Bacteria	Firmicutes	Clostridia	Clostridiales	Ruminococcaceae	unclassified	unclassified	0.000478872	0	0.00143662	1	0.000375604	0	0.00112681	1	0	0	0	0	0.000964339	0	0.00289302	1	0.0057852	0.00306138	0.00837703	3	0.00222532	0.00144246	0.00282475	3	0.00136518	0	0.00259232	2	0.000566335	0	0.001699	1	0.00313204	0	0.00837703	4	0.00130046	0	0.00282475	4	0.00068259
	OTU_712	Bacteria	Firmicutes	Clostridia	Clostridiales	unclassified	unclassified	unclassified	0	0	0	0	0	0	0	0	0	0	0	0	0	0	0	0	0.00102046	0	0.00306138	1	0	0	0	0	0.00299591	0	0.00898773	1	0	0	0	0	0.00051023	0	0.00306138	1	0	0	0	0	0.00149795
	OTU_713	Bacteria	Firmicutes	Clostridia	Clostridiales	Ruminococcaceae	unclassified	unclassified	0.00675187	0	0.0140978	2	0.00064871	0	0.00194613	1	0.00732852	0	0.0161376	2	0	0	0	0	0	0	0	0	0	0	0	0	0.000427987	0	0.00128396	1	0	0	0	0	0.00337594	0	0.0140978	2	0.000324355	0	0.00194613	1	0.00387826
[truncated: 316 more rows]
[truncated: 7 more columns]
