# Supplementary material for: A synthetic consortium of 100 gut commensals modulates the composition and function in a colon model of the microbiome of elderly subjects
Source: Gut Microbes. 2021 May 16;13(1):1919464. doi: 10.1080/19490976.2021.1919464 (PMC8128205; doi:10.1080/19490976.2021.1919464)
Supplement: Supplemental Material [file KGMI_A_1919464_SM3620.zip › Supplementary information/Supplementary Table S1_REVISED.xlsx]

## Sheet: Supplementary Table 1
	Supplementary Table 1: Selection of gut microbial species.
	a. List of genera and species in the MCC and references showing their presence in the core and among the most abundant taxa in the human microbiota. Studies that describe close relative taxa to those present in the collection are indicated with the reference number in brackets. References showed below. The classification of representative isolates of each species within the iBBiG-defined OTU grou…							b. Revised studies describing the most prevalent and abundant microbial taxa in the human gut microbiota. The number of donors analysed, the criterion to define the taxa present in the core microbiota, the number of defined taxa and the number of taxa present in the MCC are indicated for each study. References provided below. The taxonomic assignation corrected by metaref.org (consulted on 2015) …
	Genera in MCC	References indicating presence in the core and among most abundant taxa	Species in MCC (closest match)	References indicating presence in the core and among most abundant taxa	iBBiG-OTU group	Selected for the MCC100		Taxonomic level	Reference	# donors	Criterion	# taxa in the core or most abundant	# taxa in the MCC
	Alistipes	1, 2, 3, 5, 7, 8, 9, 10	Alistipes putredinis	1, 10, 11, 12, (13), 14, 15	Co-RC	MCC100		Genus-level	1	17	Shared by >50% of donors	18	14
	Anaerostipes	1, 2, 7, 8, 9	Anaerostipes hadrus	8, 11, 12, 14, 15	Co-RC	MCC100			2	35	Most abundant	30	17
	Bacillus		Bacillus thermoamylovorans		Ua				3	167	Shared by >50% of donors	12	8
	Bacteroides	1, 2, 3, 5, 6, 7, 8, 9, 10	Bacteroides caccae	8, 10, 11, 12, 15	Co-RC	MCC100			4	178	Shared by >50% of donors and significatly different across locations	30	13
			Bacteroides cellulosilyticus		Ua				5	159	Shared by >50% of donors*	28	17
			Bacteroides coprocola		Ua				6	314	Shared by >50% of donors	9	7
			Bacteroides dorei	10, 11, 12, 15	Co-RC	MCC100			7	384	Shared by >70% of donors	24	12
			Bacteroides eggerthii	11	Co-DA	MCC100			8	6	Most abundant	25	18
			Bacteroides faecis		Co-RC	MCC100			9 (FGFP cohort)	1106	Shared by >95% of donors	35	22
			Bacteroides fragilis	10, 11, 12	Co-RC	MCC100			10	364	Shared by >50% of donors	21	19
			Bacteroides massiliensis	1	Ua	MCC100		Species-level	1	17	Shared by >50% of donors	38	22
			Bacteroides ovatus	8, 10, 11, 12, 15	Co-RC	MCC100			11	124	Shared by >90% of donors	56	29
			Bacteroides salyersiae	8	Co-RC	MCC100			12	35	Shared by >50% of donors	87	33
			Bacteroides thetaiotaomicron	8, 10, 11, 12, 15	Co-RC	MCC100			13	9	Shared by 100% of donors	41	17
			Bacteroides uniformis	1, 8, 10, 11, 12, (13), 15	Co-RC	MCC100			14	3	Shared by 100% of donors and temporal stability	16	11
			Bacteroides vulgatus	1, 8, 10, 11, 12, (13), 14, 15	Co-RC	MCC100			8	6	Most abundant	24	18
			Bacteroides xylanisolvens	3, 8, 10, 15	Ua	MCC100			15	1135	Shared by >50% donors*	62	35
	Barnesiella	4, 5, 9	Barnesiella intestinihominis	(12), 15	Co	MCC100			10	364	Shared by >50% of donors	60	34
	Bifidobacterium	1, 2, 8, 9, 10	Bifidobacterium adolescentis	10, 12, 15	Co-RC	MCC100		*Criteria used in this work to consider taxa as present in the core.
			Bifidobacterium longum	1, 10, 14, 15	Co-RC	MCC100
	Blautia	2, 5, 6, 7, 8, 9, 10	Blautia faecis	12	Ua	MCC100
			Blautia luti	1, 12	Co-RC	MCC100
			Blautia obeum	1, 8, 10, 11, 12, (13), 14, 15	Co-RC	MCC100		References
			Blautia stercoris		Co	MCC100		1	Tap J, Mondot S, Levenez F, Pelletier E, Caron C, Furet JP et al (2009). Towards the human intestinal microbiota phylogenetic core. Environ Microbiol 11: 2574-2584.
			Blautia wexlerae	12, 14	Co-RC	MCC100		2	Arumugam M, Raes J, Pelletier E, Le Paslier D, Yamada T, Mende DR et al (2011). Enterotypes of the human gut microbiome. Nature 473: 174-180.
	Butyricicoccus	4, 5, 9	Butyricicoccus pullicaecorum	(12)	DA	MCC100		3	Claesson MJ, Cusack S, O'Sullivan O, Greene-Diniz R, de Weerd H, Flannery E et al (2011). Composition, variability, and temporal stability of the intestinal microbiota of the elderly. Proc Natl Acad Sci U S A 108 Suppl 1: 4586-4591.
	Catenibacterium	4, 8, (9)	Catenibacterium mitsuokai		DA	MCC100		4	Claesson MJ, Jeffery IB, Conde S, Power SE, O'Connor EM, Cusack S et al (2012). Gut microbiota composition correlates with diet and health in the elderly. Nature 488: 178-184.
	Clostridium sensu stricto	1	Clostridium baratii		Ua	MCC100		5	Segata N, Haake SK, Mannon P, Lemon KP, Waldron L, Gevers D et al (2012). Composition of the adult digestive tract bacterial microbiome based on seven mouth surfaces, tonsils, throat and stool samples. Genome biology 13: R42.
	Clostridium XlVa	6, 7, 10	Clostridium amygdalinum	1, (12)	DA	MCC100		6	Zhang J, Guo Z, Xue Z, Sun Z, Zhang M, Wang L et al (2015). A phylo-functional core of gut microbiota in healthy young Chinese cohorts across lifestyles, geography and ethnicities. The ISME journal 9: 1979-1990.
			Clostridium bolteae	1, 10	Ua	MCC100		7	Jeffery IB, Lynch DB, O'Toole PW (2016). Composition and temporal stability of the gut microbiota in older persons. The ISME journal 10: 170-182.
			Clostridium celerecrescens		Co-LA	MCC100		8	Browne HP, Forster SC, Anonye BO, Kumar N, Neville BA, Stares MD et al (2016). Culturing of 'unculturable' human microbiota reveals novel taxa and extensive sporulation. Nature 533: 543-546.
			Clostridium citroniae		Co-RC	MCC100		9	Falony G, Joossens M, Vieira-Silva S, Wang J, Darzi Y, Faust K et al (2016). Population-level analysis of gut microbiome variation. Science 352: 560-564.
			Clostridium hathewayi		Co-RC	MCC100		10	Maier L, Pruteanu M, Kuhn M, Zeller G, Telzerow A, Anderson EE et al (2018). Extensive impact of non-antibiotic drugs on human gut bacteria. Nature 555: 623-628.
			Clostridium indolis		DA	MCC100		11	Qin J, Li R, Raes J, Arumugam M, Burgdorf KS, Manichanh C et al (2010). A human gut microbial gene catalogue established by metagenomic sequencing. Nature 464: 59-65.
			Clostridium nexile	1, 11, (13)	Co	MCC100		12	Willing BP, Dicksved J, Halfvarson J, Andersson AF, Lucio M, Zheng Z et al (2010). A pyrosequencing study in twins shows that gastrointestinal microbial profiles vary with inflammatory bowel disease phenotypes. Gastroenterology 139: 1844-1854 e1841.
			Clostridium saccharolyticum		LA-RC	MCC100		13	Jalanka-Tuovinen J, Salonen A, Nikkila J, Immonen O, Kekkonen R, Lahti L et al (2011). Intestinal microbiota in healthy adults: temporal analysis reveals individual and common core and relation to intestinal symptoms. PLoS One 6: 28.
			Clostridium symbiosium	10, 11, (13)	LA-RC	MCC100		14	Martinez I, Muller CE, Walter J (2013). Long-term temporal analysis of the human fecal microbiota revealed a stable core of dominant bacterial species. PLoS One 8: e69621.
	Clostridium XlVb		Clostridium lactatifermentans		Co	MCC100		15	Zhernakova A, Kurilshikov A, Bonder MJ, Tigchelaar EF, Schirmer M, Vatanen T et al (2016). Population-based metagenomics analysis reveals markers for gut microbiome composition and diversity. Science 352: 565-569.
	Collinsella	1, 2, 5, 8, 9, 10	Collinsella aerofaciens	1, 10, 11, 12, (13), 15	Ua	MCC100		16	Lebreton F, Willems R, Gilmore M (2014). Enterococcus Diversity, Origins in Nature, and Gut Colonization. In: Gilmore MS, Clewell DB, Ike Y, Shankar N (eds). Enterococci: From Commensals to Leading Causes of Drug Resistant Infection. Massachusetts Eye and Ear Infirmary: Boston.
	Coprococcus	1, 2, 4, 5, 6, 7, 8, 9, 10	Coprococcus catus	15	Co	MCC100		17	Salvetti E, O'Toole PW (2017). The Genomic Basis of Lactobacilli as Health-Promoting Organisms. Microbiol Spectr 5: 0011-2016.
			Coprococcus comes	10, 11, 12, 14, 15	Co	MCC100		18	Markus J, Mathiyalagan R, Kim YJ, Abbai R, Singh P, Ahn S et al (2016). Intracellular synthesis of gold nanoparticles with antioxidant activity by probiotic Lactobacillus kimchicus DCY51(T) isolated from Korean kimchi. Enzyme Microb Technol 95: 85-93.
			Coprococcus eutactus	1, 11, (13)	Co-DA	MCC100		19	O'Donnell MM, Harris HM, Lynch DB, Ross RP, O'Toole PW (2015). Lactobacillus ruminis strains cluster according to their mammalian gut source. BMC Microbiol 15: 015-0403.
	Desulfovibrio	4	Desulfovibrio desulfuricans		Co-DA-LA	MCC100		20	Delgado S, Suarez A, Mayo B (2011). Identification, typing and characterisation of Propionibacterium strains from healthy mucosa of the human stomach. Int J Food Microbiol 149: 65-72.
	Dorea	1, 2, 3, 4, 5, 8, 9 10	Dorea formicigenerans	1, 10, 11, (13), 14, 15	Co	MCC100		21	Wegmann U, Louis P, Goesmann A, Henrissat B, Duncan SH, Flint HJ (2014). Complete genome of a new Firmicutes species belonging to the dominant human colonic microbiota ('Ruminococcus bicirculans') reveals two chromosomes and a selective capacity to utilize plant glucans. Environ Microbiol 16: 2879-2890.
			Dorea longicatena	1, 8, 10, 11, 12, 15	Ua	MCC100
	Enterococcus	16	Enterococcus durans	16	Ua	MCC100
			Enterococcus faecalis	11, 16	Ua	MCC100
			Enterococcus faecium	16	Ua	MCC100
	Escherichia/Shigella	2, 4, 10	Escherichia coli	10, 15	Co-RC	MCC100
	Lachnospiracea_incertae_sedis	1, 2, 3, 4, 5, 7, 8, 10	Eubacterium hallii	1, 10, 11, 12, (13), 15	Co-RC	MCC100
			Eubacterium ramulus	1, 14, 15	Ua	MCC100
			Eubacterium rectale	1, 8, 10, 11, 12, (13), 14, 15	Co-RC	MCC100
			Eubacterium ventriosum	10, 11, 12, (13), 15	Co	MCC100
	Faecalibacterium	1, 2, 3, 5, 6, 7, 8, 9, 10	Faecalibacterium prausnitzii	1, 8, 10, 11, 12, (13), 14, 15	Co/Co-RC	MCC100
	Flavonifractor	(2), 7, 8	Flavonifractor plautii	1, (13)	DA	MCC100
	Fusicatenibacter		Fusicatenibacter saccharivorans	8	Co-RC	MCC100
	Gemmiger	9	Gemmiger formicilis		Ua	MCC100
	Lactobacillus (former genus)	4	Levilactobacillus brevis	17	Ua	MCC100
			Secundilactobacillus kimchicus	18	Ua	MCC100
			Lentilactobacillus parabuchneri		Ua
			Lactiplantibacillus plantarum	17	Ua	MCC100
			Ligilactobacillus ruminis	19	Ua	MCC100
			Ligilactobacillus saerimneri		Ua
	Marvinbryantia		Marvinbryantia formatexigens		Ua
	Methanobrevibacter		Methanobrevibacter smithii	15	DA-LA	MCC100
	Odoribacter	5, 8, 9, 10	Odoribacter splanchnicus	8, 10, 12	Ua	MCC100
	Oscillibacter	5, 9	Oscillibacter valericigenes	12, (15)	Co	MCC100
	Parabacteroides	1, 2, 3, 4, 5, 7, 8, 9, 10	Parabacteroides distasonis	1, 8, 10, 11, 12, (13), 15	Co-RC/Ua	MCC100
			Parabacteroides merdae	8, 10, 11, 12, 15	Co	MCC100
	Pediococcus		Pediococcus pentosaceus		Ua
	Peptoniphilus		Peptoniphilus asaccharolyticus		Ua
	Prevotella	2, 5, 8, 9, 10	Prevotella copri	8, 10	DA	MCC100
	Propionibacterium		Propionibacterium acnes	20	Ua	MCC100
	Roseburia	1, 2, 3, 4, 5, 6, 7, 8, 9, 10	Roseburia hominis	10, 12, 15	Co	MCC100
			Roseburia inulinivorans	10, 12, 15	Co-RC	MCC100
	Ruminococcus	1, 2, 3, 5, 6, 7, 9, 8, 10	Ruminococcus bicirculans	21	Ua	MCC100
			Ruminococcus bromii	1, 10, 11, 12, (13), 15	Ua	MCC100
	Ruminococcus2	1	Ruminococcus lactaris	1, 10, 11, 12, (13), 15	Co-DA	MCC100
			Ruminococcus torques	8, 10, 11, 12, 15	Co	MCC100
	Staphylococcus		Staphylococcus epidermidis		Ua
			Staphylococcus warneri		Ua
	Streptococcus	2, 4, 5, 8, 9, 8, 10	Streptococcus infantarius		Ua
			Streptococcus salivarius	10, 15	Co-RC	MCC100
			Streptococcus sanguinis		Ua
	Sutterella	4	Sutterella wadsworthensis		DA	MCC100
	Veillonella	(9), 10	Veillonella parvula	10, (15)	Co	MCC100
