# Supplementary material for: A synthetic consortium of 100 gut commensals modulates the composition and function in a colon model of the microbiome of elderly subjects
Source: Gut Microbes. 2021 May 16;13(1):1919464. doi: 10.1080/19490976.2021.1919464 (PMC8128205; doi:10.1080/19490976.2021.1919464)
Supplement: Supplemental Material [file KGMI_A_1919464_SM3620.zip › Supplementary information/Supplementary Table S2_REVISED.xlsx]

## Sheet: Supplementary Table S2
	Supplementary Table S2: Summary of RAPD-PCR results showing the number of MCC isolates analysed per bacterial group, the number of RAPD-PCR patterns obtained with the primer used and the number of different strains segregated per group. Isolates were grouped for the pattern comparisons as indicated in the first column.
	Bacterial group	Number of MCC isolates analysed	Number of different RAPD-PCR patterns			Number of MCC strains segregated
			Primer OPL5	Primer M13	Primer 1254
	Anaerostipes hadrus	4	4	4	4	4
	Bacteroides caccae	2	1	1	n/a	1
	Bacteroides dorei	4	2	2	n/a	2
	Bacteroides fragilis	4	3	3	3	3
	Bacteroides salyersiae	2	2	2	2	2
	Bacteroides spp. (B. faecis/ B. ovatus/ B. thetaiotaomicron/ B. xylanisolvens)	16	n/a	11	9	11
	Bacteroides uniformis	4	4	4	n/a	4
	Bacteroides vulgatus	5	3	3	3	3
	Bifidobacterium adolescentis	4	2	n/a	2	2
	Bifidobacterium longum	4	3	n/a	3	3
	Blautia spp. (B. luti, B. faecis, B. stercoris, B. wexlerae)	13	10	n/a	10	10
	Catenibacterium mitsuokai	4	1	1	n/a	1
	Clostridium spp. (C. amygdalinum, C. celerecrescens, C. indolis, C. lactatifermentans, C. saccharolyticum)	10	7	7	7	7
	Clostridium citroniae	4	1	1	1	1
	Clostridium hathewayi	2	1	n/a	1	1
	Clostridium symbiosium	2	1	n/a	1	1
	Clostridium nexile/ Coprococcus comes	8	3	4	3	4
	Collinsella aerofaciens	4	3	3	n/a	3
	Coprococcus catus	4	3	n/a	3	3
	Coprococcus eutactus	3	2	n/a	2	2
	Desulfovibrio desulfuricans	4	2	n/a	2	2
	Dorea formicigenerans	4	2	3	2	3
	Dorea longicatena	3	3	3	3	3
	Enterococcus spp. (E. durans, E. faecalis, E. faecium)	11	5	n/a	6	6
	Escherichia coli	4	4	4	4	4
	Eubacterium ramulus	2	1	1	1	1
	Eubacterium rectale	4	3	4	3	4
	Eubacterium ventriosum	3	2	2	2	2
	Faecalibacterium prausnitzii	5	3	3	4	4
	Lactiplantibacillus plantarum	4	1	3	1	3
	Odoribacter splanchnicus	2	2	2	n/a	2
	Oscillibacter valericigenes	2	2	2	n/a	2
	Parabacteroides distasonis	5	4	4	n/a	4
	Prevotella copri	2	1	1	n/a	1
	Roseburia hominis	4	2	2	n/a	2
	Ruminococcus bromii	2	1	n/a	1	1
	Ruminococcus2 (R. lactaris, R. torques)	3	2	2	2	2
	Streptococcus salivarius	4	3	n/a	3	3
