# Supplementary material for: A synthetic consortium of 100 gut commensals modulates the composition and function in a colon model of the microbiome of elderly subjects
Source: Gut Microbes. 2021 May 16;13(1):1919464. doi: 10.1080/19490976.2021.1919464 (PMC8128205; doi:10.1080/19490976.2021.1919464)
Supplement: Supplemental Material [file KGMI_A_1919464_SM3620.zip › Supplementary information/Supplementary Table S3_REVISED.xlsx]

## Sheet: Supplementary Table S3
Supplementary Table S3. List of microbial isolates comprising the synthetic consortium Microbiome Culture Collection 100 (MCC100). Initial assignation to closest species and sequence identity (%) obtained by BLASTn search of the 16S rRNA amplicon against the NCBI database (consulted on 2015), and phylum, family and genus assigned by RDP Browse Hierarchy tool are indicated (columns B-F). Table sho…
MCC isolate	Closest Species (initial assignation)	% ID	Phylum	Family	Genus	Isolation medium	Maintenance medium	Species ID after taxonomic analysis	Culture volume (mL)	OD600
MCC001	Alistipes putredinis	99	Bacteroidetes	Rikenellaceae	Alistipes	FAA (Medium 12)	YCFA (Medium 26)	Alistipes putredinis	225.625	0.2
MCC003	Anaerostipes hadrus	97.91	Firmicutes	Lachnospiraceae	Anaerostipes	EG (Medium 8)	YCFA (Medium 26)	Anaerostipes hadrus	7.65697	1.4
MCC006	Anaerostipes hadrus	99	Firmicutes	Lachnospiraceae	Anaerostipes	YCFAm (Medium 30)	YCFA (Medium 26)	Anaerostipes hadrus	7.65697	1.5
MCC007	Anaerostipes hadrus	99	Firmicutes	Lachnospiraceae	Anaerostipes	BBAm (Medium 5)	YCFA (Medium 26)	Anaerostipes hadrus	7.65697	0.9
MCC022	Bacteroides caccae	99.29	Bacteroidetes	Bacteroidaceae	Bacteroides	EG (Medium 8)	BHI (Medium 4)	Bacteroides caccae	2.61949	3.8
MCC060	Bacteroides dorei	99	Bacteroidetes	Bacteroidaceae	Bacteroides	SR (Medium 22)	BHI (Medium 4)	Bacteroides dorei	4.62979	4.3
MCC084	Bacteroides eggerthii	99	Bacteroidetes	Bacteroidaceae	Bacteroides	YCFAm (Medium 30)	BHI (Medium 4)	Bacteroides eggerthii	4.14752	2.4
MCC085	Bacteroides faecis	99.38	Bacteroidetes	Bacteroidaceae	Bacteroides	BEA (Medium 3)	BHI (Medium 4)	Bacteroides faecis	3.98162	3.4
MCC108	Bacteroides fragilis	98.01	Bacteroidetes	Bacteroidaceae	Bacteroides	EG (Medium 8)	BHI (Medium 4)	Bacteroides fragilis	1.95178	5.1
MCC136	Bacteroides massiliensis	99	Bacteroidetes	Bacteroidaceae	Bacteroides	YCFAm (Medium 30)	BHI (Medium 4)	Bacteroides massiliensis	27.075	0.5
MCC137	Bacteroides ovatus	99	Bacteroidetes	Bacteroidaceae	Bacteroides	VAm (Medium 24)	BHI (Medium 4)	Bacteroides ovatus	3.07671	4.4
MCC138	Bacteroides ovatus	99	Bacteroidetes	Bacteroidaceae	Bacteroides	SR (Medium 22)	BHI (Medium 4)	Bacteroides ovatus	4.66811	2.9
MCC153	Bacteroides salyersiae	98.42	Bacteroidetes	Bacteroidaceae	Bacteroides	LKV (Medium 7)	BHI (Medium 4)	Bacteroides salyersiae	2.26229	4.4
MCC154	Bacteroides salyersiae	99	Bacteroidetes	Bacteroidaceae	Bacteroides	VAm (Medium 24)	BHI (Medium 4)	Bacteroides salyersiae	2.92766	3.4
MCC174	Bacteroides thetaiotaomicron	99	Bacteroidetes	Bacteroidaceae	Bacteroides	M2GSCPEC (Medium 16)	BHI (Medium 4)	Bacteroides thetaiotaomicron	3.56251	3.8
MCC175	Bacteroides thetaiotaomicron	99	Bacteroidetes	Bacteroidaceae	Bacteroides	MUC (Medium 19)	BHI (Medium 4)	Bacteroides thetaiotaomicron	3.38438	4
MCC197	Bacteroides uniformis	98.15	Bacteroidetes	Bacteroidaceae	Bacteroides	EG (Medium 8)	BHI (Medium 4)	Bacteroides uniformis	26.5442	0.6
MCC198	Bacteroides uniformis	99	Bacteroidetes	Bacteroidaceae	Bacteroides	M2GSCPEC (Medium 16)	BHI (Medium 4)	Bacteroides uniformis	8.84805	1.8
MCC208	Bacteroides vulgatus	99.64	Bacteroidetes	Bacteroidaceae	Bacteroides	EG (Medium 8)	BHI (Medium 4)	Bacteroides vulgatus	3.98162	4
MCC221	Bacteroides vulgatus	99	Bacteroidetes	Bacteroidaceae	Bacteroides	EG (Medium 8)	BHI (Medium 4)	Bacteroides vulgatus	3.1853	5
MCC246	Bacteroides xylanisolvens	98.25	Bacteroidetes	Bacteroidaceae	Bacteroides	LKV (Medium 7)	BHI (Medium 4)	Bacteroides xylanisolvens	3.30183	4.1
MCC247	Bacteroides xylanisolvens	97	Bacteroidetes	Bacteroidaceae	Bacteroides	M2GSCPEC (Medium 16)	BHI (Medium 4)	Bacteroides xylanisolvens	3.30183	4.1
MCC256	Barnesiella intestinihominis	98	Bacteroidetes	Porphyromonadaceae	Barnesiella	FAA (Medium 12)	YCFA (Medium 26)	Barnesiella intestinihominis	22.3146	0.7
MCC257	Bifidobacterium adolescentis	99.73	Actinobacteria	Bifidobacteriaceae	Bifidobacterium	EG (Medium 8)	YCFA (Medium 26)	Bifidobacterium adolescentis	2.43221	1.7
MCC258	Bifidobacterium adolescentis	99	Actinobacteria	Bifidobacteriaceae	Bifidobacterium	MRS (Medium 18)	YCFA (Medium 26)	Bifidobacterium adolescentis	1.87944	2.2
MCC264	Bifidobacterium longum	99.59	Actinobacteria	Bifidobacteriaceae	Bifidobacterium	M2GSC (Medium 14)	YCFA (Medium 26)	Bifidobacterium longum	1.27616	1.8
MCC265	Bifidobacterium longum	99	Actinobacteria	Bifidobacteriaceae	Bifidobacterium	RCA (Medium 21)	YCFA (Medium 26)	Bifidobacterium longum	2.29709	1
MCC269	Blautia luti	98	Firmicutes	Lachnospiraceae	Blautia	M2GSCES (Medium 15)	YCFA (Medium 26)	Blautia sp.	2.40429	3
MCC270	Blautia luti	98	Firmicutes	Lachnospiraceae	Blautia	YCFAm (Medium 30)	YCFA (Medium 26)	Blautia sp.	3.13603	2.3
MCC281	Blautia faecis	96	Firmicutes	Lachnospiraceae	Blautia	M17 (Medium 13)	YCFA (Medium 26)	Blautia faecis	9.01608	0.8
MCC283	Blautia obeum	96	Firmicutes	Lachnospiraceae	Blautia	YCFAm (Medium 30)	YCFA (Medium 26)	Blautia sp.	1.77751	2.8
MCC289	Blautia stercoris	95	Firmicutes	Lachnospiraceae	Blautia	YCFAm (Medium 30)	YCFA (Medium 26)	Blautia sp.	5.25938	1.6
MCC298	Blautia wexlerae	99	Firmicutes	Lachnospiraceae	Blautia	YCFAm (Medium 30)	YCFA (Medium 26)	Blautia wexlerae	0.858674	2.8
MCC316	Butyricicoccus pullicaecorum	95	Firmicutes	Ruminococcaceae	Butyricicoccus	FAA (Medium 12)	YCFA (Medium 26)	Butyricicoccus faecihominis	0.765697	2.2
MCC318	Catenibacterium mitsuokai	99	Firmicutes	Erysipelotrichaceae	Catenibacterium	YCFACX (Medium 28)	YCFA (Medium 26)	Catenibacterium mitsuokai	16.6341	1.16
MCC328	Clostridium amygdalinum	95	Firmicutes	Lachnospiraceae	Clostridium XlVa	M2GSCPEC (Medium 16)	YCFA (Medium 26)	Clostridium sp.	0.939719	2.2
MCC332	Clostridium baratii	99.72	Firmicutes	Clostridiaceae 1	Clostridium sensu stricto	EG (Medium 8)	YCFA (Medium 26)	Clostridium baratii	0.430704	3.2
MCC333	Clostridium bolteae	99	Firmicutes	Lachnospiraceae	Clostridium XlVa	SPO (Medium 23)	YCFA (Medium 26)	Clostridium bolteae	0.810738	1.7
MCC334	Clostridium celerecrescens	94	Firmicutes	Lachnospiraceae	Clostridium XlVa	VAm (Medium 24)	YCFA (Medium 26)	Clostridium sp.	1.87944	1.1
MCC335	Clostridium citroniae	99	Firmicutes	Lachnospiraceae	Clostridium XlVa	OX (Medium 20)	YCFA (Medium 26)	Clostridium citroniae	0.810738	1.7
MCC342	Clostridium hathewayi	99	Firmicutes	Lachnospiraceae	Clostridium XlVa	AS (Medium 1)	YCFA (Medium 26)	Clostridium hathewayi	0.574273	2.4
MCC344	Clostridium indolis	95	Firmicutes	Lachnospiraceae	Clostridium XlVa	YCFAL (Medium 29)	YCFA (Medium 26)	Clostridium sp.	1.0881	1.9
MCC345	Clostridium lactatifermentans	95	Firmicutes	Lachnospiraceae	Clostridium XlVb	YCFAm (Medium 30)	YCFA (Medium 26)	Clostridium sp.	1.0602	1.3
MCC346	Clostridium nexile	99	Firmicutes	Lachnospiraceae	Clostridium XlVa	AS (Medium 1)	YCFA (Medium 26)	Coprococcus comes	0.287136	4.8
MCC353	Clostridium saccharolyticum	96	Firmicutes	Lachnospiraceae	Clostridium XlVa	M2GSCPEC (Medium 16)	YCFA (Medium 26)	Clostridium sp.	0.29962	2.3
MCC354	Clostridium symbiosium	99	Firmicutes	Lachnospiraceae	Clostridium XlVa	SPO (Medium 23)	YCFA (Medium 26)	Clostridium symbiosum	0.459418	1.5
MCC356	Collinsella aerofaciens	99.31	Actinobacteria	Coriobacteriaceae	Collinsella	BBAFF (Medium 6)	YCFA (Medium 26)	Collinsella aerofaciens	11.2946	1.3
MCC370	Collinsella aerofaciens	99	Actinobacteria	Coriobacteriaceae	Collinsella	SR (Medium 22)	YCFA (Medium 26)	Collinsella aerofaciens	11.2946	1.3
MCC394	Coprococcus catus	99	Firmicutes	Lachnospiraceae	Coprococcus	M2GSCPEC (Medium 16)	YCFA (Medium 26)	Coprococcus catus	42.2168	0.37
MCC395	Coprococcus catus	99	Firmicutes	Lachnospiraceae	Coprococcus	FAA (Medium 12)	YCFA (Medium 26)	Coprococcus catus	31.2404	0.5
MCC409	Coprococcus comes	99	Firmicutes	Lachnospiraceae	Coprococcus	EG (Medium 8)	YCFA (Medium 26)	Coprococcus comes	33.6907	3.4
MCC412	Coprococcus comes	99	Firmicutes	Lachnospiraceae	Coprococcus	VAm (Medium 24)	YCFA (Medium 26)	Coprococcus comes	27.9386	4.1
MCC414	Coprococcus eutactus	99.46	Firmicutes	Lachnospiraceae	Coprococcus	M2GSC (Medium 14)	YCFA (Medium 26)	Coprococcus eutactus	30.1443	3.8
MCC422	Coprococcus eutactus	99	Firmicutes	Lachnospiraceae	Coprococcus	FAA (Medium 12)	YCFA (Medium 26)	Coprococcus eutactus	32.7281	3.5
MCC432	Desulfovibrio desulfuricans	99.3	Proteobacteria	Desulfovibrionaceae	Desulfovibrio	VM (Medium 25)	YCFA (Medium 26)	Desulfovibrio desulfuricans	4.68698	0.2
MCC443	Dorea formicigenerans	99	Firmicutes	Lachnospiraceae	Dorea	VAm (Medium 24)	YCFA (Medium 26)	Dorea formicigenerans	2.45023	2.5
MCC444	Dorea formicigenerans	99	Firmicutes	Lachnospiraceae	Dorea	SR (Medium 22)	YCFA (Medium 26)	Dorea formicigenerans	4.08372	1.5
MCC451	Dorea longicatena	99	Firmicutes	Lachnospiraceae	Dorea	RCA (Medium 21)	YCFA (Medium 26)	Dorea longicatena	5.01714	2.1
MCC452	Dorea longicatena	99	Firmicutes	Lachnospiraceae	Dorea	YCFAC (Medium 27)	YCFA (Medium 26)	Dorea longicatena	4.0523	2.6
MCC472	Enterococcus durans	99	Firmicutes	Enterococcaceae	Enterococcus	VAm (Medium 24)	BHI (Medium 4)	Enterococcus durans	0.0137963	3.7
MCC499	Enterococcus faecalis	100	Firmicutes	Enterococcaceae	Enterococcus	AS (Medium 1)	BHI (Medium 4)	Enterococcus faecalis	0.0277426	4.6
MCC503	Enterococcus faecium	99	Firmicutes	Enterococcaceae	Enterococcus	SR (Medium 22)	BHI (Medium 4)	Enterococcus faecium	0.0255232	5
MCC504	Escherichia coli	99	Proteobacteria	Enterobacteriaceae	Escherichia/Shigella	M2GSCPEC (Medium 16)	BHI (Medium 4)	Escherichia coli	2.17619	1.9
MCC505	Escherichia coli	99.06	Proteobacteria	Enterobacteriaceae	Escherichia/Shigella	EG (Medium 8)	BHI (Medium 4)	Escherichia/Shigella sp.	3.18059	1.3
MCC506	Escherichia coli	99	Proteobacteria	Enterobacteriaceae	Escherichia/Shigella	SR (Medium 22)	BHI (Medium 4)	Escherichia coli	2.58423	1.6
MCC544	Eubacterium hallii	99	Firmicutes	Lachnospiraceae	Lachnospiracea_incertae_sedis	YCFAm (Medium 30)	YCFA (Medium 26)	Eubacterium hallii	3.45904	4
MCC545	Eubacterium ramulus	99	Firmicutes	Lachnospiraceae	Lachnospiracea_incertae_sedis	M2GSCPEC (Medium 16)	YCFA (Medium 26)	Eubacterium ramulus	4.49923	2.5
MCC552	Eubacterium rectale	99	Firmicutes	Lachnospiraceae	Lachnospiracea_incertae_sedis	M2GSC (Medium 14)	YCFA (Medium 26)	Eubacterium rectale	12.4979	0.9
MCC553	Eubacterium rectale	99	Firmicutes	Lachnospiraceae	Lachnospiracea_incertae_sedis	AS (Medium 1)	YCFA (Medium 26)	Eubacterium rectale	4.16596	2.7
MCC575	Eubacterium ventriosum	98.26	Firmicutes	Lachnospiraceae	Lachnospiracea_incertae_sedis	M2GSC (Medium 14)	YCFA (Medium 26)	Eubacterium ventriosum	5.23898	1.9
MCC576	Eubacterium ventriosum	99	Firmicutes	Lachnospiraceae	Lachnospiracea_incertae_sedis	AS (Medium 1)	YCFA (Medium 26)	Eubacterium ventriosum	5.85533	1.7
MCC585	Faecalibacterium prausnitzii	98.05	Firmicutes	Ruminococcaceae	Faecalibacterium	EG (Medium 8)	YCFA (Medium 26)	Faecalibacterium prausnitzii	9.03828	2.5
MCC588	Faecalibacterium prausnitzii	99	Firmicutes	Ruminococcaceae	Faecalibacterium	RCA (Medium 21)	YCFA (Medium 26)	Faecalibacterium prausnitzii	25.1063	0.9
MCC589	Faecalibacterium prausnitzii	99	Firmicutes	Ruminococcaceae	Faecalibacterium	SR (Medium 22)	YCFA (Medium 26)	Faecalibacterium prausnitzii	9.41488	2.4
MCC625	Flavonifractor plautii	97	Firmicutes	Ruminococcaceae	Pseudoflavonifractor (initially Flavonifractor)	SPO (Medium 23)	YCFA (Medium 26)	Pseudoflavonifractor sp.	4.23047	1.6
MCC626	Fusicatenibacter saccharivorans	98	Firmicutes	Lachnospiraceae	Fusicatenibacter	M2GSC (Medium 14)	YCFA (Medium 26)	Fusicatenibacter saccharivorans	9.4668	3.3
MCC627	Gemmiger formicilis	99	Firmicutes	Ruminococcaceae	Gemmiger	M2GSCPEC (Medium 16)	YCFA (Medium 26)	Gemmiger formicilis	14.2002	2.2
MCC633	Lactobacillus brevis	99	Firmicutes	Lactobacillaceae	Lactobacillus	ASV (Medium 2)	MRS (Medium 18)	Levilactobacillus brevis	0.0990902	1.7
MCC634	Lactobacillus kimchicus	99	Firmicutes	Lactobacillaceae	Lactobacillus	ASV (Medium 2)	MRS (Medium 18)	Secundilactobacillus kimchicus	33.6907	0.02
MCC636	Lactobacillus plantarum	99	Firmicutes	Lactobacillaceae	Lactobacillus	ASV (Medium 2)	MRS (Medium 18)	Lactiplantibacillus plantarum	0.217359	2.3
MCC646	Lactobacillus ruminis	99.38	Firmicutes	Lactobacillaceae	Lactobacillus	VAm (Medium 24)	MRS (Medium 18)	Ligilactobacillus ruminis	0.217359	3.1
MCC662	Methanobrevibacter smithii	100	Euryarchaeota	Methanobacteriaceae	Methanobrevibacter	MS (Medium 17)	YCFA (Medium 26)	Methanobrevibacter smithii	0.25	n/a
MCC664	Odoribacter splanchnicus	99.28	Bacteroidetes	Porphyromonadaceae	Odoribacter	RCA (Medium 21)	YCFA (Medium 26)	Odoribacter splanchnicus	14.0193	2.9
MCC667	Oscillibacter valericigenes	96	Firmicutes	Ruminococcaceae	Oscillibacter	SR (Medium 22)	YCFA (Medium 26)	Oscillibacter sp.	38.7381	0.5
MCC668	Parabacteroides distasonis	98.89	Bacteroidetes	Bacteroidaceae	Parabacteroides	LKV (Medium 7)	BHI (Medium 4)	Parabacteroides distasonis	7.48681	3.6
MCC679	Parabacteroides distasonis	100	Bacteroidetes	Porphyromonadaceae	Parabacteroides	EG (Medium 8)	BHI (Medium 4)	Parabacteroides distasonis	7.09277	3.8
MCC685	Parabacteroides merdae	99.63	Bacteroidetes	Porphyromonadaceae	Parabacteroides	LKV (Medium 7)	BHI (Medium 4)	Parabacteroides merdae	24.5661	2.4
MCC688	Prevotella copri	96.58	Bacteroidetes	Prevotellaceae	Prevotella	EG (Medium 8)	YCFA (Medium 26)	Prevotella copri	2.45266	4.6
MCC690	Propionibacterium acnes	99.18	Actinobacteria	Propionibacterineae	Propionibacterium	BBAFF (Medium 6)	YCFA (Medium 26)	Propionibacterium acnes	0.55447	2.9
MCC694	Roseburia hominis	99	Firmicutes	Lachnospiraceae	Roseburia	M2GSCPEC (Medium 16)	YCFA (Medium 26)	Roseburia hominis	1.35375	2
MCC695	Roseburia hominis	99	Firmicutes	Lachnospiraceae	Roseburia	FAA (Medium 12)	YCFA (Medium 26)	Roseburia hominis	0.966966	2.8
MCC698	Roseburia inulinivorans	99	Firmicutes	Lachnospiraceae	Roseburia	BBAm (Medium 5)	YCFA (Medium 26)	Roseburia inulinivorans	0.966966	2.8
MCC699	Ruminococcus bicirculans	99	Firmicutes	Ruminococcaceae	Ruminococcus	SR (Medium 22)	YCFA (Medium 26)	Ruminococcus bicirculans	6.76876	2
MCC714	Ruminococcus bromii	99.25	Firmicutes	Ruminococcaceae	Ruminococcus	M2GSC (Medium 14)	YCFA (Medium 26)	Ruminococcus bromii	39.5472	0.74
MCC718	Ruminococcus lactaris	96	Firmicutes	Lachnospiraceae	Ruminococcus2	FAA (Medium 12)	YCFA (Medium 26)	Ruminococcus sp.	3.82848	2.6
MCC719	Ruminococcus torques	99	Firmicutes	Lachnospiraceae	Ruminococcus2	SR (Medium 22)	YCFA (Medium 26)	Ruminococcus faecis	2.55232	3.9
MCC742	Streptococcus salivarius	98.96	Firmicutes	Streptococcaceae	Streptococcus	M2GSC (Medium 14)	BHI (Medium 4)	Streptococcus salivarius	0.934543	2.6
MCC747	Streptococcus salivarius	99	Firmicutes	Streptococcaceae	Streptococcus	SR (Medium 22)	BHI (Medium 4)	Streptococcus salivarius	0.934543	2.6
MCC752	Sutterella wadsworthensis	100	Proteobacteria	Sutterelaceae	Sutterella	VAm (Medium 24)	YCFA (Medium 26)	Sutterella wadsworthensis	16.0796	0.2
MCC755	Veillonella parvula	99	Firmicutes	Veillonellaceae	Veillonella	VAm (Medium 24)	YCFA (Medium 26)	Veillonella parvula	0.191424	1.2
