# Supplementary material for: A synthetic consortium of 100 gut commensals modulates the composition and function in a colon model of the microbiome of elderly subjects
Source: Gut Microbes. 2021 May 16;13(1):1919464. doi: 10.1080/19490976.2021.1919464 (PMC8128205; doi:10.1080/19490976.2021.1919464)
Supplement: Supplemental Material [file KGMI_A_1919464_SM3620.zip › Supplementary information/Supplementary Table S4_REVISED.xlsx]

## Sheet: Supplementary Table S4
	Supplementary Table S4: Assembly statistics and quality assessments of the MCC100 strains genomes. Quality was assessed by BLAST search (tblastn) the 40 universal marker genes (Wu et al 2013) against the contigs of each genome. Classification in the “Most wanted” taxa priority list of the Human Microbiome Project (HMP) is listed in column M.
	MCC100 strain	Species ID	Nucleotide coverage	Contigs	Total size (bp)	GC %	Maximum contig size (bp)	N50	Gene count	Universal maker genes count	Accesion number	HMP most wanted
	MCC001	Alistipes putredinis	248.779	54	2621826	53.1	267166	157797	4136	39	WQRD00000000	low
	MCC003	Anaerostipes hadrus	234.916	67	2983281	36.8	346163	236496	3155	40	WQRC00000000	low
	MCC006	Anaerostipes hadrus	173.279	69	2872627	36.9	308678	172137	2884	40	WQRB00000000	low
	MCC007	Anaerostipes hadrus	179.962	126	3012120	36.9	525364	98970	3070	40	WQRA00000000	low
	MCC022	Bacteroides caccae	127.484	96	4861765	42.3	489397	149088	4420	39	WQQZ00000000	no
	MCC060	Bacteroides dorei	97.5312	157	5607854	42	555319	201774	5604	40	WQQY00000000	no
	MCC084	Bacteroides eggerthii	128.474	94	4355844	44.6	301700	160331	4682	39	WQQX00000000	no
	MCC085	Bacteroides faecis	91.3426	135	6097563	42.3	516866	185005	5521	40	WQQW00000000	medium
	MCC108	Bacteroides fragilis	95.7984	116	5289326	43.6	449067	166069	5319	39	WQQV00000000	no
	MCC136	Bacteroides massiliensis	124.513	252	4036688	42.8	149130	60602	4145	39	WQQU00000000	no
	MCC137	Bacteroides ovatus	103.72	164	6695968	41.8	658336	331742	5754	40	WQQT00000000	low
	MCC138	Bacteroides ovatus	77.9754	242	6968565	41.9	327007	90551	6486	39	WTXO00000000	no
	MCC153	Bacteroides salyersiae	95.7984	127	5406116	41.9	716474	227890	5114	40	WQQS00000000	low
	MCC154	Bacteroides salyersiae	79.9557	82	5679312	42	1063665	600194	5245	40	WQQR00000000	no
	MCC174	Bacteroides thetaiotaomicron	87.8771	68	6057100	42.9	665001	417038	5314	40	WQQQ00000000	no
	MCC175	Bacteroides thetaiotaomicron	90.3525	83	6127216	43.1	737125	239879	5493	39	WQQP00000000	no
	MCC197	Bacteroides uniformis	122.533	63	4588760	46.3	559603	397750	5231	40	WTXN00000000	low
	MCC198	Bacteroides uniformis	138.871	175	5048077	46.3	289772	144229	5674	40	WQQO00000000	no
	MCC208	Bacteroides vulgatus	129.959	277	5005390	42.2	269636	85947	5038	40	WQQN00000000	no
	MCC221	Bacteroides vulgatus	113.374	307	5350610	42.3	202928	89443	5521	40	WQQM00000000	no
	MCC246	Bacteroides xylanisolvens	74.0148	214	6135185	42	401583	133721	5508	40	WQQL00000000	no
	MCC247	Bacteroides xylanisolvens	82.4312	289	6371673	42.2	330214	93714	5988	40	WQQK00000000	no
	MCC256	Barnesiella intestinihominis	163.13	17	3257402	43.4	1075827	714312	3064	40	WQQJ00000000	low
	MCC257	Bifidobacterium adolescentis	237.887	35	2258537	59.2	1540239	1540239	3195	40	WQQI00000000	low
	MCC258	Bifidobacterium adolescentis	277.989	37	2264586	59.1	757475	438034	3226	39	WQQH00000000	low
	MCC264	Bifidobacterium longum	201.746	74	2404616	59.7	363634	81437	3633	39	WQQG00000000	no
	MCC265	Bifidobacterium longum	239.372	48	2439868	60	344768	194822	3670	39	WQQF00000000	no
	MCC269	Blautia sp.	171.298	155	3981958	43.7	276868	132813	4341	40	WQQE00000000	no
	MCC270	Blautia sp.	160.407	140	2841334	45	235894	85656	3000	40	WQQD00000000	medium
	MCC281	Blautia faecis	168.575	179	4083070	43	243154	85582	4367	40	WQQC00000000	medium
	MCC283	Blautia sp.	134.415	92	3815599	43.7	406799	161091	4137	40	WQQB00000000	no
	MCC289	Blautia sp.	131.939	231	4148134	43.7	384891	121437	4651	40	WQQA00000000	medium
	MCC298	Blautia wexlerae	140.108	251	4213442	41.3	396299	111859	4535	40	WQPZ00000000	no
	MCC316	Butyricicoccus faecihominis	198.28	127	3365246	53	541557	147636	4603	39	WQPY00000000	medium
	MCC318	Catenibacterium mitsuokai	142.336	652	2356877	34.2	50526	12050	2644	39	WQPX00000000	no
	MCC328	Clostridium sp.	144.811	183	3648383	48	192662	85384	4131	40	WQPW00000000	low
	MCC332	Clostridium baratii	212.143	75	2970415	28.1	723461	434849	2882	40	WQPV00000000	no
	MCC333	Clostridium bolteae	95.5508	170	6604714	49	749560	284252	7992	40	WQPU00000000	low
	MCC334	Clostridium sp.	155.456	100	3465421	51.6	325849	137797	4616	40	WQPT00000000	no
	MCC335	Clostridium citroniae	101.492	193	6525096	49.4	720130	251864	7894	40	WQPS00000000	no
	MCC342	Clostridium hathewayi	158.921	224	7167645	48.2	714708	180255	7950	40	WQPR00000000	no
	MCC344	Clostridium sp.	166.595	163	3905152	48.2	384659	172292	4755	40	WQPQ00000000	no
	MCC345	Clostridium sp.	216.351	79	2596052	46.9	343572	236750	3101	39	WQPP00000000	no
	MCC346	Coprococcus comes	185.408	279	3544142	42.9	300876	71263	4162	39	WQPO00000000	no
	MCC353	Clostridium sp.	110.651	212	6220354	46.7	217010	74764	6913	40	WQPN00000000	no
	MCC354	Clostridium symbiosum	142.584	159	4911596	47.8	246387	92428	5387	40	WQPM00000000	no
	MCC356	Collinsella aerofaciens	203.231	90	2128323	60	260195	66339	3230	39	WQPL00000000	low
	MCC370	Collinsella aerofaciens	226.995	78	2251576	60	345679	94890	3379	39	WQPK00000000	low
	MCC394	Coprococcus catus	151.743	153	3558871	43.3	303155	102898	3885	40	WQPJ00000000	no
	MCC395	Coprococcus catus	168.328	190	3575393	43.4	262575	105985	3867	40	WQPI00000000	no
	MCC409	Coprococcus comes	159.169	132	3284566	42.3	289659	111636	3627	39	WQPH00000000	no
	MCC412	Coprococcus comes	131.692	337	3423634	43.6	193000	48509	3954	39	WQPG00000000	no
	MCC414	Coprococcus eutactus	141.593	58	3214311	43	495879	192283	3128	40	WQPF00000000	no
	MCC422	Coprococcus eutactus	163.377	92	3165389	43.4	222275	106510	3113	40	WQPE00000000	no
	MCC432	Desulfovibrio desulfuricans	201.251	48	3473653	57.3	440151	183224	5330	40	WQPD00000000	no
	MCC443	Dorea formicigenerans	127.731	128	3327590	40.9	449445	127458	3535	40	WQPC00000000	low
	MCC444	Dorea formicigenerans	173.031	93	3159276	40.7	396697	160614	3340	40	WQPB00000000	low
	MCC451	Dorea longicatena	176.992	164	2916828	41.2	257367	70012	3107	39	WQPA00000000	low
	MCC452	Dorea longicatena	170.061	147	3096565	41.4	152878	81968	3263	39	WQOZ00000000	low
	MCC472	Enterococcus durans	158.674	273	3100228	37.8	205295	45643	3373	39	WQOY00000000	no
	MCC499	Enterococcus faecalis	154.961	90	2863722	37.4	261445	125539	2945	40	WQOX00000000	low
	MCC503	Enterococcus faecium	160.654	217	2873018	37.8	186004	96861	3128	40	WQOW00000000	no
	MCC504	Escherichia coli	95.7984	463	4568336	51.5	175849	34700	5164	40	WQOV00000000	low
	MCC505	Escherichia/Shigella sp.	117.334	225	4525072	51	184915	79025	4934	40	WQOU00000000	low
	MCC506	Escherichia coli	105.452	321	5004579	51	212640	78305	5694	40	WQOT00000000	low
	MCC544	Eubacterium hallii	154.961	256	3293203	38.3	154112	62756	3371	40	WQOS00000000	low
	MCC545	Eubacterium ramulus	144.811	189	3244524	43.5	144322	49427	3316	40	WQOR00000000	no
	MCC552	Eubacterium rectale	186.893	126	2935819	41.8	357602	103533	3106	40	WQOQ00000000	no
	MCC553	Eubacterium rectale	143.326	151	3712933	41.4	321243	121478	3997	40	WQOP00000000	no
	MCC575	Eubacterium ventriosum	182.438	79	2865025	34.6	683166	212857	2813	40	WQOO00000000	low
	MCC576	Eubacterium ventriosum	208.182	77	2760595	34.7	635637	170890	2701	39	WQON00000000	low
	MCC585	Faecalibacterium prausnitzii	142.584	153	2965174	56.1	360447	136096	4911	39	WQOM00000000	no
	MCC588	Faecalibacterium prausnitzii	156.446	136	3272054	56	241620	129128	5468	40	WQOL00000000	no
	MCC589	Faecalibacterium prausnitzii	142.584	106	3187883	56.1	672643	185696	5268	39	WQOK00000000	no
	MCC625	Pseudoflavonifractor sp.	155.703	69	3229305	59	641741	248966	5695	40	WQOJ00000000	no
	MCC626	Fusicatenibacter saccharivorans	106.69	257	3169979	48.4	150422	44336	3773	39	WQOI00000000	low
	MCC627	Gemmiger formicilis	176.249	122	3402934	56.4	555967	149889	5720	39	WQOH00000000	low
	MCC633	Levilactobacillus brevis	155.951	285	2574775	45.7	98038	42925	2852	38	WQOG00000000	no
	MCC634	Secundilactobacillus kimchicus	118.325	40	2800432	46.2	794334	309718	2976	40	WQOF00000000	no
	MCC636	Lactiplantibacillus plantarum	138.871	230	3387830	44.2	246484	110314	3660	40	WQOE00000000	no
	MCC646	Ligilactobacillus ruminis	215.361	185	2144457	43.7	259379	38458	2625	40	WQOD00000000	no
	MCC662	Methanobrevibacter smithii	249.769	112	1788355	31.1	129585	66136	1852	24	WQOC00000000	no
	MCC664	Odoribacter splanchnicus	116.592	164	4615974	43.7	216887	102985	4754	39	WQOB00000000	no
	MCC667	Oscillibacter sp.	183.675	272	3640806	55.4	419254	96666	6465	39	WQOA00000000	medium
	MCC668	Parabacteroides distasonis	86.6394	206	5308938	44.9	337996	179559	5435	40	WQNZ00000000	no
	MCC679	Parabacteroides distasonis	104.71	109	4991723	45	702127	217677	4944	40	WQNY00000000	no
	MCC685	Parabacteroides merdae	105.7	132	4659158	45.5	225957	92296	4901	39	WQNX00000000	no
	MCC688	Prevotella copri	151.495	198	3494630	45	344672	83141	3639	40	WQNW00000000	no
	MCC690	Propionibacterium acnes	196.3	15	2476015	60	898784	689706	3592	40	WQNV00000000	low
	MCC694	Roseburia hominis	173.774	138	3780137	48.5	521828	127553	4383	39	WQNU00000000	no
	MCC695	Roseburia hominis	165.11	108	3592769	48.5	278862	139036	4104	39	WQNT00000000	no
	MCC698	Roseburia inulinivorans	130.949	391	3883483	41.6	130703	40691	4371	39	WQNS00000000	no
	MCC699	Ruminococcus bicirculans	156.198	187	2991702	42.4	267397	99788	3194	40	WQNR00000000	no
	MCC714	Ruminococcus bromii	223.53	37	2221905	40.7	668305	608128	2330	40	WQNQ00000000	no
	MCC718	Ruminococcus sp.	155.456	211	3327340	43.5	169016	68211	3410	40	WQNP00000000	no
	MCC719	Ruminococcus faecis	122.78	221	3163214	40.5	236903	79677	3289	39	WQNO00000000	low
	MCC742	Streptococcus salivarius	287.395	89	2109575	39.9	361044	104164	2079	40	WQNN00000000	no
	MCC747	Streptococcus salivarius	219.074	79	2257441	39.9	574387	117285	2239	40	WQNM00000000	no
	MCC752	Sutterella wadsworthensis	193.577	92	2927564	55.3	321347	119527	3433	40	WQNL00000000	low
	MCC755	Veillonella parvula	292.593	38	2098678	38.6	665270	444713	1895	39	WQNK00000000	low
