# Supplementary material for: A synthetic consortium of 100 gut commensals modulates the composition and function in a colon model of the microbiome of elderly subjects
Source: Gut Microbes. 2021 May 16;13(1):1919464. doi: 10.1080/19490976.2021.1919464 (PMC8128205; doi:10.1080/19490976.2021.1919464)
Supplement: Supplemental Material [file KGMI_A_1919464_SM3620.zip › Supplementary information/Supplementary Table S5_REVISED.xlsx]

## Sheet: Supplementary Table S5
	Supplementary Table S5: Antimicrobial susceptibility of the MCC100 bacterial strains.
	a. MIC values (mg L-1) of 7 antibiotics tested against the 99 MCC100 bacterial strains. MICs were determined by gradient strip method on Brucella Agar plates supplemented with 5% defibrinated blood, 5 mg L-1 hemin and 1 mg L-1 vitamin K (except for strain MCC585 that was tested on YCFA) under anaerobic conditions. The susceptibility profile of the strains was interpreted according to EUCAST break…										b. Number of strains that can be inhibited by one or two combined antibiotics used in Table S5a, assuming natural vancomycin resistance in the non-tested strains. Conditions that inhibit all the bacteria are shadowed in grey.									c. Inhibition diameter values (mm) of additional antibiotics tested in the facultative aerobic strains by EUCAST disk diffusion method on Mueller-Hinton agar plates in aerobic conditions (enterococci and enterobacteria) or Muller-Hinton agar supplemented with 5% defibrinated horse blood and 20 mg L-1 β-NAD in microaerophilic conditions (streptococci). Antibiotic dick content (µg) is provided. Qui…
	MCC100 strain	Species ID	Benzylpenicillin	Amoxicillin-clavulanic acid	Chloramphenicol	Clindamycin	Imipenem	Metronidazole	Vancomycin			Benzylpenicillin	Amoxicillin-clavulanic acid	Chloramphenicol	Clindamycin	Imipenem	Metronidazole	Vancomycin		MCC100 strain	Species ID	Ampicillin 2	Gentamicin 30	Streptomycin 300	Linezolid 10	Quinupristin- dalfopristin 15	Teicoplanin 30	Tygecycline 15	Tygecycline 15
	MCC001	Alistipes putredinis	0.032	0.064	4	<0.016	0.125	<0.016	n/a		Benzylpenicillin	54								MCC472	Enterococcus durans	25	25	23	27	28	23	25	25
	MCC003	Anaerostipes hadrus	0.023	0.094	2	0.016	0.032	0.5	0.25		Amoxicillin-clav.	99	99							MCC499	Enterococcus faecalis	16	15	16	22	n/a	17	21	21
	MCC006	Anaerostipes hadrus	8	1	6	0.064	0.094	4	1.5		Chloramphenicol	94	99	93						MCC503	Enterococcus faecium	32	25	28	22	26	18	25	25
	MCC007	Anaerostipes hadrus	0.25	0.5	8	0.032	0.125	3	0.5		Clindamycin	88	99	97	86							Ampicillin 2	Cefotaxime 5	Teicoplanin 30
	MCC022	Bacteroides caccae	12a	0.19	8	1	0.047	0.5	n/a		Imipenem	99	99	99	99	98				MCC742	Streptococcus salivarius	24	27	23
	MCC060	Bacteroides dorei	>32a	2	6	>256	0.25	0.25	n/a		Metronidazole	89	99	99	94	99	83			MCC747	Streptococcus salivarius	22	28	17
	MCC084	Bacteroides eggerthii	0.5a	0.19	6	>256	0.064	0.25	n/a		Vancomycin	65	99	94	89	99	92	63				Ampicillin 10	Gentamicin 10	Chloramphenicol 30	Cefotaxime 5	Ceftazidime 10	Ciprofloxacin 5	Meropenem 10	Trimethoprim 5
	MCC085	Bacteroides faecis	>32a	0.5	4	1.5	0.25	0.25	n/a											MCC504	Escherichia coli	18	22	25	27	27	30	32	28
	MCC108	Bacteroides fragilis	>32a	0.5	4	2	0.047	0.125	n/a											MCC506	Escherichia coli	19	22	23	30	28	38	33	28
	MCC136	Bacteroides massiliensis	2a	0.25	1	<0.016	0.19	0.19	n/a											MCC505	Escherichia/Shigella sp.	20	20	30	30	27	30	33	22
	MCC137	Bacteroides ovatus	>32a	0.25	8	1	0.064	0.5	n/a
	MCC138	Bacteroides ovatus	>32a	2	6	0.047	0.5	0.25	n/a
	MCC153	Bacteroides salyersiae	6a	0.5	12	1	0.032	0.5	n/a
	MCC154	Bacteroides salyersiae	>32a	0.5	16	>256	0.25	0.25	n/a
	MCC174	Bacteroides thetaiotaomicron	>32a	0.38	12	8	0.064	0.5	n/a
	MCC175	Bacteroides thetaiotaomicron	>32a	0.25	12	0.75	0.064	0.25	n/a
	MCC197	Bacteroides uniformis	16a	0.5	2	1	0.125	0.25	n/a
	MCC198	Bacteroides uniformis	>32a	0.38	3	0.016	0.094	0.19	n/a
	MCC208	Bacteroides vulgatus	1a	0.19	3	0.094	0.032	0.29	n/a
	MCC221	Bacteroides vulgatus	>32a	0.5	1.5	0.19	0.5	0.19	n/a
	MCC246	Bacteroides xylanisolvens	>32a	0.5	6	<0.016	0.19	0.19	n/a
	MCC247	Bacteroides xylanisolvens	>32a	0.5	6	2	0.38	0.75	n/a
	MCC256	Barnesiella intestinihominis	0.75	0.38	3	1	0.047	0.016	n/a
	MCC257	Bifidobacterium adolescentis	0.25	0.38	2	0.25	0.094	>256d	1
	MCC258	Bifidobacterium adolescentis	0.064	0.094	2	0.023	0.064	24d	0.5
	MCC264	Bifidobacterium longum	0.25	0.25	2	0.023	0.19	4	0.75
	MCC265	Bifidobacterium longum	0.38	0.5	1	0.032	0.38	16d	0.75
	MCC281	Blautia faecis	0.023	0.032	1	<0.016	0.012	0.064	0.19
	MCC269	Blautia sp.	0.064	0.023	0.5	<0.016	0.032	0.032	0.25
	MCC270	Blautia sp.	0.032	0.023	<0.016	0.75	0.023	0.016	0.19
	MCC289	Blautia sp.	0.19	0.064	0.5	0.19	0.016	0.094	0.25
	MCC283	Blautia sp.	0.75	0.125	1	8	0.047	0.032	0.5
	MCC298	Blautia wexlerae	0.094	0.094	0.75	<0.016	0.004	0.047	0.19
	MCC316	Butyricicoccus faecihominis	0.19	0.094	0.016	0.023	0.016	0.064	0.25
	MCC318	Catenibacterium mitsuokai	0.19	0.064	1	0.19	0.023	0.5	0.5
	MCC332	Clostridium baratii	0.19	0.34	3	6	0.19	1.5	6
	MCC333	Clostridium bolteae	1.5	0.5	1	2	0.75	0.047	1
	MCC335	Clostridium citroniae	0.5	0.5	4	>256	1	0.032	1
	MCC342	Clostridium hathewayi	0.38	0.25	1	0.5	0.5	0.064	0.38
	MCC328	Clostridium sp.	0.032	0.016	1	<0.016	0.023	0.25	1
	MCC334	Clostridium sp.	0.064	0.25	1.5	0.064	0.125	0.023	0.38
	MCC344	Clostridium sp.	0.047	0.094	0.5	<0.016	0.125	0.023	0.19
	MCC345	Clostridium sp.	0.016	0.016	0.5	<0.016	0.125	0.023	0.19
	MCC353	Clostridium sp.	0.125	0.125	4	1.5	0.125	0.25	1
	MCC354	Clostridium symbiosium	0.5	1	2	4	0.38	0.064	0.5
	MCC356	Collinsella aerofaciens	0.125	0.19	24	<0.016	0.032	1.5	1
	MCC370	Collinsella aerofaciens	0.5	0.5	4	0.016	0.125	0.5	1
	MCC394	Coprococcus catus	0.047	0.19	1	0.016	0.032	0.125	0.25
	MCC395	Coprococcus catus	0.032	0.094	1	<0.016	0.047	0.19	0.19
	MCC346	Clostridium nexile	0.094	0.032	0.75	0.25	0.023	0.047	0.38
	MCC409	Coprococcus comes	0.032	0.047	1.5	0.016	0.047	0.5	0.5
	MCC412	Coprococcus comes	0.023	0.023	1.5	0.094	0.01	0.125	0.5
	MCC414	Coprococcus eutactus	0.016	0.016	0.75	<0.016	0.008	0.064	0.5
	MCC422	Coprococcus eutactus	0.016	<0.016	1	<0.016	0.006	0.094	0.75
	MCC432	Desulfovibrio desulfuricans	2	0.25	64	0.38	0.25	0.25	n/a
	MCC443	Dorea formicigenerans	0.047	0.023	2	2	0.016	0.094	0.38
	MCC444	Dorea formicigenerans	0.047	0.016	3	0.032	0.016	0.125	0.38
	MCC451	Dorea longicatena	0.38	0.064	2	0.016	0.032	0.25	0.25
	MCC452	Dorea longicatena	0.25	0.094	1	0.016	0.047	0.125	0.38
	MCC472	Enterococcus durans	0.75b	0.25	4	0.25	1.5	>256e	1.5
	MCC499	Enterococcus faecalis	0.75b	0.5	6	12b	0.25	>256e	2
	MCC503	Enterococcus faecium	0.094	0.094	3	0.19	0.125	>256e	1
	MCC504	Escherichia coli	8c	3	4	>256c	0.19	>256e	n/a
	MCC506	Escherichia coli	>32c	3	2	>256c	0.75	>256e	n/a
	MCC505	Escherichia/Shigella sp.	>32c	3	4	>256c	0.19	>256e	n/a
	MCC544	Eubacterium hallii	0.008	0.016	2	<0.016	0.023	1.5	0.5
	MCC545	Eubacterium ramulus	0.094	0.047	1	<0.016	0.047	0.064	1
	MCC552	Eubacterium rectale	0.032	0.094	2	<0.016	0.016	0.064	0.5
	MCC553	Eubacterium rectale	0.064	0.125	1	0.094	0.016	0.064	0.38
	MCC575	Eubacterium ventriosum	0.032	0.016	1.5	<0.016	0.012	0.064	0.25
	MCC576	Eubacterium ventriosum	0.016	0.016	0.75	12	0.016	0.016	0.25
	MCC585	Faecalibacterium prausnitzii	0.016	0.064	0.125	<0.016	4	0.016	<0.016
	MCC588	Faecalibacterium prausnitzii	0.19	0.5	0.25	<0.016	0.38	0.047	0.5
	MCC589	Faecalibacterium prausnitzii	0.38	0.5	1	<0.016	0.25	0.016	1
	MCC626	Fusicatenibacter saccharivorans	0.094	0.064	1	1.5	0.032	0.064	0.25
	MCC627	Gemmiger formicilis	0.064	0.125	0.38	<0.016	0.012	0.064	0.125
	MCC633	Levilactobacillus brevis	2	1	3	>256	0.064	>256e	>256f
	MCC634	Secundilactobacillus kimchicus	0.5	1.5	3	0.032	0.032	>256e	>256f
	MCC636	Lactiplantibacillus plantarum	4	1.5	8	0.5	0.032	>256e	>256f
	MCC646	Ligilactobacillus ruminis	1.5	3	6	0.094	0.094	>256e	>256f
	MCC664	Odoribacter splanchnicus	0.19	0.047	2	0.016	0.125	3	n/a
	MCC667	Oscillibacter sp.	0.032	0.023	0.125	<0.016	0.032	<0.016	0.5
	MCC668	Parabacteroides distasonis	8a	1.5	4	3	0.25	0.38	n/a
	MCC679	Parabacteroides distasonis	>32a	2	6	0.38	0.5	0.25	n/a
	MCC685	Parabacteroides merdae	>32a	1.5	4	2	0.75	1	n/a
	MCC688	Prevotella copri	6	0.25	8	0.016	0.125	0.38	n/a
	MCC690	Propionibacterium acnes	0.023	0.023	0.25	0.032	0.012	>256e	0.38
	MCC625	Pseudoflavonifractor sp.	0.5	1	0.5	0.016	0.38	0.094	0.5
	MCC694	Roseburia hominis	0.016	0.023	1.5	<0.016	0.008	0.19	0.19
	MCC695	Roseburia hominis	0.032	0.047	1	<0.016	0.023	0.38	0.19
	MCC698	Roseburia inulinivorans	0.064	0.19	2	0.016	0.047	0.064	0.19
	MCC699	Ruminococcus bicirculans	0.023	0.38	0.25	0.032	0.023	0.047	0.25
	MCC714	Ruminococcus bromii	0.032	0.19	2	0.016	0.19	0.094	1
	MCC718	Ruminococcus faecis	0.125	0.19	0.5	<0.016	0.023	0.016	0.25
	MCC719	Ruminococcus sp.	0.064	0.125	1.5	0.016	0.047	0.25	0.25
	MCC742	Streptococcus salivarius	0.125	0.094	2	0.125	0.012	>256e	1.5
	MCC747	Streptococcus salivarius	0.19	0.25	2	0.125	0.047	>256e	1
	MCC752	Sutterella wadsworthensis	>32	0.75	1	4	0.38	2	n/a
	MCC755	Veillonella parvula	0.25	<0.016	1.5	0.19	0.032	0.25	n/a
	References documenting intrinsic resistances
	aHecht DW (2006). Anaerobes: Antibiotic resistance, clinical significance, and the role of susceptibility testing. Anaerobe 12: 115-121.
	bHollenbeck BL, Rice LB (2012). Intrinsic and acquired resistance mechanisms in enterococcus. Virulence 3: 421-569.
	cLeclercq R, Cantón R, Brown DFJ, Giske CG, Heisig P, MacGowan AP et al (2013). EUCAST expert rules in antimicrobial susceptibility testing. Clinical Microbiology and Infection 19: 141-160.
	dMoubareck C, Gavini F, Vaugien L, Butel MJ, Doucet-Populaire F (2005). Antimicrobial susceptibility of bifidobacteria. The Journal of antimicrobial chemotherapy 55: 38-44.
	eLofmark S, Edlund C, Nord CE (2010). Metronidazole is still the drug of choice for treatment of anaerobic infections. Clin Infect Dis 1: 647939.
	fDelgado S, Flórez AB, Mayo B (2005). Antibiotic Susceptibility of Lactobacillus and Bifidobacterium Species from the Human Gastrointestinal Tract. Current microbiology 50: 202-207.
