# Supplementary material for: A synthetic consortium of 100 gut commensals modulates the composition and function in a colon model of the microbiome of elderly subjects
Source: Gut Microbes. 2021 May 16;13(1):1919464. doi: 10.1080/19490976.2021.1919464 (PMC8128205; doi:10.1080/19490976.2021.1919464)
Supplement: Supplemental Material [file KGMI_A_1919464_SM3620.zip › Supplementary information/Supplementary Table S6_REVISED.xlsx]

## Sheet: Supplementary Table S6
	Supplementary Table S6: Putative antibiotic resistance genes, virulence factors, and bacteriocins annotated in the genomes of the MCC100 strains. Predicted amino acid sequences were aligned with BLASTP against the Comprehensive Antibiotic Resistance Database (CARD), Virulence Factor Database (VFDB) and the bacteriocin database (BAGEL3), respectively.
	a. Number of copies of putative antibiotic resistance genes found across MCC100 genomes. Genes are grouped by the drug class they confer resistance to. Antimicrobials whose MIC was determined are indicated in square brakets in each drug class. Correlation with resistance phenotype was found for some clindamycin and benzylpenicillin resistant strains and is indicated in bold and with a border.
	Drug class		Acridine dye/Nucleoside				Aminoglycoside [Gentamicin, streptomycin]									Diaminopyrimidine			Fosfomycin	Glycopeptide antibiotic [Vancomycin]			Macrolide/lincosamide/streptogramin (MLS) [Clindamycin]							Multidrug transporter
	Antimicrobial resistance gene		emeA	mdtN	mdtO	mdtP	AAC(6')-Ib8	AAC(6')-Ie-APH(2'')-Ia	AAC(6')-Ii	AAC(6')-Iih	acrD	ANT(6)-Ib	APH(3'')-Ib	APH(6)-Id	kdpE	dfrA14	dfrE	dfrF	mdtG	vanRD	vanRG	vanUG	lsaA	mefA	mel	msrC	ErmB	ErmF	ErmT	acrB	acrE	acrF	acrS	arcA Escherichia_coli_acrA	baeR	baeS	cpxA	CRP	efmA	efrA	emrA	emrB	emrE	emrK	emrR	emrY	Escherichia_coli_mdfA	evgA	evgS
	MCC100 strain			mdtN	mdtO	mdtP	AAC(6')-Ib8	AAC(6')-Ie-APH(2'')-Ia	AAC(6')-Ii	AAC(6')-Iih	acrD	ANT(6)-Ib	APH(3'')-Ib	APH(6)-Id	kdpE	dfrA14	dfrE	dfrF	mdtG	vanRD	vanRG	vanUG	lsaA	mefA	mel	msrC	ErmB	ErmF	ErmT	acrB	acrE	acrF	acrS	arcA Escherichia_coli_acrA	baeR	baeS	cpxA	CRP	efmA	efrA	emrA	emrB	emrE	emrK	emrR	emrY	Escherichia_coli_mdfA	evgA	evgS
	MCC001	Alistipes putredinis
	MCC003	Anaerostipes hadrus
	MCC006	Anaerostipes hadrus																1											1
	MCC007	Anaerostipes hadrus																1
	MCC022	Bacteroides caccae					1
	MCC060	Bacteroides dorei										1															1
	MCC084	Bacteroides eggerthii										1															2
	MCC085	Bacteroides faecis
	MCC108	Bacteroides fragilis
	MCC136	Bacteroides massiliensis										1															1
	MCC137	Bacteroides ovatus																										1
	MCC138	Bacteroides ovatus										1
	MCC153	Bacteroides salyersiae
	MCC154	Bacteroides salyersiae																										1
	MCC174	Bacteroides thetaiotaomicron
	MCC175	Bacteroides thetaiotaomicron
	MCC197	Bacteroides uniformis
	MCC198	Bacteroides uniformis
	MCC208	Bacteroides vulgatus
	MCC221	Bacteroides vulgatus
	MCC246	Bacteroides xylanisolvens
	MCC247	Bacteroides xylanisolvens
	MCC256	Barnesiella intestinihominis
	MCC257	Bifidobacterium adolescentis
	MCC258	Bifidobacterium adolescentis
	MCC264	Bifidobacterium longum
	MCC265	Bifidobacterium longum
	MCC269	Blautia sp.
	MCC270	Blautia sp.
	MCC281	Blautia faecis
	MCC283	Blautia sp.																									1
	MCC289	Blautia sp.
	MCC298	Blautia wexlerae																		1		1
	MCC316	Butyricicoccus faecihominis										1															1
	MCC318	Catenibacterium mitsuokai
	MCC328	Clostridium sp.
	MCC332	Clostridium baratii
	MCC333	Clostridium bolteae
	MCC334	Clostridium sp.						1
	MCC335	Clostridium citroniae						1																			1
	MCC342	Clostridium hathewayi
	MCC344	Clostridium sp.
	MCC345	Clostridium sp.																									1
	MCC346	Coprococcus comes
	MCC353	Clostridium sp.
	MCC354	Clostridium symbiosum
	MCC356	Collinsella aerofaciens
	MCC370	Collinsella aerofaciens
	MCC394	Coprococcus catus
	MCC395	Coprococcus catus
	MCC409	Coprococcus comes
	MCC412	Coprococcus comes																									1
	MCC414	Coprococcus eutactus
	MCC422	Coprococcus eutactus																1
	MCC432	Desulfovibrio desulfuricans
	MCC443	Dorea formicigenerans																									1
	MCC444	Dorea formicigenerans																									1
	MCC451	Dorea longicatena
	MCC452	Dorea longicatena
	MCC472	Enterococcus durans								1																														1
	MCC499	Enterococcus faecalis	1														1						1																	1
	MCC503	Enterococcus faecium							1																	1													1	1
	MCC504	Escherichia coli		1	1	1					1		1	1	2	1			1											1	1	1	1	1	1	1	1	1			1	1	1		1		1
	MCC505	Escherichia/Shigella sp.		1	1	1					1				1				1											1	1	1	1	1	1	1	1	1			1	1	1	1	1	1	1	1	1
	MCC506	Escherichia coli		1	1	1					1				1				1											1	1	1	1	1	1	1	1	1			1	1	1	1	1	1	1	1	1
	MCC544	Eubacterium hallii
	MCC545	Eubacterium ramulus																			1
	MCC552	Eubacterium rectale																1
	MCC553	Eubacterium rectale
	MCC575	Eubacterium ventriosum
	MCC576	Eubacterium ventriosum																									1
	MCC585	Faecalibacterium prausnitzii
	MCC588	Faecalibacterium prausnitzii
	MCC589	Faecalibacterium prausnitzii
	MCC625	Pseudoflavonifractor sp.
	MCC626	Fusicatenibacter saccharivorans
	MCC627	Gemmiger formicilis
	MCC633	Levilactobacillus brevis
	MCC634	Secundilactobacillus kimchicus
	MCC636	Lactiplantibacillus plantarum
	MCC646	Ligilactobacillus ruminis
	MCC662	Methanobrevibacter smithii
	MCC664	Odoribacter splanchnicus
	MCC667	Oscillibacter sp.
	MCC668	Parabacteroides distasonis					1
	MCC679	Parabacteroides distasonis
	MCC685	Parabacteroides merdae
	MCC688	Prevotella copri
	MCC690	Propionibacterium acnes
	MCC694	Roseburia hominis
	MCC695	Roseburia hominis
	MCC698	Roseburia inulinivorans																		1		1
	MCC699	Ruminococcus bicirculans
	MCC714	Ruminococcus bromii
	MCC718	Ruminococcus sp.
	MCC719	Ruminococcus faecis
	MCC742	Streptococcus salivarius
	MCC747	Streptococcus salivarius																						1	1
	MCC752	Sutterella wadsworthensis
	MCC755	Veillonella parvula
	b. Number of copies of putative virulence factors found across MCC100 genomes.
	MCC100 strain		Virulence factor
			kdsA 2-dehydro-3-deoxyphosphooctonate_aldolase	entA 2,3-dihydroxybenzoate-2,3-dehydrogenase	entE 2,3-dihydroxybenzoate-AMP_ligase_component_of_enterobactin_synthase_multienzyme_complex	gnd 6-phosphogluconate_dehydrogenase	cpsJ ABC_transporter,_ATP-binding_protein	cpsK ABC_transporter,_permease_protein	acrA acriflavine_resistance_protein_A	acrB acriflavine_resistance_protein_B	fdeC adhesin_FdeC	rfaE ADP-heptose_synthase	rfaD ADP-L-glycero-D-mannoheptose-6-epimerase	sat Aecreted_auto_transpoter_toxin	iucA aerobactin_synthesis_protein_IucA	iucB aerobactin_synthesis_protein_IucB	iucC aerobactin_synthesis_protein_IucC	allC allantoate_amidohydrolase	allB allantoinase	clpP ATP-dependent_Clp_protease_proteolytic_subunit	bsh bile_salt_hydrolase	cps4J capsular_polysaccharide_biosynthesis_protein_Cps4J	cps4K capsular_polysaccharide_biosynthesis_protein_Cps4K	wza capsule_polysaccharide_export_protein_precursor	katA catalase	fimC Chaperone_protein_fimC_precursor	cheR chemotaxis_methyltransferase_CheR	cheA chemotaxis_protein_CheA	cheZ chemotaxis_regulator_CheZ	cheY chemotaxis_regulatory_protein_CheY	cheB chemotaxis-specific_methylesterase_CheB	acm collagen_adhesin_precursor_Acm	ace collagen_adhesin_protein	scm collagen_adhesin_protein_Scm	ecbA Collagen_binding_MSCRAMM,_EcbA	cpsB CpsB_phosphatase	csgC curli_assembly_protein_CsgC	csgE curli_production_assembly_transport_protein_CsgE	csgF curli_production_assembly_transport_protein_CsgF	csgG curli_production_assembly_transport_protein_CsgG	csgA curlin_major_subunit_CsgA	allS DNA-binding_transcriptional_activator_AllS	csgD DNA-binding_transcriptional_regulator_CsgD	allR DNA-binding_transcriptional_repressor_AllR	yagY_ecpB E._coli_common_pilus_chaperone_EcpB	yagV_ecpE E._coli_common_pilus_chaperone_EcpE	yagZ_ecpA E._coli_common_pilus_structural_subunit_EcpA	yagX_ecpC E._coli_common_pilus_usher_EcpC	ebpC endocarditis_and_biofilm-associated_pilus_major_subunit_EbpC
	MCC001	Alistipes putredinis
	MCC003	Anaerostipes hadrus																		1
	MCC006	Anaerostipes hadrus																		1
	MCC007	Anaerostipes hadrus																		1
	MCC022	Bacteroides caccae
	MCC060	Bacteroides dorei
	MCC084	Bacteroides eggerthii																							1
	MCC085	Bacteroides faecis																				1			1
	MCC108	Bacteroides fragilis																							1
	MCC136	Bacteroides massiliensis
	MCC137	Bacteroides ovatus																							1
	MCC138	Bacteroides ovatus																							1
	MCC153	Bacteroides salyersiae																							1
	MCC154	Bacteroides salyersiae																				2			1
	MCC174	Bacteroides thetaiotaomicron																				1			1
	MCC175	Bacteroides thetaiotaomicron																				2			1
	MCC197	Bacteroides uniformis
	MCC198	Bacteroides uniformis
	MCC208	Bacteroides vulgatus
	MCC221	Bacteroides vulgatus
	MCC246	Bacteroides xylanisolvens																							1
	MCC247	Bacteroides xylanisolvens
	MCC256	Barnesiella intestinihominis
	MCC257	Bifidobacterium adolescentis
	MCC258	Bifidobacterium adolescentis
	MCC264	Bifidobacterium longum
	MCC265	Bifidobacterium longum
	MCC269	Blautia sp.
	MCC270	Blautia sp.
	MCC281	Blautia faecis
	MCC283	Blautia sp.
	MCC289	Blautia sp.
	MCC298	Blautia wexlerae
	MCC316	Butyricicoccus faecihominis
	MCC318	Catenibacterium mitsuokai
	MCC328	Clostridium sp.
	MCC332	Clostridium baratii
	MCC333	Clostridium bolteae																		1		1
	MCC334	Clostridium sp.																				2	1
	MCC335	Clostridium citroniae
	MCC342	Clostridium hathewayi																		1		1
	MCC344	Clostridium sp.																		1
	MCC345	Clostridium sp.
	MCC346	Coprococcus comes																		1
	MCC353	Clostridium sp.
	MCC354	Clostridium symbiosum																		1		1
	MCC356	Collinsella aerofaciens
	MCC370	Collinsella aerofaciens
	MCC394	Coprococcus catus
	MCC395	Coprococcus catus
	MCC409	Coprococcus comes																		1
	MCC412	Coprococcus comes																		1
	MCC414	Coprococcus eutactus
	MCC422	Coprococcus eutactus
	MCC432	Desulfovibrio desulfuricans
	MCC443	Dorea formicigenerans																		1		1
	MCC444	Dorea formicigenerans																		1
	MCC451	Dorea longicatena																		1
	MCC452	Dorea longicatena																		1
	MCC472	Enterococcus durans				1														1	1																												1
	MCC499	Enterococcus faecalis				1	1	1												1	1												1																1
	MCC503	Enterococcus faecium				1														1	1											1		1	1														1
	MCC504	Escherichia coli	1	1	1				1	3	1	1	1	1	1	1	1	1	1					1		1	1	1	1	1	1											1		1	1	1	1	1
	MCC505	Escherichia/Shigella sp.	1	1	1	1			1	3		1	1					1						1			1	1	1	1	1							1	1	1		1	1	1
	MCC506	Escherichia coli	1	1	1	1			1	3	1	1	1					1	2					1			1	1	1	1	1						1	1	1	1	1	1	1	1	1	1	1	1
	MCC544	Eubacterium hallii																		1
	MCC545	Eubacterium ramulus
	MCC552	Eubacterium rectale
	MCC553	Eubacterium rectale
	MCC575	Eubacterium ventriosum
	MCC576	Eubacterium ventriosum
	MCC585	Faecalibacterium prausnitzii
	MCC588	Faecalibacterium prausnitzii
	MCC589	Faecalibacterium prausnitzii
	MCC625	Pseudoflavonifractor sp.
	MCC626	Fusicatenibacter saccharivorans
	MCC627	Gemmiger formicilis
	MCC633	Levilactobacillus brevis
	MCC634	Secundilactobacillus kimchicus
	MCC636	Lactiplantibacillus plantarum
	MCC646	Ligilactobacillus ruminis																		1
	MCC662	Methanobrevibacter smithii
	MCC664	Odoribacter splanchnicus
	MCC667	Oscillibacter sp.
	MCC668	Parabacteroides distasonis																							1
	MCC679	Parabacteroides distasonis																							1
	MCC685	Parabacteroides merdae																				1
	MCC688	Prevotella copri
	MCC690	Propionibacterium acnes
	MCC694	Roseburia hominis
	MCC695	Roseburia hominis
	MCC698	Roseburia inulinivorans
	MCC699	Ruminococcus bicirculans
	MCC714	Ruminococcus bromii
	MCC718	Ruminococcus sp.
	MCC719	Ruminococcus faecis
	MCC742	Streptococcus salivarius
	MCC747	Streptococcus salivarius																																		1
	MCC752	Sutterella wadsworthensis
	MCC755	Veillonella parvula																							1
	c. Putative bacteriocins found across MCC100 genomes.
	MCC100 strain		Bacteriocin							Class
	MCC084	Bacteroides eggerthii	Divergicin M35							II
	MCC208	Bacteroides vulgatus	Plantaricin NC8-alpha							II
	MCC432	Desulfovibrio desulfuricans	SGR_1513_putative_Linaridin							II
	MCC472	Enterococcus durans	Enterocin NKR-5-3D							II
	MCC472	Enterococcus durans	Bacteriocin 31							II
	MCC472	Enterococcus durans	Enterocin P							II
	MCC503	Enterococcus faecium	Enterocin A							II
	MCC503	Enterococcus faecium	Enterocin SE-K4							II
	MCC503	Enterococcus faecium	Enterocin P							II
	MCC503	Enterococcus faecium	Bac32							II
	MCC503	Enterococcus faecium	Enterocin B							II
	MCC503	Enterococcus faecium	Enterocin X chain_beta							II
	MCC503	Enterococcus faecium	Enterocin X chain_alpha							II
	MCC503	Enterococcus faecium	Acidocin LF221B (GassericinK7B)							II
	MCC503	Enterococcus faecium	Bacteriocin 31							II
	MCC503	Enterococcus faecium	UviB							II
	MCC504	Escherichia coli	Colicin B							III
	MCC504	Escherichia coli	Colicin M							III
	MCC505	Escherichia/Shigella sp.	Linocin M18							III
	MCC505	Escherichia/Shigella sp.	lactococcin G betasubunit							II
	MCC506	Escherichia coli	Colicin M							III
	MCC636	Lactiplantibacillus plantarum	Plantaricin F							II
	MCC636	Lactiplantibacillus plantarum	Plantaricin F							II
	MCC636	Lactiplantibacillus plantarum	Enterocin X chain_beta							II
	MCC636	Lactiplantibacillus plantarum	Plantaricin K							II
	MCC679	Parabacteroides distasonis	Salivaricin A5							I
	MCC742	Streptococcus salivarius	BlpI							II
	MCC742	Streptococcus salivarius	Thermophilin A							II
	MCC747	Streptococcus salivarius	BlpD/Thermophilin9							II
	MCC747	Streptococcus salivarius	BlpK							II
[truncated: 127 more columns]
