# Supplementary material for: A synthetic consortium of 100 gut commensals modulates the composition and function in a colon model of the microbiome of elderly subjects
Source: Gut Microbes. 2021 May 16;13(1):1919464. doi: 10.1080/19490976.2021.1919464 (PMC8128205; doi:10.1080/19490976.2021.1919464)
Supplement: Supplemental Material [file KGMI_A_1919464_SM3620.zip › Supplementary information/Supplementary Table S7_REVISED.xlsx]

## Sheet: Supplementary Table S7
	Supplementary Table S7. List of species unique to each group when comparing the samples supplemented with the MCC100 with their corresponding control groups. (A taxon is considered as present if detected in at least 50% of the samples within a group)
	COMMUNITY				LONG-STAY				ALL (Community + Long-Stay)
	Time 0 CTRL vs +MCC100		Time 3 CTRL vs +MCC100		Time 0 CTRL vs +MCC100		Time 3 CTRL vs +MCC100		Time 0 CTRL vs +MCC100		Time 3 CTRL vs +MCC100
	CTRL	+MCC100	CTRL	+MCC100	CTRL	+MCC100	CTRL	+MCC100	CTRL	+MCC100	CTRL	+MCC100
	Clostridium butyricum	Actinomyces turicensis	Clostridium IV unclassified	Actinobacillus unclassified	Acidaminococcus fermentans	Acinetobacter lwoffii	Alistipes putredinis	Anaerostipes hadrus	Acidaminococcus fermentans	Acinetobacter lwoffii	Alistipes putredinis	Actinobacillus unclassified
	Desulfovibrio fairfieldensis	Alistipes indistinctus	Coprococcus eutactus	Alloprevotella rava	Acinetobacter unclassified	Actinobacillus unclassified	Anaerofilum pentosovorans	Bacteroides heparinolyticus	Acinetobacter unclassified	Actinobacillus unclassified	Clostridium cochlearium	Alloprevotella rava
	Flavonifractor plautii	Alloprevotella unclassified	Enterococcus cecorum	Bacteroides fluxus	Akkermansia muciniphila	Actinomyces odontolyticus	Bacteria unclassified	Bacteroides nordii	Bacteroides fluxus	Actinomyces turicensis	Clostridium IV unclassified	Anaerostipes unclassified
	Methanosphaera stadtmanae	Anaerofilum pentosovorans	Eubacterium eligens	Bacteroides plebeius	Anaerobiospirillum succiniciproducens	Actinomyces turicensis	Bacteroidetes unclassified	Bifidobacterium unclassified	Bacteroides plebeius	Aerococcus unclassified	Coprococcus eutactus	Bacteroides fluxus
	Prevotella corporis	Anaeroplasma unclassified	Eubacterium siraeum	Bifidobacterium longum	Anaerostipes unclassified	Aerococcus unclassified	Clostridium cochlearium	Butyricicoccus pullicaecorum	Clostridium butyricum	Aerosphaera taetra	Eubacterium unclassified	Bacteroides heparinolyticus
	Prevotella stercorea	Arcobacter unclassified	Gemmiger unclassified	Butyricicoccus pullicaecorum	Bacteroides fluxus	Aerosphaera taetra	Enterobacteriaceae unclassified	Clostridium bartlettii	Coprobacillus cateniformis	Allobaculum unclassified	Eubacterium siraeum	Barnesiella intestinihominis
	Syntrophomonas curvata	Bacteroides nordii	Megasphaera unclassified	Butyricimonas unclassified	Bacteroides stercoris	Allobaculum unclassified	Eubacterium unclassified	Clostridium cadaveris	Mitsuokella multacida	Arthrobacter unclassified	Flavonifractor plautii	Butyricicoccus pullicaecorum
	Treponema unclassified	Bacteroides salyersiae	Methanobrevibacter smithii	Cloacibacillus porcorum	Clostridia unclassified	Arthrobacter unclassified	Eubacterium siraeum	Clostridium glycolicum	Parabacteroides chinchillae	Atopostipes suicloacalis	Megasphaera unclassified	Cloacibacillus porcorum
	Veillonella atypica	Bacteroides stercoris	Olsenella unclassified	Clostridium baratii	Intestinimonas butyriciproducens	Atopostipes suicloacalis	Flavonifractor plautii	Clostridium lactatifermentans	Prevotella corporis	Bacteroides nordii	Methanobrevibacter smithii	Clostridium cadaveris
		Bifidobacterium longum	Oscillospira guilliermondii	Clostridium cadaveris	Mitsuokella jalaludinii	Bacteroides eggerthii	Halomonas phoceae	Coriobacteriaceae unclassified		Catenibacterium mitsuokai	Prevotella unclassified	Clostridium glycolicum
		Butyricimonas unclassified	Parabacteroides goldsteinii	Clostridium glycolicum	Mitsuokella multacida	Bacteroides nordii	Pseudoflavonifractor unclassified	Desulfovibrio desulfuricans		Corynebacterium unclassified	Pseudoflavonifractor unclassified	Clostridium lactatifermentans
		Catenibacterium mitsuokai	Peptoniphilus unclassified	Clostridium lactatifermentans	Mogibacterium unclassified	Bulleidia unclassified	Ruminococcus bromii	Dorea longicatena		Corynebacterium stationis	Pyramidobacter piscolens	Desulfovibrio desulfuricans
		Clostridium symbiosum	Pyramidobacter piscolens	Eggerthella lenta	Pasteurella aerogenes	Burkholderiales unclassified	Succiniclasticum ruminis	Enterococcus unclassified		Deltaproteobacteria unclassified	Succiniclasticum ruminis	Fusobacterium mortiferum
		Deltaproteobacteria unclassified	Ruminococcus unclassified	Fusobacterium mortiferum	Peptoniphilus unclassified	Butyricicoccus pullicaecorum		Erysipelotrichaceae unclassified		Desulfovibrio desulfuricans		Fusobacterium russii
		Enterococcus cecorum		Fusobacterium russii	Roseburia unclassified	Campylobacter ureolyticus		Fusobacterium mortiferum		Elusimicrobium minutum		Lactobacillus unclassified
		Fusobacterium mortiferum		Lactobacillus unclassified	Veillonellaceae unclassified	Candidatus Saccharibacteria unclassified		Gemmiger formicilis		Enterococcus cecorum		Mannheimia varigena
		Fusobacterium perfoetens		Mannheimia varigena	Victivallis vadensis	Catenibacterium mitsuokai		Lactobacillus unclassified		Eubacterium ruminantium		Moraxella pluranimalium
		Kurthia gibsonii		Megasphaera elsdenii		Coprococcus eutactus		Peptoniphilus unclassified		Fusobacterium perfoetens		Pasteurella aerogenes
		Mitsuokella jalaludinii		Moraxella pluranimalium		Corynebacterium unclassified		Prevotella copri		Jeotgalicoccus unclassified		Pasteurellaceae unclassified
		Oscillospira guilliermondii		Pasteurella aerogenes		Corynebacterium stationis		Raoultella planticola		Kurthia gibsonii		Streptococcus suis
		Parabacteroides unclassified		Pasteurellaceae unclassified		Desulfovibrio desulfuricans		Roseburia inulinivorans		Lactobacillus kimchicus		Streptococcus thoraltensis
		Parabacteroides goldsteinii		Phascolarctobacterium succinatutens		Elusimicrobium minutum		Ruminococcus2 unclassified		Lactococcus unclassified		Veillonella unclassified
		Peptostreptococcus unclassified		Prevotella stercorea		Enterococcus unclassified		Streptococcus thoraltensis		Mucispirillum schaedleri		Veillonella atypica
		Streptococcus mutans		Prevotellaceae unclassified		Facklamia tabacinasalis		Sutterella stercoricanis		Opitutae unclassified
		Succiniclasticum ruminis		Ruminococcus gnavus		Gordonibacter pamelaeae		Sutterella wadsworthensis		Oscillospira guilliermondii
		Veillonellaceae unclassified		Staphylococcus unclassified		Granulicatella unclassified		Veillonella unclassified		Paraprevotella unclassified
				Streptococcus unclassified		Halomonas unclassified				Planococcaceae unclassified
				Streptococcus suis		Helicobacter rappini				Pseudomonadaceae unclassified
				Streptococcus thoraltensis		Jeotgalicoccus unclassified				Psychrobacter unclassified
				Sutterella parvirubra		Lactobacillus kimchicus				Ruminococcus callidus
				Veillonella unclassified		Lactococcus unclassified				Ruminococcus champanellensis
				Veillonella atypica		Mucispirillum schaedleri				Shewanella unclassified
						Odoribacter unclassified				Sphaerochaeta globosa
						Opitutae unclassified				Streptococcus mutans
						Oxalobacteraceae unclassified				Streptophyta unclassified
						Paraprevotella unclassified				Synergistes jonesii
						Parasutterella unclassified				Treponema berlinense
						Planococcaceae unclassified				Treponema brennaborense
						Proteobacteria unclassified				Trichococcus unclassified
						Pseudomonadaceae unclassified
						Psychrobacter unclassified
						Rothia mucilaginosa
						Ruminococcus unclassified
						Shewanella unclassified
						Slackia isoflavoniconvertens
						Sphaerochaeta globosa
						Sutterella parvirubra
						Sutterella stercoricanis
						Sutterella wadsworthensis
						Synergistes jonesii
						Treponema unclassified
						Treponema berlinense
						Treponema brennaborense
						Treponema bryantii
						Treponema porcinum
						Trichococcus unclassified
