# Supplementary material for: A synthetic consortium of 100 gut commensals modulates the composition and function in a colon model of the microbiome of elderly subjects
Source: Gut Microbes. 2021 May 16;13(1):1919464. doi: 10.1080/19490976.2021.1919464 (PMC8128205; doi:10.1080/19490976.2021.1919464)
Supplement: Supplemental Material [file KGMI_A_1919464_SM3620.zip › Supplementary information/Supplementary Table S8_REVISED.xlsx]

## Sheet: Supplementary Table S8
	Supplementary Table S8. Metabolites identified and annotated by UPLC-MS.
	a. Negative mode.
					Statistical analysis - all fermentation samples Control (n=6) vs +MCC100 (n=6)		Statistical analysis - Control (CTRL) and MCC100 supplemented (+MCC100) fermentations for community (CM) and long-stay (LS) microbiota types CM CTRL (n=3) vs CM +MCC100 (n=3) vs LS CTRL (n=3) vs LS +MCC100 (n=3)
	Metabolite	Retention time (min)	Experimental m/z	Identity confirmed	Mann-Whitney test (p-value)	Mann-Whitney test - BH correction (p-value adjusted)	Kruskal-Wallis test (p-value)	Kruskal-Wallis test - BH correction (p-value adjusted)	Dunn’s test of multiple comparisons adjusted for multiple testing with Benjamini-Hochberg correction (p-value adjusted)
									CM CTRL vs CTRL +MCC100	CM CTRL vs LS CTRL	CM +MCC100 vs LS CTRL	CM CTRL vs LS +MCC100	CM +MCC100 vs LS +MCC100	LS CTRL vs LS +MCC100
	2-Aminoisobutyric acid	0.52307	102.054	NO	0.818182	0.992361	0.862906	0.963368	0.410424	0.5713	0.550571	1	0.856949	0.492508
	2-Hydroxyisovaleric acid	2.6119	117.052	NO	0.937229	0.992361	0.826047	0.963368	0.48796	0.410424	0.745359	0.650613	1	0.492508
	5-hydroxy-L-tryptophan	2.8084	190.054	NO	0.132035	0.339518	0.21808	0.560777	0.211547	0.212946	0.410424	0.12462	0.34278	0.321011
	5-Hydroxyindoleacetic acid	1.0283	282.081	NO	0.484848	0.969697	0.826047	0.963368	0.650613	0.48796	1	0.410424	0.492508	0.745359
	Carnosine	0.51677	154.06	NO	0.0411255	0.148052	0.0534272	0.240423	0.105062	0.112924	0.410424	0.0197352	0.219018	0.193138
	Chenodeoxycholic acid	4.5404	391.284	NO	0.937229	0.992361	0.963368	0.963368	0.5	0.975919	1	0.615635	0.820847	0.492508
	Cholic acid	4.522	407.28	NO	0.937229	0.992361	0.921699	0.963368	0.650613	1	0.492508	0.975919	0.5	0.615635
	Deoxycholic acid	4.6817	391.285	NO	0.699134	0.992361	0.43287	0.794765	0.390368	0.338771	0.257518	0.48796	0.5	0.386277
	Dodecanedioic acid diglucuronide	0.55464	154.926	NO	0.0930736	0.279221	0.287485	0.646842	0.257518	0.372679	0.210124	0.298144	0.325306	0.261347
		0.5144	903.331	NO
		0.61638	281.076	NO
	Isoleucine	1.0572	130.079	YES	0.0021645	0.012987	0.0187854	0.197409	0.0471757	0.214007	0.0097225	0.193138	0.184908	0.0542455
	Isoleucylaspartatic acid	0.81638	245.107	NO	0.937229	0.992361	0.441536	0.794765	0.30818	0.273773	0.454925	0.440457	0.522694	0.319419
	Lauroylcarnitine	4.1542	405.265	NO	1	1	0.862906	0.963368	0.410424	1	0.5713	0.856949	0.550571	0.492508
	Leucine	1.1282	130.083	YES	0.0021645	0.012987	0.02488	0.197409	0.0191071	0.454925	0.0276237	0.105774	0.184908	0.112924
	Methylmalonic acid	0.99062	73.0244	NO	0.937229	0.992361	0.963368	0.963368	0.975919	1	0.5	0.492508	0.615635	0.820847
		0.97655	117.019	NO
	N-Acetylglutamic acid	0.85792	128.035	NO	0.588745	0.992361	0.21808	0.560777	0.134144	0.162737	0.410424	0.257518	0.34278	0.321011
	p-cresol glucuronide	3.4808	85.0575	NO	0.393939	0.886364	0.788846	0.963368	0.5713	0.440457	1	0.48796	0.454925	0.642022
	Uridine	0.77934	111.017	NO	0.0411255	0.148052	0.171797	0.560777	0.169385	0.325306	0.12462	0.273773	0.298144	0.174231
		0.8268	243.061	NO
	Valine	0.72464	116.067	YES	0.0021645	0.012987	0.0329016	0.197409	0.0471757	0.367048	0.0382142	0.0846927	0.34278	0.0542455
	b. Positive mode.
					Statistical analysis - all fermentation samples Control (n=6) vs +MCC100 (n=6)		Statistical analysis - Control (CTRL) and MCC100 supplemented (+MCC100) fermentations for community (CM) and long-stay (LS) microbiota types CM CTRL (n=3) vs CM +MCC100 (n=3) vs LS CTRL (n=3) vs LS +MCC100 (n=3)
	Metabolite	Retention time (min)	Experimental m/z	Identity confirmed	Mann-Whitney test (p-value)	Mann-Whitney test - BH correction (p-value adjusted)	Kruskal-Wallis test (p-value)	Kruskal-Wallis test - BH correction (p-value adjusted)	Dunn’s test of multiple comparisons adjusted for multiple testing with Benjamini-Hochberg correction (p-value adjusted)
									CM CTRL vs CTRL +MCC100	CM CTRL vs LS CTRL	CM +MCC100 vs LS CTRL	CM CTRL vs LS +MCC100	CM +MCC100 vs LS +MCC100	LS CTRL vs LS +MCC100
	1,2-diacyl-sn-glycero-3-phosphocholine	5.6516	763.194	NO	0.818182	0.999711	0.98825	0.98825	0.682388	0.454925	0.820847	1	0.54591	1
		5.5953	850.577	NO
		5.4572	776.531	NO
		5.0581	798.536	NO
	1-1Z-Octadecenyl-sn-glycero-3-phosphocholine	4.9227	790.025	NO	0.393939	0.999711	0.715179	0.987912	0.772554	0.428475	0.5713	0.642022	0.440457	0.410424
	1-Eicosanoyl-sn-glycero-3-phosphocholine	4.9356	850.571	NO	0.393939	0.999711	0.183415	0.932884	0.231135	0.134144	0.298144	0.12462	0.30818	0.367048
		4.9661	855.023	NO
		4.8708	858.059	NO
		4.8608	857.554	NO
	1-heptadecanoyl-2-hydroxy-sn-glycero-3-phosphocholine	4.7205	510.347	NO	0.24026	0.999711	0.208885	0.932884	0.54591	0.682388	0.5	0.210124	0.0894294	0.134144
	1-methyluric acid	1.2584	155.082	NO	0.937229	0.999711	0.391625	0.987912	0.34278	0.372679	0.319419	0.30818	0.338771	0.367048
	1-stearoyl-2-arachidonoyl-sn-glycero-3-phosphocholine	5.6569	556.444	NO	0.588745	0.999711	0.88698	0.987912	0.454925	0.440457	0.650613	0.975919	0.550571	1
		5.5944	812.888	NO
		5.6083	821.562	NO
	1-stearoyl-2-docosahexaenoyl-sn-glycero-3-phosphocholine	5.4282	835.899	NO	0.818182	0.999711	0.910364	0.987912	1	0.856949	0.454925	0.550571	0.734095	0.492508
		5.8081	919.597	NO
		4.5161	465.216	NO
		4.5364	337.247	NO
		4.5203	817.583	NO
		4.5211	426.321	NO
		4.5234	355.263	NO
		4.5288	373.274	NO
		5.5587	856.596	NO
		5.5659	857.102	NO
		5.4032	857.089	NO
		5.5836	897.578	NO
		5.3849	856.579	NO
		5.5892	872.582	NO
		5.562	926.585	NO
	1-stearoyl-2-hydroxy-sn-glycero-3-phosphocholine	4.9077	531.384	NO	0.309524	0.999711	0.222816	0.932884	0.298144	0.261347	0.12462	0.325306	0.257518	0.273773
		4.9141	679.457	NO
		4.8984	808.012	NO
	2,6-diaminopimelic acid	0.508	191.077	NO	0.025974	0.332468	0.123394	0.932884	0.105062	0.367048	0.0943513	0.231135	0.256809	0.174231
	2-1Z,9Z-1,9-Octadecadien-1-yloxy-3-11Z- 11-octadecenoyloxypropyl 2-trimethylammonioethyl phosphate	4.5471	490.245	NO	0.818182	0.999711	0.691175	0.987912	0.462269	0.428475	0.390368	0.5	0.924539	0.5713
		4.6819	415.278	NO
		4.6812	807.574	NO
		4.6801	490.246	NO
		4.6812	410.327	NO
		4.6806	339.268	NO
		4.681	357.279	NO
		4.6812	785.593	NO
		5.7704	958.667	NO
		5.8274	958.669	NO
	2-Hydroxybenzaldehyde	3.7674	521.985	NO	0.937229	0.999711	0.910364	0.987912	0.454925	0.492508	0.550571	0.856949	1	0.734095
	2'-o-methylcytidine	0.5968	258.132	NO	0.937229	0.999711	0.556595	0.987912	0.367048	0.390368	0.428014	0.462269	0.522694	0.428475
	2-oxopentanoic acid	4.3212	271.172	NO	0.588745	0.999711	0.306103	0.932884	0.298144	0.30818	0.268288	0.321011	0.211547	0.410424
	3,7-dimethyluric acid	1.6573	153.102	NO	0.393939	0.999711	0.667556	0.987912	0.492508	0.454925	0.550571	0.462269	0.428014	0.772554
	3-hydroxybutyric acid	3.4525	197.125	NO	1	1	0.258709	0.932884	0.298144	0.162737	0.319419	0.212946	0.28565	0.372679
	3-hydroxy-dl-kynurenine	0.83097	110.071	NO	0.393939	0.999711	0.599438	0.987912	0.34278	0.428475	0.5	0.522694	0.428014	0.642022
	3-Indolelactic acid	3.4687	132.097	NO	0.937229	0.999711	0.506165	0.987912	0.410424	0.372679	0.36503	0.386277	0.522694	0.390368
		3.6197	144.078	NO
	Alliin	0.62737	132.064	NO	0.937229	0.999711	0.727307	0.987912	0.5	0.372679	0.496906	0.547545	1	0.492508
		0.61739	122.032	NO
	Arginine	0.51914	175.119	NO	0.179654	0.999711	0.391625	0.987912	0.367048	0.298144	0.30818	0.462269	0.372679	0.268288
	Arginine hydrochloride	0.51575	181.139	NO	0.818182	0.999711	0.621653	0.987912	0.772554	0.462269	0.454925	0.440457	0.428014	0.372679
	Ascorbic acid	0.6894	177.019	NO	1	1	0.932731	0.987912	0.454925	1	0.650613	0.975919	0.550571	0.54591
	Carnosine	0.4947	110.071	NO	0.937229	0.999711	0.921699	0.987912	0.650613	1	0.492508	0.975919	0.5	0.615635
	Chenodeoxycholic acid	4.6819	375.289	NO	0.937229	0.999711	0.972476	0.987912	0.54591	0.5	0.682388	0.734095	1	1
		4.5335	357.277	NO
		4.6812	321.258	NO
		4.6812	767.582	NO
		4.5425	339.265	NO
	Citrulline	0.5069	70.068	NO	0.937229	0.999711	0.963368	0.987912	0.492508	0.615635	0.975919	0.820847	1	0.5
	Cyclo-Pro-Val	3.1891	197.129	NO	0.937229	0.999711	0.679315	0.987912	0.496906	0.772554	0.390368	0.410424	0.48796	0.547545
		3.1852	169.134	NO
		3.0303	70.0651	NO
	Dehydrocholic acid	3.9581	805.478	NO	1	1	0.281509	0.932884	0.386277	0.367048	0.321011	0.256809	0.162737	0.257518
	Diosmetin glucoronide	3.6862	479.287	NO	0.24026	0.999711	0.64437	0.987912	0.321011	0.454925	0.36503	0.547545	0.54591	0.924539
	DL-2-aminoadipic acid	0.58275	116.07	NO	0.24026	0.999711	0.281509	0.932884	0.454925	0.319419	0.257518	0.298144	0.321011	0.162737
	Dopamine	0.66647	154.096	NO	0.937229	0.999711	0.0378118	0.604989	0.454925	0.0706202	0.0471757	0.0542455	0.052531	0.440457
	D-Trehalose	0.66047	145.047	NO	0.309524	0.999711	0.727307	0.987912	0.372679	0.492508	0.547545	0.496906	0.5	1
		0.65708	127.044	NO
	Epinephrine	0.5624	148.055	NO	0.937229	0.999711	0.838399	0.987912	0.5713	1	0.440457	0.856949	0.5	0.550571
		0.54108	120.069	NO
	Glycocholic acid	4.1354	373.273	NO	0.309524	0.999711	0.43287	0.987912	0.257518	0.386277	0.5	0.338771	0.390368	0.48796
	Homocysteine	0.57259	102.058	NO	0.24026	0.999711	0.140957	0.932884	0.0894294	0.0813683	0.492508	0.12462	0.550571	0.454925
	Isoleucine	1.0187	86.0964	YES	0.004329	0.0923521	0.0231954	0.50654	0.0623101	0.182515	0.0097225	0.219018	0.193138	0.0700413
		1.0256	69.0685	YES
		1.0482	132.099	YES
	Isoleucylaspartatic acid	0.79343	86.0962	NO	0.025974	0.332468	0.129003	0.932884	0.12462	0.454925	0.0813683	0.212946	0.256809	0.193138
	L-Alanine	0.53332	134.025	NO	0.0649351	0.692641	0.200051	0.932884	0.211547	0.28565	0.12462	0.298144	0.321011	0.212946
		0.51916	74.0249	NO
		0.55927	98.9846	NO
		0.57401	298.053	NO
	L-Aspartyl-L-isoleucine	1.8263	166.085	NO	0.393939	0.999711	0.599438	0.987912	0.5	0.34278	0.428475	0.428014	0.642022	0.522694
		1.9161	169.097	NO
		1.9948	132.099	NO
	L-Aspartyl-L-leucine	2.0505	201.123	NO	0.0930736	0.850959	0.191565	0.932884	0.367048	0.273773	0.319419	0.212946	0.219018	0.0943513
	L-Aspartyl-L-phenylalanine	2.6055	203.104	NO	0.484848	0.999711	0.826047	0.987912	0.745359	0.48796	0.410424	1	0.492508	0.650613
	L-Cystine	0.51537	151.984	NO	0.484848	0.999711	0.679315	0.987912	0.772554	0.492508	0.36503	0.615635	0.547545	0.5
	Leucine	1.1294	132.101	YES	0.0021645	0.0692641	0.0237441	0.50654	0.0261257	0.367048	0.0197352	0.130674	0.184908	0.0894294
		1.1214	86.0949	YES
	L-Glutamyl-L-valine	0.98998	138.092	NO	0.818182	0.999711	0.691175	0.987912	0.428475	0.5713	0.5	0.390368	0.462269	0.924539
	L-Histidinol	0.47017	198.938	NO	0.699134	0.999711	0.577746	0.987912	0.454925	0.496906	0.34278	0.638839	0.386277	0.428475
		0.45717	84.9598	NO
	Limonene-1,2-diol monoglucuronide	3.6634	329.188	NO	0.393939	0.999711	0.556595	0.987912	0.522694	0.30818	0.440457	0.462269	0.550571	0.5
	Methine	0.61482	133.054	NO	0.393939	0.999711	0.788846	0.987912	0.48796	0.454925	0.5713	0.642022	0.440457	1
	N2-acetyl-L-ornithine	0.52055	158.092	NO	0.588745	0.999711	0.621653	0.987912	0.410424	0.462269	0.638839	0.440457	0.428475	0.496906
	N-Acetylglutamic acid	0.83864	84.0644	NO	0.588745	0.999711	0.64437	0.987912	0.638839	0.428014	0.48796	0.390368	0.642022	0.367048
		0.82324	144.09	NO
		0.82178	190.1	NO
	Nicotinamide	0.65168	123.056	NO	0.937229	0.999711	0.0861896	0.932884	0.454925	0.0700413	0.067072	0.162737	0.105062	0.54591
	Octanoic acid-glucuronide	3.4825	432.281	NO	0.937229	0.999711	0.813658	0.987912	1	0.496906	0.454925	0.54591	0.745359	0.428475
		3.4799	437.236	NO
	Oleamide	4.901	265.253	NO	0.484848	0.999711	0.129003	0.932884	0.28565	0.112924	0.0943513	0.231135	0.169385	0.34278
		4.9084	563.55	NO
		4.9013	282.28	NO
	pglu-pro	2.061	209.093	NO	0.699134	0.999711	0.679315	0.987912	0.492508	0.772554	0.36503	0.615635	0.5	0.547545
		2.0646	227.103	NO
	Phosphatidylethanolamine	5.435	768.527	NO	0.937229	0.999711	0.910364	0.987912	0.550571	1	0.734095	0.454925	0.492508	0.856949
		5.83	860.586	NO
	p-hydroxyphenyllactic acid	2.6002	374.057	NO	0.937229	0.999711	0.247949	0.932884	0.367048	0.210124	0.211547	0.212946	0.273773	0.34278
	Proline betaine	0.54561	84.0583	NO	0.588745	0.999711	0.691175	0.987912	0.462269	0.54591	0.36503	0.5	0.924539	0.682388
		0.59268	70.0644	NO
		0.60978	146.028	NO
		0.49146	288.923	NO
	Pseudouridine	0.69267	209.06	NO	1	1	0.293575	0.932884	0.454925	0.423095	0.261347	0.174231	0.15971	0.54591
		0.61538	386.112	NO
	Quinic acid	0.6193	83.0496	NO	0.393939	0.999711	0.391625	0.987912	0.298144	0.30818	0.268288	0.367048	0.462269	0.372679
	Sphingomyelin	5.6363	694.555	NO	0.937229	0.999711	0.160872	0.932884	0.454925	0.210124	0.134144	0.141032	0.130674	0.440457
	Tauro-a-myrocholic acid	3.766	516.31	NO	0.937229	0.999711	0.921699	0.987912	0.650613	0.5	0.975919	0.492508	1	0.615635
	Taurocholic acid	4.1307	337.248	NO	0.309524	0.999711	0.376081	0.987912	0.211547	0.174231	0.54591	0.423095	0.5	0.682388
	Testosterone	4.3304	105.07	NO	0.818182	0.999711	0.972476	0.987912	1	0.734095	0.54591	1	0.682388	0.5
		4.3292	121.072	NO
	Tryptamine hydrochloride	2.627	144.08	NO	0.484848	0.999711	0.477612	0.987912	0.54591	0.5	0.682388	0.212946	0.522694	0.319419
	Undecanedioic acid	2.7638	239.149	NO	0.818182	0.999711	0.838399	0.987912	0.650613	0.642022	0.440457	1	0.550571	0.5
	Uridine	0.85497	113.038	NO	0.818182	0.999711	0.972476	0.987912	1	0.54591	0.734095	0.682388	1	0.5
	Valine	0.70196	72.0797	YES	0.0021645	0.0692641	0.0216228	0.50654	0.0353101	0.28565	0.0139342	0.15971	0.184908	0.0700413
		0.68178	118.086	YES
		0.60776	118.086	YES
