# Supplementary material for: A synthetic consortium of 100 gut commensals modulates the composition and function in a colon model of the microbiome of elderly subjects
Source: Gut Microbes. 2021 May 16;13(1):1919464. doi: 10.1080/19490976.2021.1919464 (PMC8128205; doi:10.1080/19490976.2021.1919464)
Supplement: Supplemental Material [file KGMI_A_1919464_SM3620.zip › Supplementary information/Supplementary Table S9_REVISED.xlsx]

## Sheet: Supplementary Table S9
	Supplementary Table S9: Characteristics of the volunteers recruited for faecal sample donation.
	Donor ID	Age	Gender	Residence	Barthel index	Charlson co-morbidity index	Handgrip strength test	Use of the faecal sample
	HYD1	27	Male	Community dwelling	n/a	n/a	n/a	Isolation of microorganisms
	HYD3	32	Female	Community dwelling	n/a	n/a	n/a	Isolation of microorganisms
	EM422	73	Male	Community dwelling	n/a	n/a	n/a	Isolation of microorganisms
	EM425	80	Male	Community dwelling	n/a	n/a	n/a	Isolation of microorganisms
	EM436	78	Male	Community dwelling	n/a	n/a	n/a	Isolation of microorganisms
	EM442	82	Male	Community dwelling	n/a	n/a	n/a	Isolation of microorganisms
	EM448	76	Male	Community dwelling	n/a	n/a	n/a	Isolation of microorganisms
	CM007	68	Female	Community dwelling	20	0	22	In vitro colon model experiment
	CM008	77	Female	Community dwelling	20	0	26	In vitro colon model experiment
	CM009	86	Male	Community dwelling	20	0	41	In vitro colon model experiment
	LS010	83	Male	Long-stay care facility	0	4	1	In vitro colon model experiment
	LS011	86	Female	Long-stay care facility	1	1	1	In vitro colon model experiment
	LS012	82	Male	Long-stay care facility	10	2	20	In vitro colon model experiment
